# Supplementary material for: Systematic Handling of Environmental Fate Data for Model Development—Illustrated for the Case of Biodegradation Half-Life Data
Source: Environ Sci Technol Lett. 2023 Sep 26;10(10):859–64. doi: 10.1021/acs.estlett.3c00526 (PMC10569042; doi:10.1021/acs.estlett.3c00526)
Supplement: Supplementary file 1 — ez3c00526_si_001.xlsx [file ez3c00526_si_001.xlsx]

## Sheet: Title page
Systematic handling of environmental fate data for model development – illustrated for the case of biodegradation half-life data Jasmin Hafner 1,2,*, Kathrin Fenner 1,2, Andreas Scheidegger 1 1 Swiss Federal Institute of Aquatic Science and Technology (Eawag), 8600 Dübendorf, Zürich, Switzerland 2 University of Zürich, 8057 Zürich, Switzerland *Corresponding Author: jasmin.hafner@eawag.ch
Supporting Information
Content
Table S1:	Original half-life values as extracted from the EAWAG-SOIL database, including experimental parameters.
Table S2:	Half-life values summarized per compound, including descriptive (mean, median, standard deviation) and inferred half-life values.

## Sheet: Table S1
ID	Compound URI in enviPath	Compound name	SMILES reported in enviPath	Reported DT50 [days]	URI of experimental scenario in enviPath	Study name	Half-life model used to derive reported DT50	Comment for half-life	SMILES of spike compound used in experiment	Soil pH	Cation Exchange Capacity [mEq/100g]	Organic Carbon (OC) content [%]	Biomass start [μg C/g soil]	Biomass end [μg C/g soil]	Biomass mean [μg C/g soil]	Temperature [°C]	Water storage capacity [g water/100g dry soil]	Water storage capacity conditions	Experimental humidity [%]	Humidity conditions	Soil texture	Sand [%]	silt [%]	clay [%]	Clean SMILES (without non-active composites)	Is composite SMILES (containing ".")	Canonicalized SMILES	Canonicalized clean SMILES without stereochemistry information	Canonicalized clean SMILES without stereochemical information, used for compound entry unification	log(reported DT50)	Number of reported DT50s	Median log(DT50)	Geometric mean DT50	Mean log(DT50)	Standard deviation log(DT50)	Spread log(DT50)	Bayesian-inferred mean log(DT50)	Bayesian-inferred mean standard deviation log(DT50) - Experimental variability	Bayesian-inferred standard deviation of mean log(DT50) - Uncertainty of the mean	Is reported DT50 valid	Does the spike compound match the compound entry	Half-life model category (combined from model category and comments)
1	https://envipath.org/package/5882df9c-dae1-4d80-a40e-db4724271456/compound/cac57bca-a6b8-407a-915f-8eb1fb46661a/structure/6901fa22-a039-46d1-816f-5c9d8fee2da2	1,3-Dichloropropene	C(=C\Cl)/CCl	32.8	https://envipath.org/package/5882df9c-dae1-4d80-a40e-db4724271456/scenario/3fbd2987-7500-40ab-aaba-fbda633bbda8	Annex IIA 7.1.1.1.1/01, IIA 7.1.1.2.1/01, IIA 7.1.1.2.1/02, Batzer, Smith	First Order	reported,no further information about the model	[14CH](=[14CH]\Cl)/[14CH2]Cl	7.7	18.8	1.9	176.6	214.1	195.35	10	65.3	MHC	40		Sandy clay loam	61	18	21	C(=C\Cl)/CCl	FALSE	Cl/C=C/CCl	Cl/C=C/CCl	ClC=CCCl	1.51587	6	1.14764	17.1046	1.23311	0.176064	0.447688	1.24	0.31	0.14	TRUE	TRUE	First Order
1	https://envipath.org/package/5882df9c-dae1-4d80-a40e-db4724271456/compound/cac57bca-a6b8-407a-915f-8eb1fb46661a/structure/6901fa22-a039-46d1-816f-5c9d8fee2da2	1,3-Dichloropropene	C(=C\Cl)/CCl	27.1	https://envipath.org/package/5882df9c-dae1-4d80-a40e-db4724271456/scenario/fad9bf9a-ca80-44a4-b680-8bfb5c3cc201	Annex IIA 7.1.1.1.1/01, IIA 7.1.1.2.1/01, IIA 7.1.1.2.1/02, Batzer, Smith	SFO	reported,no information about the model	[14CH](=[14CH]\Cl)/[14CH2]Cl	6	7.1	1.6	86.1	54.2	70.15	20	24.85	MHC	40		Sand	90	6	4	C(=C\Cl)/CCl	FALSE	Cl/C=C/CCl	Cl/C=C/CCl	ClC=CCCl	1.43297	6	1.14764	17.1046	1.23311	0.176064	0.447688	1.24	0.31	0.14	TRUE	TRUE	SFO
1	https://envipath.org/package/5882df9c-dae1-4d80-a40e-db4724271456/compound/cac57bca-a6b8-407a-915f-8eb1fb46661a/structure/6901fa22-a039-46d1-816f-5c9d8fee2da2	1,3-Dichloropropene	C(=C\Cl)/CCl	15.3	https://envipath.org/package/5882df9c-dae1-4d80-a40e-db4724271456/scenario/707add58-d7d2-4ab9-acfb-06d58a957909	Annex IIA 7.1.1.1.1/01, IIA 7.1.1.2.1/01, IIA 7.1.1.2.1/02, Batzer, Smith	First Order	reported,no further information about the model	[14CH](=[14CH]\Cl)/[14CH2]Cl	6.3	13.5	1	75.4	64.9	70.15	20	58.5	MHC	40		Clay loam	25	48	27	C(=C\Cl)/CCl	FALSE	Cl/C=C/CCl	Cl/C=C/CCl	ClC=CCCl	1.18469	6	1.14764	17.1046	1.23311	0.176064	0.447688	1.24	0.31	0.14	TRUE	TRUE	First Order
1	https://envipath.org/package/5882df9c-dae1-4d80-a40e-db4724271456/compound/cac57bca-a6b8-407a-915f-8eb1fb46661a/structure/6901fa22-a039-46d1-816f-5c9d8fee2da2	1,3-Dichloropropene	C(=C\Cl)/CCl	12.2	https://envipath.org/package/5882df9c-dae1-4d80-a40e-db4724271456/scenario/e7a1d2d0-076e-4077-a286-9ab444db2240	Annex IIA 7.1.1.1.1/01, IIA 7.1.1.2.1/01, IIA 7.1.1.2.1/02, Batzer, Smith	First Order	reported,no further information about the model	[14CH](=[14CH]\Cl)/[14CH2]Cl	7.7	18.8	1.9	176.6	214.1	195.35	20	65.3	MHC	40		Sandy clay loam	61	18	21	C(=C\Cl)/CCl	FALSE	Cl/C=C/CCl	Cl/C=C/CCl	ClC=CCCl	1.08636	6	1.14764	17.1046	1.23311	0.176064	0.447688	1.24	0.31	0.14	TRUE	TRUE	First Order
1	https://envipath.org/package/5882df9c-dae1-4d80-a40e-db4724271456/compound/cac57bca-a6b8-407a-915f-8eb1fb46661a/structure/6901fa22-a039-46d1-816f-5c9d8fee2da2	1,3-Dichloropropene	C(=C\Cl)/CCl	12.9	https://envipath.org/package/5882df9c-dae1-4d80-a40e-db4724271456/scenario/94acc942-994b-49cf-8cd8-4f3dc21dee31	Annex IIA 7.1.1.1.1/01, IIA 7.1.1.2.1/01, IIA 7.1.1.2.1/02, Batzer, Smith	First Order	reported,no further information about the model	[14CH](=[14CH]\Cl)/[14CH2]Cl	7.7	18.8	1.9	176.6	214.1	195.35	20	65.3	MHC	20		Sandy clay loam	61	18	21	C(=C\Cl)/CCl	FALSE	Cl/C=C/CCl	Cl/C=C/CCl	ClC=CCCl	1.11059	6	1.14764	17.1046	1.23311	0.176064	0.447688	1.24	0.31	0.14	TRUE	TRUE	First Order
1	https://envipath.org/package/5882df9c-dae1-4d80-a40e-db4724271456/compound/cac57bca-a6b8-407a-915f-8eb1fb46661a/structure/6901fa22-a039-46d1-816f-5c9d8fee2da2	1,3-Dichloropropene	C(=C\Cl)/CCl	11.7	https://envipath.org/package/5882df9c-dae1-4d80-a40e-db4724271456/scenario/8e5116be-6bea-4488-a3c8-c2783746682b	Annex IIA 7.1.1.1.1/01, IIA 7.1.1.2.1/01, IIA 7.1.1.2.1/02, Batzer, Smith	First Order	reported,no further information about the model	[14CH](=[14CH]\Cl)/[14CH2]Cl	8	9.6	0.8	20.9	55.5	38.2	20	64.3	MHC	40		Silt loam	39	46	15	C(=C\Cl)/CCl	FALSE	Cl/C=C/CCl	Cl/C=C/CCl	ClC=CCCl	1.06819	6	1.14764	17.1046	1.23311	0.176064	0.447688	1.24	0.31	0.14	TRUE	TRUE	First Order
2	https://envipath.org/package/5882df9c-dae1-4d80-a40e-db4724271456/compound/0bdb6cba-f7a9-4375-a0fb-b38eeef122d3/structure/b799ae3f-29f1-471f-8b55-10d39532425e	3-Chloroallyl alcohol	C(=C\Cl)/CO	0.6	https://envipath.org/package/5882df9c-dae1-4d80-a40e-db4724271456/scenario/2746a383-36a8-41d0-983e-248e715cae48	IIA 7.1.1.1.2/02,, IIA 7.1.1.2.1/03, Batzer, Smith, supplementary study,	First Order	reported,no further information about the model	[14CH](=[14CH]\Cl)/[14CH2]O	8	16.4	0.9	101.3	137.8	119.55	20	63.7	MHC	40		Silt loam	34	52	14	C(=C\Cl)/CO	FALSE	OC/C=C/Cl	OC/C=C/Cl	OCC=CCl	-0.221849	10	-0.411954	0.302801	-0.518842	0.297898	0.778151	-0.55	0.41	0.15	TRUE	TRUE	First Order
2	https://envipath.org/package/5882df9c-dae1-4d80-a40e-db4724271456/compound/0bdb6cba-f7a9-4375-a0fb-b38eeef122d3/structure/b799ae3f-29f1-471f-8b55-10d39532425e	3-Chloroallyl alcohol	C(=C\Cl)/CO	0.6	https://envipath.org/package/5882df9c-dae1-4d80-a40e-db4724271456/scenario/938d2147-1dd7-4ce9-91d0-3b4878d331ea	Annex IIA 7.1.1.1.1/01, IIA 7.1.1.2.1/01, IIA 7.1.1.2.1/02, Batzer, Smith	First Order	reported,no further information about the model	[14CH](=[14CH]\Cl)/[14CH2]Cl	7.7	18.8	1.9	176.6	214.1	195.35	10	65.3	MHC	40		Sandy clay loam	61	18	21	C(=C\Cl)/CO	FALSE	OC/C=C/Cl	OC/C=C/Cl	OCC=CCl	-0.221849	10	-0.411954	0.302801	-0.518842	0.297898	0.778151	-0.55	0.41	0.15	TRUE	FALSE	First Order
2	https://envipath.org/package/5882df9c-dae1-4d80-a40e-db4724271456/compound/0bdb6cba-f7a9-4375-a0fb-b38eeef122d3/structure/b799ae3f-29f1-471f-8b55-10d39532425e	3-Chloroallyl alcohol	C(=C\Cl)/CO	0.5	https://envipath.org/package/5882df9c-dae1-4d80-a40e-db4724271456/scenario/2a73497b-ce48-46d7-b19f-b7de86eeb1fe	IIA 7.1.1.1.2/02,, IIA 7.1.1.2.1/03, Batzer, Smith, supplementary study,	First Order	reported,no further information about the model	[14CH](=[14CH]\Cl)/[14CH2]O	6.2	13.9	0.9	105.2	171.9	138.55	20	69.5	MHC	40		Clay loam	46	28	26	C(=C\Cl)/CO	FALSE	OC/C=C/Cl	OC/C=C/Cl	OCC=CCl	-0.30103	10	-0.411954	0.302801	-0.518842	0.297898	0.778151	-0.55	0.41	0.15	TRUE	TRUE	First Order
2	https://envipath.org/package/5882df9c-dae1-4d80-a40e-db4724271456/compound/0bdb6cba-f7a9-4375-a0fb-b38eeef122d3/structure/b799ae3f-29f1-471f-8b55-10d39532425e	3-Chloroallyl alcohol	C(=C\Cl)/CO	0.6	https://envipath.org/package/5882df9c-dae1-4d80-a40e-db4724271456/scenario/b031a787-a479-44e6-9113-f5bd5d245a72	IIA 7.1.1.1.2/02,, IIA 7.1.1.2.1/03, Batzer, Smith, supplementary study,	First Order	reported,no further information about the model	[14CH](=[14CH]\Cl)/[14CH2]O	6.6	7.6	1.1	65.2	154.8	110	20	43.4	MHC	40		Sand	90	6	4	C(=C\Cl)/CO	FALSE	OC/C=C/Cl	OC/C=C/Cl	OCC=CCl	-0.221849	10	-0.411954	0.302801	-0.518842	0.297898	0.778151	-0.55	0.41	0.15	TRUE	TRUE	First Order
2	https://envipath.org/package/5882df9c-dae1-4d80-a40e-db4724271456/compound/0bdb6cba-f7a9-4375-a0fb-b38eeef122d3/structure/b799ae3f-29f1-471f-8b55-10d39532425e	3-Chloroallyl alcohol	C(=C\Cl)/CO	0.2	https://envipath.org/package/5882df9c-dae1-4d80-a40e-db4724271456/scenario/b4fe599c-92e0-4cb0-8820-7a32693ff5c4	Annex IIA 7.1.1.1.1/01, IIA 7.1.1.2.1/01, IIA 7.1.1.2.1/02, Batzer, Smith	First Order	reported,no further information about the model	[14CH](=[14CH]\Cl)/[14CH2]Cl	7.7	18.8	1.9	176.6	214.1	195.35	20	65.3	MHC	40		Sandy clay loam	61	18	21	C(=C\Cl)/CO	FALSE	OC/C=C/Cl	OC/C=C/Cl	OCC=CCl	-0.69897	10	-0.411954	0.302801	-0.518842	0.297898	0.778151	-0.55	0.41	0.15	TRUE	FALSE	First Order
2	https://envipath.org/package/5882df9c-dae1-4d80-a40e-db4724271456/compound/0bdb6cba-f7a9-4375-a0fb-b38eeef122d3/structure/b799ae3f-29f1-471f-8b55-10d39532425e	3-Chloroallyl alcohol	C(=C\Cl)/CO	0.1	https://envipath.org/package/5882df9c-dae1-4d80-a40e-db4724271456/scenario/19ca9baa-c14f-4088-adb1-8742adc413f9	Annex IIA 7.1.1.1.1/01, IIA 7.1.1.2.1/01, IIA 7.1.1.2.1/02, Batzer, Smith	First Order	reported,no further information about the model	[14CH](=[14CH]\Cl)/[14CH2]Cl	6.3	13.5	1	75.4	64.9	70.15	20	58.5	MHC	40		Clay loam	25	48	27	C(=C\Cl)/CO	FALSE	OC/C=C/Cl	OC/C=C/Cl	OCC=CCl	-1	10	-0.411954	0.302801	-0.518842	0.297898	0.778151	-0.55	0.41	0.15	TRUE	FALSE	First Order
2	https://envipath.org/package/5882df9c-dae1-4d80-a40e-db4724271456/compound/0bdb6cba-f7a9-4375-a0fb-b38eeef122d3/structure/b799ae3f-29f1-471f-8b55-10d39532425e	3-Chloroallyl alcohol	C(=C\Cl)/CO	0.5	https://envipath.org/package/5882df9c-dae1-4d80-a40e-db4724271456/scenario/887a2418-7877-458a-b0ec-5afe68b85cef	Annex IIA 7.1.1.1.1/01, IIA 7.1.1.2.1/01, IIA 7.1.1.2.1/02, Batzer, Smith	First Order	reported,no further information about the model	[14CH](=[14CH]\Cl)/[14CH2]Cl	7.7	18.8	1.9	176.6	214.1	195.35	20	65.3	MHC	20		Sandy clay loam	61	18	21	C(=C\Cl)/CO	FALSE	OC/C=C/Cl	OC/C=C/Cl	OCC=CCl	-0.30103	10	-0.411954	0.302801	-0.518842	0.297898	0.778151	-0.55	0.41	0.15	TRUE	FALSE	First Order
2	https://envipath.org/package/5882df9c-dae1-4d80-a40e-db4724271456/compound/0bdb6cba-f7a9-4375-a0fb-b38eeef122d3/structure/b799ae3f-29f1-471f-8b55-10d39532425e	3-Chloroallyl alcohol	C(=C\Cl)/CO	0.1	https://envipath.org/package/5882df9c-dae1-4d80-a40e-db4724271456/scenario/2c871947-1e6d-4d9a-90fe-076579c0972e	IIA 7.1.1.1.2/02,, IIA 7.1.1.2.1/03, Batzer, Smith, supplementary study,	First Order	reported,no further information about the model	[14CH](=[14CH]\Cl)/[14CH2]O	7.9	17.3	2.2	238.4	322.3	280.35	20	64.4	MHC	40		Sandy loam	52	32	16	C(=C\Cl)/CO	FALSE	OC/C=C/Cl	OC/C=C/Cl	OCC=CCl	-1	10	-0.411954	0.302801	-0.518842	0.297898	0.778151	-0.55	0.41	0.15	TRUE	TRUE	First Order
2	https://envipath.org/package/5882df9c-dae1-4d80-a40e-db4724271456/compound/0bdb6cba-f7a9-4375-a0fb-b38eeef122d3/structure/b799ae3f-29f1-471f-8b55-10d39532425e	3-Chloroallyl alcohol	C(=C\Cl)/CO	0.2	https://envipath.org/package/5882df9c-dae1-4d80-a40e-db4724271456/scenario/ad0e4b71-9684-45cb-a4a4-13e00e8ba273	Annex IIA 7.1.1.1.1/01, IIA 7.1.1.2.1/01, IIA 7.1.1.2.1/02, Batzer, Smith	First Order	reported,no further information about the model	[14CH](=[14CH]\Cl)/[14CH2]Cl	8	9.6	0.8	20.9	55.5	38.2	20	64.3	MHC	40		Silt loam	39	46	15	C(=C\Cl)/CO	FALSE	OC/C=C/Cl	OC/C=C/Cl	OCC=CCl	-0.69897	10	-0.411954	0.302801	-0.518842	0.297898	0.778151	-0.55	0.41	0.15	TRUE	FALSE	First Order
2	https://envipath.org/package/5882df9c-dae1-4d80-a40e-db4724271456/compound/0bdb6cba-f7a9-4375-a0fb-b38eeef122d3/structure/b799ae3f-29f1-471f-8b55-10d39532425e	3-Chloroallyl alcohol	C(=C\Cl)/CO	0.3	https://envipath.org/package/5882df9c-dae1-4d80-a40e-db4724271456/scenario/ec85694a-d927-42da-af34-e06540e19e5e	Annex IIA 7.1.1.1.1/01, IIA 7.1.1.2.1/01, IIA 7.1.1.2.1/02, Batzer, Smith	First Order	reported,no further information about the model	[14CH](=[14CH]\Cl)/[14CH2]Cl	6	7.1	1.6	86.1	54.2	70.15	20	24.85	MHC	40		Sand	90	6	4	C(=C\Cl)/CO	FALSE	OC/C=C/Cl	OC/C=C/Cl	OCC=CCl	-0.522879	10	-0.411954	0.302801	-0.518842	0.297898	0.778151	-0.55	0.41	0.15	TRUE	FALSE	First Order
3	https://envipath.org/package/5882df9c-dae1-4d80-a40e-db4724271456/compound/2f6e4dee-68b4-4c8f-b465-e2591f3a37a6/structure/f9cc45cd-767f-48e6-b10a-7d975dd5abf3	3-Chloroacrylic acid	C(=C\Cl)/C(=O)[O-]	10.4	https://envipath.org/package/5882df9c-dae1-4d80-a40e-db4724271456/scenario/f28924ba-4561-4ab8-b374-f2f4e535d193	Annex IIA 7.1.1.1.1/01, IIA 7.1.1.2.1/01, IIA 7.1.1.2.1/02, Batzer, Smith	First Order	reported,no further information about the model	[14CH](=[14CH]\Cl)/[14CH2]Cl	6.3	13.5	1	75.4	64.9	70.15	20	58.5	MHC	40		Clay loam	25	48	27	C(=C\Cl)/C(=O)[O-]	FALSE	O=C([O-])/C=C/Cl	O=C([O-])/C=C/Cl	O=C([O-])C=CCl	1.01703	10	0.897592	6.15749	0.789404	0.502711	1.63202	0.8	0.53	0.17	TRUE	FALSE	First Order
3	https://envipath.org/package/5882df9c-dae1-4d80-a40e-db4724271456/compound/2f6e4dee-68b4-4c8f-b465-e2591f3a37a6/structure/f9cc45cd-767f-48e6-b10a-7d975dd5abf3	3-Chloroacrylic acid	C(=C\Cl)/C(=O)[O-]	12.2	https://envipath.org/package/5882df9c-dae1-4d80-a40e-db4724271456/scenario/f47697f4-e9eb-407c-a55d-7bd92045be38	Annex IIA 7.1.1.1.1/01, IIA 7.1.1.2.1/01, IIA 7.1.1.2.1/02, Batzer, Smith	First Order	no further information about the model	[14CH](=[14CH]\Cl)/[14CH2]Cl	7.7	18.8	1.9	176.6	214.1	195.35	20	65.3	MHC	20		Sandy clay loam	61	18	21	C(=C\Cl)/C(=O)[O-]	FALSE	O=C([O-])/C=C/Cl	O=C([O-])/C=C/Cl	O=C([O-])C=CCl	1.08636	10	0.897592	6.15749	0.789404	0.502711	1.63202	0.8	0.53	0.17	TRUE	FALSE	First Order
3	https://envipath.org/package/5882df9c-dae1-4d80-a40e-db4724271456/compound/2f6e4dee-68b4-4c8f-b465-e2591f3a37a6/structure/f9cc45cd-767f-48e6-b10a-7d975dd5abf3	3-Chloroacrylic acid	C(=C\Cl)/C(=O)[O-]	30	https://envipath.org/package/5882df9c-dae1-4d80-a40e-db4724271456/scenario/e85f6f30-59ed-43c1-a570-71f9e97eed80	Annex IIA 7.1.1.1.1/01, IIA 7.1.1.2.1/01, IIA 7.1.1.2.1/02, Batzer, Smith	First Order	reported,no further information about the model	[14CH](=[14CH]\Cl)/[14CH2]Cl	7.7	18.8	1.9	176.6	214.1	195.35	10	65.3	MHC	40		Sandy clay loam	61	18	21	C(=C\Cl)/C(=O)[O-]	FALSE	O=C([O-])/C=C/Cl	O=C([O-])/C=C/Cl	O=C([O-])C=CCl	1.47712	10	0.897592	6.15749	0.789404	0.502711	1.63202	0.8	0.53	0.17	TRUE	FALSE	First Order
3	https://envipath.org/package/5882df9c-dae1-4d80-a40e-db4724271456/compound/2f6e4dee-68b4-4c8f-b465-e2591f3a37a6/structure/f9cc45cd-767f-48e6-b10a-7d975dd5abf3	3-Chloroacrylic acid	C(=C\Cl)/C(=O)[O-]	6	https://envipath.org/package/5882df9c-dae1-4d80-a40e-db4724271456/scenario/28ed53ff-47c7-443f-9367-bc038f362f93	Annex IIA 7.1.1.1.1/01, IIA 7.1.1.2.1/01, IIA 7.1.1.2.1/02, Batzer, Smith	First Order	reported,no further information about the model	[14CH](=[14CH]\Cl)/[14CH2]Cl	7.7	18.8	1.9	176.6	214.1	195.35	20	65.3	MHC	40		Sandy clay loam	61	18	21	C(=C\Cl)/C(=O)[O-]	FALSE	O=C([O-])/C=C/Cl	O=C([O-])/C=C/Cl	O=C([O-])C=CCl	0.778151	10	0.897592	6.15749	0.789404	0.502711	1.63202	0.8	0.53	0.17	TRUE	FALSE	First Order
3	https://envipath.org/package/5882df9c-dae1-4d80-a40e-db4724271456/compound/2f6e4dee-68b4-4c8f-b465-e2591f3a37a6/structure/f9cc45cd-767f-48e6-b10a-7d975dd5abf3	3-Chloroacrylic acid	C(=C\Cl)/C(=O)[O-]	2	https://envipath.org/package/5882df9c-dae1-4d80-a40e-db4724271456/scenario/1fda6f34-2ce1-4afc-b078-3040a37aadbe	IIA 7.1.1.1.2/02,, IIA 7.1.1.2.1/03, Batzer, Smith, supplementary study,	First Order	reported,no further information about the model	[14CH](=[14CH]\Cl)/[14CH2]O	6.6	7.6	1.1	65.2	154.8	110	20	43.4	MHC	40		Sand	90	6	4	C(=C\Cl)/C(=O)[O-]	FALSE	O=C([O-])/C=C/Cl	O=C([O-])/C=C/Cl	O=C([O-])C=CCl	0.30103	10	0.897592	6.15749	0.789404	0.502711	1.63202	0.8	0.53	0.17	TRUE	FALSE	First Order
3	https://envipath.org/package/5882df9c-dae1-4d80-a40e-db4724271456/compound/2f6e4dee-68b4-4c8f-b465-e2591f3a37a6/structure/f9cc45cd-767f-48e6-b10a-7d975dd5abf3	3-Chloroacrylic acid	C(=C\Cl)/C(=O)[O-]	18.2	https://envipath.org/package/5882df9c-dae1-4d80-a40e-db4724271456/scenario/780453a9-c57a-4781-9d37-895f27cea047	Annex IIA 7.1.1.1.1/01, IIA 7.1.1.2.1/01, IIA 7.1.1.2.1/02, Batzer, Smith	First Order	reported,no further information about the model	[14CH](=[14CH]\Cl)/[14CH2]Cl	6	7.1	1.6	86.1	54.2	70.15	20	24.85	MHC	40		Sand	90	6	4	C(=C\Cl)/C(=O)[O-]	FALSE	O=C([O-])/C=C/Cl	O=C([O-])/C=C/Cl	O=C([O-])C=CCl	1.26007	10	0.897592	6.15749	0.789404	0.502711	1.63202	0.8	0.53	0.17	TRUE	FALSE	First Order
3	https://envipath.org/package/5882df9c-dae1-4d80-a40e-db4724271456/compound/2f6e4dee-68b4-4c8f-b465-e2591f3a37a6/structure/f9cc45cd-767f-48e6-b10a-7d975dd5abf3	3-Chloroacrylic acid	C(=C\Cl)/C(=O)[O-]	19.8	https://envipath.org/package/5882df9c-dae1-4d80-a40e-db4724271456/scenario/9afbdc22-ee44-4e55-803d-1680e55cb34a	Annex IIA 7.1.1.1.1/01, IIA 7.1.1.2.1/01, IIA 7.1.1.2.1/02, Batzer, Smith	First Order	reported,no further information about the model	[14CH](=[14CH]\Cl)/[14CH2]Cl	8	9.6	0.8	20.9	55.5	38.2	20	64.3	MHC	40		Silt loam	39	46	15	C(=C\Cl)/C(=O)[O-]	FALSE	O=C([O-])/C=C/Cl	O=C([O-])/C=C/Cl	O=C([O-])C=CCl	1.29667	10	0.897592	6.15749	0.789404	0.502711	1.63202	0.8	0.53	0.17	TRUE	FALSE	First Order
3	https://envipath.org/package/5882df9c-dae1-4d80-a40e-db4724271456/compound/2f6e4dee-68b4-4c8f-b465-e2591f3a37a6/structure/f9cc45cd-767f-48e6-b10a-7d975dd5abf3	3-Chloroacrylic acid	C(=C\Cl)/C(=O)[O-]	2	https://envipath.org/package/5882df9c-dae1-4d80-a40e-db4724271456/scenario/131f76d5-98f4-4c9b-babf-73cd21f1ee4c	IIA 7.1.1.1.2/02,, IIA 7.1.1.2.1/03, Batzer, Smith, supplementary study,	First Order	reported,no further information about the model	[14CH](=[14CH]\Cl)/[14CH2]O	6.2	13.9	0.9	105.2	171.9	138.55	20	69.5	MHC	40		Clay loam	46	28	26	C(=C\Cl)/C(=O)[O-]	FALSE	O=C([O-])/C=C/Cl	O=C([O-])/C=C/Cl	O=C([O-])C=CCl	0.30103	10	0.897592	6.15749	0.789404	0.502711	1.63202	0.8	0.53	0.17	TRUE	FALSE	First Order
3	https://envipath.org/package/5882df9c-dae1-4d80-a40e-db4724271456/compound/2f6e4dee-68b4-4c8f-b465-e2591f3a37a6/structure/f9cc45cd-767f-48e6-b10a-7d975dd5abf3	3-Chloroacrylic acid	C(=C\Cl)/C(=O)[O-]	0.7	https://envipath.org/package/5882df9c-dae1-4d80-a40e-db4724271456/scenario/a4fdab62-453c-4d4e-bd9f-9869261649bd	IIA 7.1.1.1.2/02,, IIA 7.1.1.2.1/03, Batzer, Smith, supplementary study,	First Order	reported,no further information about the model	[14CH](=[14CH]\Cl)/[14CH2]O	7.9	17.3	2.2	238.4	322.3	280.35	20	64.4	MHC	40		Sandy loam	52	32	16	C(=C\Cl)/C(=O)[O-]	FALSE	O=C([O-])/C=C/Cl	O=C([O-])/C=C/Cl	O=C([O-])C=CCl	-0.154902	10	0.897592	6.15749	0.789404	0.502711	1.63202	0.8	0.53	0.17	TRUE	FALSE	First Order
3	https://envipath.org/package/5882df9c-dae1-4d80-a40e-db4724271456/compound/2f6e4dee-68b4-4c8f-b465-e2591f3a37a6/structure/f9cc45cd-767f-48e6-b10a-7d975dd5abf3	3-Chloroacrylic acid	C(=C\Cl)/C(=O)[O-]	3.4	https://envipath.org/package/5882df9c-dae1-4d80-a40e-db4724271456/scenario/dcec0b87-a2fb-4281-b5d8-9324ac67cbc6	IIA 7.1.1.1.2/02,, IIA 7.1.1.2.1/03, Batzer, Smith, supplementary study,	First Order	reported,no further information about the model	[14CH](=[14CH]\Cl)/[14CH2]O	8	16.4	0.9	101.3	137.8	119.55	20	63.7	MHC	40		Silt loam	34	52	14	C(=C\Cl)/C(=O)[O-]	FALSE	O=C([O-])/C=C/Cl	O=C([O-])/C=C/Cl	O=C([O-])C=CCl	0.531479	10	0.897592	6.15749	0.789404	0.502711	1.63202	0.8	0.53	0.17	TRUE	FALSE	First Order
4	https://envipath.org/package/5882df9c-dae1-4d80-a40e-db4724271456/compound/1f07634f-4c6e-4736-af3c-056f147f94c7/structure/7913d066-2daa-4d3b-9f1d-452571fb79f3	1-naphthylacetamide	C1=CC2=C(C=C1)C(=CC=C2)CC(=O)N	0.054	https://envipath.org/package/5882df9c-dae1-4d80-a40e-db4724271456/scenario/54ce4ec0-d41a-4370-950e-19245193c802	B.8.1.1.1;De Vette H.Q.M. and Schoonmade J.A. (2001)	First Order	no further information about the model	C1=CC2=C(C=C1)C(=CC=C2)C[14C](=O)N	7.6	8.2	0.823529	292	205	248.5	20	21.1	0.32bar			Sandy loam	72	16	12	C1=CC2=C(C=C1)C(=CC=C2)CC(=O)N	FALSE	NC(=O)Cc1cccc2ccccc12	NC(=O)Cc1cccc2ccccc12	NC(=O)Cc1cccc2ccccc12	-1.26761	6	-0.39794	0.369281	-0.432643	0.421684	1.41989	-0.39	0.46	0.22	TRUE	TRUE	First Order
4	https://envipath.org/package/5882df9c-dae1-4d80-a40e-db4724271456/compound/1f07634f-4c6e-4736-af3c-056f147f94c7/structure/7913d066-2daa-4d3b-9f1d-452571fb79f3	1-naphthylacetamide	C1=CC2=C(C=C1)C(=CC=C2)CC(=O)N	0.53	https://envipath.org/package/5882df9c-dae1-4d80-a40e-db4724271456/scenario/5522f274-2846-4f13-8cea-3a87b8c9d7bc	B.8.1.1.1;De Vette H.Q.M. and Schoonmade J.A. (2001)	First Order	no further information about the model	C1=CC2=C(C=C1)C(=CC=C2)C[14C](=O)N	5.2	10.4	1.41176	121	54	87.5	20	17.8	0.32bar			Loamy sand	87	7	6	C1=CC2=C(C=C1)C(=CC=C2)CC(=O)N	FALSE	NC(=O)Cc1cccc2ccccc12	NC(=O)Cc1cccc2ccccc12	NC(=O)Cc1cccc2ccccc12	-0.275724	6	-0.39794	0.369281	-0.432643	0.421684	1.41989	-0.39	0.46	0.22	TRUE	TRUE	First Order
4	https://envipath.org/package/5882df9c-dae1-4d80-a40e-db4724271456/compound/1f07634f-4c6e-4736-af3c-056f147f94c7/structure/7913d066-2daa-4d3b-9f1d-452571fb79f3	1-naphthylacetamide	C1=CC2=C(C=C1)C(=CC=C2)CC(=O)N	0.39	https://envipath.org/package/5882df9c-dae1-4d80-a40e-db4724271456/scenario/401ad38c-b1e6-4e76-9306-6d037bcdd469	B.8.1.1.1, Fahrbach, M. (2009a)	First Order	no further information about the model	C1=CC2=C(C=C1)C(=CC=C2)C[14C](=O)N	7.2	33.48	2.31	571	251	411	20	35.39	pF2.5			Silty clay loam	8.59	63.56	27.86	C1=CC2=C(C=C1)C(=CC=C2)CC(=O)N	FALSE	NC(=O)Cc1cccc2ccccc12	NC(=O)Cc1cccc2ccccc12	NC(=O)Cc1cccc2ccccc12	-0.408935	6	-0.39794	0.369281	-0.432643	0.421684	1.41989	-0.39	0.46	0.22	TRUE	TRUE	First Order
4	https://envipath.org/package/5882df9c-dae1-4d80-a40e-db4724271456/compound/1f07634f-4c6e-4736-af3c-056f147f94c7/structure/7913d066-2daa-4d3b-9f1d-452571fb79f3	1-naphthylacetamide	C1=CC2=C(C=C1)C(=CC=C2)CC(=O)N	0.4	https://envipath.org/package/5882df9c-dae1-4d80-a40e-db4724271456/scenario/958f2429-7f3d-4e19-adeb-38c6805535b1	B.8.1.1.1, Fahrbach, M. (2009a)	First Order	no further information about the model	C1=CC2=C(C=C1)C(=CC=C2)C[14C](=O)N	6	17.89	4.34	571	260	415.5	20	24.97	pF2.5			Silt loam	26.4	54.46	19.14	C1=CC2=C(C=C1)C(=CC=C2)CC(=O)N	FALSE	NC(=O)Cc1cccc2ccccc12	NC(=O)Cc1cccc2ccccc12	NC(=O)Cc1cccc2ccccc12	-0.39794	6	-0.39794	0.369281	-0.432643	0.421684	1.41989	-0.39	0.46	0.22	TRUE	TRUE	First Order
4	https://envipath.org/package/5882df9c-dae1-4d80-a40e-db4724271456/compound/1f07634f-4c6e-4736-af3c-056f147f94c7/structure/7913d066-2daa-4d3b-9f1d-452571fb79f3	1-naphthylacetamide	C1=CC2=C(C=C1)C(=CC=C2)CC(=O)N	0.4	https://envipath.org/package/5882df9c-dae1-4d80-a40e-db4724271456/scenario/c7706013-9e0b-4711-9319-535246d5cd85	B.8.1.1.1, Fahrbach, M. (2009a)	First Order	no further information about the model	C1=CC2=C(C=C1)C(=CC=C2)C[14C](=O)N	7.5	14.6	1.14	391	230	310.5	20	19.73	pF2.5			Loam	35.88	43.33	20.79	C1=CC2=C(C=C1)C(=CC=C2)CC(=O)N	FALSE	NC(=O)Cc1cccc2ccccc12	NC(=O)Cc1cccc2ccccc12	NC(=O)Cc1cccc2ccccc12	-0.39794	6	-0.39794	0.369281	-0.432643	0.421684	1.41989	-0.39	0.46	0.22	TRUE	TRUE	First Order
4	https://envipath.org/package/5882df9c-dae1-4d80-a40e-db4724271456/compound/1f07634f-4c6e-4736-af3c-056f147f94c7/structure/7913d066-2daa-4d3b-9f1d-452571fb79f3	1-naphthylacetamide	C1=CC2=C(C=C1)C(=CC=C2)CC(=O)N	1.42	https://envipath.org/package/5882df9c-dae1-4d80-a40e-db4724271456/scenario/be761c0f-d83b-4d93-b252-3205b4f27689	B.8.1.1.1, Fahrbach, M. (2009a)	First Order	no further information about the model	C1=CC2=C(C=C1)C(=CC=C2)C[14C](=O)N	6.6	9	0.97	224	219	221.5	20	12.71	pF2.5			Sandy loam	61.9	29.3	8.8	C1=CC2=C(C=C1)C(=CC=C2)CC(=O)N	FALSE	NC(=O)Cc1cccc2ccccc12	NC(=O)Cc1cccc2ccccc12	NC(=O)Cc1cccc2ccccc12	0.152288	6	-0.39794	0.369281	-0.432643	0.421684	1.41989	-0.39	0.46	0.22	TRUE	TRUE	First Order
5	https://envipath.org/package/5882df9c-dae1-4d80-a40e-db4724271456/compound/1bb450ac-b75a-4a43-b43c-a4d1e11f61c3/structure/0cc9c9a6-7743-4756-ae4e-50e9a831e447	1-naphthoic acid (M2)	C1=CC2=C(C=C1)C(=CC=C2)C(=O)O	0.46	https://envipath.org/package/5882df9c-dae1-4d80-a40e-db4724271456/scenario/a586e324-c40b-44cc-84ac-6c8bd6fee8b7	B.8.1.2.1.1, Fahrbach, M., (2009b)	First Order	no further information about the model	C1=CC2=C(C=C1)C(=CC=C2)C[14C](=O)O	6	17.89	4.34	415	479	447	20	24.97	pF2.5			Silt loam	26.4	54.46	19.14	C1=CC2=C(C=C1)C(=CC=C2)C(=O)O	FALSE	O=C(O)c1cccc2ccccc12	O=C(O)c1cccc2ccccc12	O=C(O)c1cccc2ccccc12	-0.337242	12	0.0788039	1.68981	0.227837	0.421985	1.11539	-1.03	0.44	1.06	TRUE	FALSE	First Order
5	https://envipath.org/package/5882df9c-dae1-4d80-a40e-db4724271456/compound/1bb450ac-b75a-4a43-b43c-a4d1e11f61c3/structure/0cc9c9a6-7743-4756-ae4e-50e9a831e447	1-naphthoic acid (M2)	C1=CC2=C(C=C1)C(=CC=C2)C(=O)O	0.59	https://envipath.org/package/5882df9c-dae1-4d80-a40e-db4724271456/scenario/d01a095b-43a6-4214-b333-594a1f6ce70d	B.8.1.1.1, Fahrbach, M. (2009a)	First Order	no further information about the model	C1=CC2=C(C=C1)C(=CC=C2)C[14C](=O)N	6.6	9	0.97	224	219	221.5	20	12.71	pF2.5			Sandy loam	61.9	29.3	8.8	C1=CC2=C(C=C1)C(=CC=C2)C(=O)O	FALSE	O=C(O)c1cccc2ccccc12	O=C(O)c1cccc2ccccc12	O=C(O)c1cccc2ccccc12	-0.229148	12	0.0788039	1.68981	0.227837	0.421985	1.11539	-1.03	0.44	1.06	TRUE	FALSE	First Order
5	https://envipath.org/package/5882df9c-dae1-4d80-a40e-db4724271456/compound/1bb450ac-b75a-4a43-b43c-a4d1e11f61c3/structure/0cc9c9a6-7743-4756-ae4e-50e9a831e447	1-naphthoic acid (M2)	C1=CC2=C(C=C1)C(=CC=C2)C(=O)O	1.25	https://envipath.org/package/5882df9c-dae1-4d80-a40e-db4724271456/scenario/3e706b6a-da0c-42e7-9fb5-43ac8935924f	B.8.1.1.1, Fahrbach, M. (2009a)	First Order	no further information about the model	C1=CC2=C(C=C1)C(=CC=C2)C[14C](=O)N	7.2	33.48	2.31	571	251	411	20	35.39	pF2.5			Silty clay loam	8.59	63.56	27.86	C1=CC2=C(C=C1)C(=CC=C2)C(=O)O	FALSE	O=C(O)c1cccc2ccccc12	O=C(O)c1cccc2ccccc12	O=C(O)c1cccc2ccccc12	0.09691	12	0.0788039	1.68981	0.227837	0.421985	1.11539	-1.03	0.44	1.06	TRUE	FALSE	First Order
5	https://envipath.org/package/5882df9c-dae1-4d80-a40e-db4724271456/compound/1bb450ac-b75a-4a43-b43c-a4d1e11f61c3/structure/0cc9c9a6-7743-4756-ae4e-50e9a831e447	1-naphthoic acid (M2)	C1=CC2=C(C=C1)C(=CC=C2)C(=O)O	1.15	https://envipath.org/package/5882df9c-dae1-4d80-a40e-db4724271456/scenario/5f39aed4-37e2-4f70-ab06-1ea81a810b5a	B.8.1.2.1.1, Fahrbach, M., (2009b)	First Order	no further information about the model	C1=CC2=C(C=C1)C(=CC=C2)C[14C](=O)O	7.4	14.69	1.11	290	339	314.5	20	18.65	pF2.5			Loam	34.91	43	22.09	C1=CC2=C(C=C1)C(=CC=C2)C(=O)O	FALSE	O=C(O)c1cccc2ccccc12	O=C(O)c1cccc2ccccc12	O=C(O)c1cccc2ccccc12	0.0606978	12	0.0788039	1.68981	0.227837	0.421985	1.11539	-1.03	0.44	1.06	TRUE	FALSE	First Order
5	https://envipath.org/package/5882df9c-dae1-4d80-a40e-db4724271456/compound/1bb450ac-b75a-4a43-b43c-a4d1e11f61c3/structure/0cc9c9a6-7743-4756-ae4e-50e9a831e447	1-naphthoic acid (M2)	C1=CC2=C(C=C1)C(=CC=C2)C(=O)O	0.99	https://envipath.org/package/5882df9c-dae1-4d80-a40e-db4724271456/scenario/f324c4b1-4bf8-450d-a861-d8ddf9ff09a0	B.8.1.1.1, Fahrbach, M. (2009a)	First Order	no further information about the model	C1=CC2=C(C=C1)C(=CC=C2)C[14C](=O)N	7.5	14.6	1.14	391	230	310.5	20	19.73	pF2.5			Loam	35.88	43.33	20.79	C1=CC2=C(C=C1)C(=CC=C2)C(=O)O	FALSE	O=C(O)c1cccc2ccccc12	O=C(O)c1cccc2ccccc12	O=C(O)c1cccc2ccccc12	-0.00436481	12	0.0788039	1.68981	0.227837	0.421985	1.11539	-1.03	0.44	1.06	TRUE	FALSE	First Order
5	https://envipath.org/package/5882df9c-dae1-4d80-a40e-db4724271456/compound/1bb450ac-b75a-4a43-b43c-a4d1e11f61c3/structure/0cc9c9a6-7743-4756-ae4e-50e9a831e447	1-naphthoic acid (M2)	C1=CC2=C(C=C1)C(=CC=C2)C(=O)O	0.62	https://envipath.org/package/5882df9c-dae1-4d80-a40e-db4724271456/scenario/2ed57bfe-d09b-451d-bc61-4172bd555960	B.8.1.2.1.1, Fahrbach, M., (2009b)	First Order	no further information about the model	C1=CC2=C(C=C1)C(=CC=C2)C[14C](=O)O	6.6	9	0.97	274	200	237	20					Sandy loam	61.9	29.3	8.8	C1=CC2=C(C=C1)C(=CC=C2)C(=O)O	FALSE	O=C(O)c1cccc2ccccc12	O=C(O)c1cccc2ccccc12	O=C(O)c1cccc2ccccc12	-0.207608	12	0.0788039	1.68981	0.227837	0.421985	1.11539	-1.03	0.44	1.06	TRUE	FALSE	First Order
5	https://envipath.org/package/5882df9c-dae1-4d80-a40e-db4724271456/compound/1bb450ac-b75a-4a43-b43c-a4d1e11f61c3/structure/0cc9c9a6-7743-4756-ae4e-50e9a831e447	1-naphthoic acid (M2)	C1=CC2=C(C=C1)C(=CC=C2)C(=O)O	2.13	https://envipath.org/package/5882df9c-dae1-4d80-a40e-db4724271456/scenario/9681c4ad-3680-45bc-93f3-b8c5a6eeae2c	B.8.1.1.1, Fahrbach, M. (2009a)	First Order	no further information about the model	C1=CC2=C(C=C1)C(=CC=C2)C[14C](=O)N	6	17.89	4.34	571	260	415.5	20	24.97	pF2.5			Silt loam	26.4	54.46	19.14	C1=CC2=C(C=C1)C(=CC=C2)C(=O)O	FALSE	O=C(O)c1cccc2ccccc12	O=C(O)c1cccc2ccccc12	O=C(O)c1cccc2ccccc12	0.32838	12	0.0788039	1.68981	0.227837	0.421985	1.11539	-1.03	0.44	1.06	TRUE	FALSE	First Order
5	https://envipath.org/package/5882df9c-dae1-4d80-a40e-db4724271456/compound/1bb450ac-b75a-4a43-b43c-a4d1e11f61c3/structure/0cc9c9a6-7743-4756-ae4e-50e9a831e447	1-naphthoic acid (M2)	C1=CC2=C(C=C1)C(=CC=C2)C(=O)O	0.82	https://envipath.org/package/5882df9c-dae1-4d80-a40e-db4724271456/scenario/c1564572-c456-4afc-a7dd-ac31019f9b20	B.8.1.2.1.1, Fahrbach, M., (2009b)	First Order	no further information about the model	C1=CC2=C(C=C1)C(=CC=C2)C[14C](=O)O	7.3	23.24	2.1	450	541	495.5	20	34.36	pF2.5			Silt loam	14.72	58.98	26.3	C1=CC2=C(C=C1)C(=CC=C2)C(=O)O	FALSE	O=C(O)c1cccc2ccccc12	O=C(O)c1cccc2ccccc12	O=C(O)c1cccc2ccccc12	-0.0861861	12	0.0788039	1.68981	0.227837	0.421985	1.11539	-1.03	0.44	1.06	TRUE	FALSE	First Order
6	https://envipath.org/package/5882df9c-dae1-4d80-a40e-db4724271456/compound/c8dd8052-1273-4d54-8848-1edc13bedb21/structure/84ebf8d3-5c09-457d-9ea9-88e5898a238c	2-(1-naphtyl)acetic acid (M1)	C1=CC2=C(C=C1)C(=CC=C2)CC(=O)O	1.88	https://envipath.org/package/5882df9c-dae1-4d80-a40e-db4724271456/scenario/11bde91a-ca16-46c4-a22e-3d27530a8974	B.8.1.2.1.1, Fahrbach, M., (2009b)	First Order	no further information about the model	C1=CC2=C(C=C1)C(=CC=C2)C[14C](=O)O	6.6	9	0.97	274	200	237	20					Sandy loam	61.9	29.3	8.8	C1=CC2=C(C=C1)C(=CC=C2)CC(=O)O	FALSE	O=C(O)Cc1cccc2ccccc12	O=C(O)Cc1cccc2ccccc12	O=C(O)Cc1cccc2ccccc12	0.274158	10	0.450074	3.25854	0.513022	0.436488	1.56102	0.52	0.46	0.15	TRUE	TRUE	First Order
6	https://envipath.org/package/5882df9c-dae1-4d80-a40e-db4724271456/compound/c8dd8052-1273-4d54-8848-1edc13bedb21/structure/84ebf8d3-5c09-457d-9ea9-88e5898a238c	2-(1-naphtyl)acetic acid (M1)	C1=CC2=C(C=C1)C(=CC=C2)CC(=O)O	44.4	https://envipath.org/package/5882df9c-dae1-4d80-a40e-db4724271456/scenario/91422fa5-261a-4fa4-86aa-a0b6c12f9cf6	8.1.1.1.3, Shepler, K. (2006a)	SFO		C1=CC2=C(C=C1)C(=CC=C2)C[14C](=O)O	6.2	5.5	0.235294				20	18.8	pF2	75		Loamy sand	85	9	6	C1=CC2=C(C=C1)C(=CC=C2)CC(=O)O	FALSE	O=C(O)Cc1cccc2ccccc12	O=C(O)Cc1cccc2ccccc12	O=C(O)Cc1cccc2ccccc12	1.64738	10	0.450074	3.25854	0.513022	0.436488	1.56102	0.52	0.46	0.15	TRUE	TRUE	SFO
6	https://envipath.org/package/5882df9c-dae1-4d80-a40e-db4724271456/compound/c8dd8052-1273-4d54-8848-1edc13bedb21/structure/84ebf8d3-5c09-457d-9ea9-88e5898a238c	2-(1-naphtyl)acetic acid (M1)	C1=CC2=C(C=C1)C(=CC=C2)CC(=O)O	2.9	https://envipath.org/package/5882df9c-dae1-4d80-a40e-db4724271456/scenario/2fa41eda-8173-440d-b0da-77ded4b38d0a	B.8.1.1.1, Fahrbach, M. (2009a)	First Order	no further information about the model	C1=CC2=C(C=C1)C(=CC=C2)C[14C](=O)N	6.6	9	0.97	224	219	221.5	20	12.71	pF2.5			Sandy loam	61.9	29.3	8.8	C1=CC2=C(C=C1)C(=CC=C2)CC(=O)O	FALSE	O=C(O)Cc1cccc2ccccc12	O=C(O)Cc1cccc2ccccc12	O=C(O)Cc1cccc2ccccc12	0.462398	10	0.450074	3.25854	0.513022	0.436488	1.56102	0.52	0.46	0.15	TRUE	FALSE	First Order
6	https://envipath.org/package/5882df9c-dae1-4d80-a40e-db4724271456/compound/c8dd8052-1273-4d54-8848-1edc13bedb21/structure/84ebf8d3-5c09-457d-9ea9-88e5898a238c	2-(1-naphtyl)acetic acid (M1)	C1=CC2=C(C=C1)C(=CC=C2)CC(=O)O	1.22	https://envipath.org/package/5882df9c-dae1-4d80-a40e-db4724271456/scenario/64030bbd-124c-4de0-ab6e-a4c1bd122669	B.8.1.2.1.1, Fahrbach, M., (2009b)	First Order	no further information about the model	C1=CC2=C(C=C1)C(=CC=C2)C[14C](=O)O	6	17.89	4.34	415	479	447	20	24.97	pF2.5			Silt loam	26.4	54.46	19.14	C1=CC2=C(C=C1)C(=CC=C2)CC(=O)O	FALSE	O=C(O)Cc1cccc2ccccc12	O=C(O)Cc1cccc2ccccc12	O=C(O)Cc1cccc2ccccc12	0.0863598	10	0.450074	3.25854	0.513022	0.436488	1.56102	0.52	0.46	0.15	TRUE	TRUE	First Order
6	https://envipath.org/package/5882df9c-dae1-4d80-a40e-db4724271456/compound/c8dd8052-1273-4d54-8848-1edc13bedb21/structure/84ebf8d3-5c09-457d-9ea9-88e5898a238c	2-(1-naphtyl)acetic acid (M1)	C1=CC2=C(C=C1)C(=CC=C2)CC(=O)O	1.25	https://envipath.org/package/5882df9c-dae1-4d80-a40e-db4724271456/scenario/c2314d15-f3bb-487f-9b06-9acfbe74019a	B.8.1.2.1.1, Fahrbach, M., (2009b)	First Order	no further information about the model	C1=CC2=C(C=C1)C(=CC=C2)C[14C](=O)O	7.3	23.24	2.1	450	541	495.5	20	34.36	pF2.5			Silt loam	14.72	58.98	26.3	C1=CC2=C(C=C1)C(=CC=C2)CC(=O)O	FALSE	O=C(O)Cc1cccc2ccccc12	O=C(O)Cc1cccc2ccccc12	O=C(O)Cc1cccc2ccccc12	0.09691	10	0.450074	3.25854	0.513022	0.436488	1.56102	0.52	0.46	0.15	TRUE	TRUE	First Order
6	https://envipath.org/package/5882df9c-dae1-4d80-a40e-db4724271456/compound/c8dd8052-1273-4d54-8848-1edc13bedb21/structure/84ebf8d3-5c09-457d-9ea9-88e5898a238c	2-(1-naphtyl)acetic acid (M1)	C1=CC2=C(C=C1)C(=CC=C2)CC(=O)O	7.7	https://envipath.org/package/5882df9c-dae1-4d80-a40e-db4724271456/scenario/1db40e52-1ab1-4f8b-a278-754c832e28b3	8.1.1.1.3, Shepler, K. (2006a)	SFO		C1=CC2=C(C=C1)C(=CC=C2)C[14C](=O)O	6.4	12.8	0.841176				25	39.4	MWHC	50		Sandy loam	61.1	21.4	12.7	C1=CC2=C(C=C1)C(=CC=C2)CC(=O)O	FALSE	O=C(O)Cc1cccc2ccccc12	O=C(O)Cc1cccc2ccccc12	O=C(O)Cc1cccc2ccccc12	0.886491	10	0.450074	3.25854	0.513022	0.436488	1.56102	0.52	0.46	0.15	TRUE	TRUE	SFO
6	https://envipath.org/package/5882df9c-dae1-4d80-a40e-db4724271456/compound/c8dd8052-1273-4d54-8848-1edc13bedb21/structure/84ebf8d3-5c09-457d-9ea9-88e5898a238c	2-(1-naphtyl)acetic acid (M1)	C1=CC2=C(C=C1)C(=CC=C2)CC(=O)O	1.89	https://envipath.org/package/5882df9c-dae1-4d80-a40e-db4724271456/scenario/53e36ebc-d2d2-4763-9957-4cfeaede4a11	B.8.1.2.1.1, Fahrbach, M., (2009b)	First Order	no further information about the model	C1=CC2=C(C=C1)C(=CC=C2)C[14C](=O)O	7.4	14.69	1.11	290	339	314.5	20	18.65	pF2.5			Loam	34.91	43	22.09	C1=CC2=C(C=C1)C(=CC=C2)CC(=O)O	FALSE	O=C(O)Cc1cccc2ccccc12	O=C(O)Cc1cccc2ccccc12	O=C(O)Cc1cccc2ccccc12	0.276462	10	0.450074	3.25854	0.513022	0.436488	1.56102	0.52	0.46	0.15	TRUE	TRUE	First Order
6	https://envipath.org/package/5882df9c-dae1-4d80-a40e-db4724271456/compound/c8dd8052-1273-4d54-8848-1edc13bedb21/structure/84ebf8d3-5c09-457d-9ea9-88e5898a238c	2-(1-naphtyl)acetic acid (M1)	C1=CC2=C(C=C1)C(=CC=C2)CC(=O)O	2.92	https://envipath.org/package/5882df9c-dae1-4d80-a40e-db4724271456/scenario/59f80242-5efe-4006-bbda-d1819534f76d	B.8.1.1.1, Fahrbach, M. (2009a)	First Order	no further information about the model	C1=CC2=C(C=C1)C(=CC=C2)C[14C](=O)N	7.2	33.48	2.31	571	251	411	20	35.39	pF2.5			Silty clay loam	8.59	63.56	27.86	C1=CC2=C(C=C1)C(=CC=C2)CC(=O)O	FALSE	O=C(O)Cc1cccc2ccccc12	O=C(O)Cc1cccc2ccccc12	O=C(O)Cc1cccc2ccccc12	0.465383	10	0.450074	3.25854	0.513022	0.436488	1.56102	0.52	0.46	0.15	TRUE	FALSE	First Order
6	https://envipath.org/package/5882df9c-dae1-4d80-a40e-db4724271456/compound/c8dd8052-1273-4d54-8848-1edc13bedb21/structure/84ebf8d3-5c09-457d-9ea9-88e5898a238c	2-(1-naphtyl)acetic acid (M1)	C1=CC2=C(C=C1)C(=CC=C2)CC(=O)O	2.74	https://envipath.org/package/5882df9c-dae1-4d80-a40e-db4724271456/scenario/f78e8dd7-77a2-47e7-8ee8-e3225661b397	B.8.1.1.1, Fahrbach, M. (2009a)	First Order	no further information about the model	C1=CC2=C(C=C1)C(=CC=C2)C[14C](=O)N	6	17.89	4.34	571	260	415.5	20	24.97	pF2.5			Silt loam	26.4	54.46	19.14	C1=CC2=C(C=C1)C(=CC=C2)CC(=O)O	FALSE	O=C(O)Cc1cccc2ccccc12	O=C(O)Cc1cccc2ccccc12	O=C(O)Cc1cccc2ccccc12	0.437751	10	0.450074	3.25854	0.513022	0.436488	1.56102	0.52	0.46	0.15	TRUE	FALSE	First Order
6	https://envipath.org/package/5882df9c-dae1-4d80-a40e-db4724271456/compound/c8dd8052-1273-4d54-8848-1edc13bedb21/structure/84ebf8d3-5c09-457d-9ea9-88e5898a238c	2-(1-naphtyl)acetic acid (M1)	C1=CC2=C(C=C1)C(=CC=C2)CC(=O)O	3.14	https://envipath.org/package/5882df9c-dae1-4d80-a40e-db4724271456/scenario/93b4c83f-eff9-4a12-a7ff-b7157354c227	B.8.1.1.1, Fahrbach, M. (2009a)	First Order	no further information about the model	C1=CC2=C(C=C1)C(=CC=C2)C[14C](=O)N	7.5	14.6	1.14	391	230	310.5	20	19.73	pF2.5			Loam	35.88	43.33	20.79	C1=CC2=C(C=C1)C(=CC=C2)CC(=O)O	FALSE	O=C(O)Cc1cccc2ccccc12	O=C(O)Cc1cccc2ccccc12	O=C(O)Cc1cccc2ccccc12	0.49693	10	0.450074	3.25854	0.513022	0.436488	1.56102	0.52	0.46	0.15	TRUE	FALSE	First Order
5	https://envipath.org/package/5882df9c-dae1-4d80-a40e-db4724271456/compound/1bb450ac-b75a-4a43-b43c-a4d1e11f61c3/structure/0cc9c9a6-7743-4756-ae4e-50e9a831e447	1-naphthoic acid (M2)	C1=CC2=C(C=C1)C(=CC=C2)C(=O)O	6	https://envipath.org/package/5882df9c-dae1-4d80-a40e-db4724271456/scenario/54dd0c3e-b0eb-4c3c-b095-15745b88e813	B.8.1.1.1.2, Fahrbach, M., (2009)		< 6	C1=CC2=C(C=C1)C(=CC=C2)C[14C](=O)O	5.6		2.9				20	27.77	pF2.5			Loam	33.92	45.77	20.31	C1=CC2=C(C=C1)C(=CC=C2)C(=O)O	FALSE	O=C(O)c1cccc2ccccc12	O=C(O)c1cccc2ccccc12	O=C(O)c1cccc2ccccc12	0.778151	12	0.0788039	1.68981	0.227837	0.421985	1.11539	-1.03	0.44	1.06	TRUE	FALSE
5	https://envipath.org/package/5882df9c-dae1-4d80-a40e-db4724271456/compound/1bb450ac-b75a-4a43-b43c-a4d1e11f61c3/structure/0cc9c9a6-7743-4756-ae4e-50e9a831e447	1-naphthoic acid (M2)	C1=CC2=C(C=C1)C(=CC=C2)C(=O)O	6	https://envipath.org/package/5882df9c-dae1-4d80-a40e-db4724271456/scenario/41bcec00-01f6-4780-a984-1b22cc962f50	B.8.1.1.1.2, Fahrbach, M., (2009)		< 6	C1=CC2=C(C=C1)C(=CC=C2)C[14C](=O)O	6.4	8	0.98				20	19.37	pF2.5			Sandy loam	60.8	29.8	9.4	C1=CC2=C(C=C1)C(=CC=C2)C(=O)O	FALSE	O=C(O)c1cccc2ccccc12	O=C(O)c1cccc2ccccc12	O=C(O)c1cccc2ccccc12	0.778151	12	0.0788039	1.68981	0.227837	0.421985	1.11539	-1.03	0.44	1.06	TRUE	FALSE
5	https://envipath.org/package/5882df9c-dae1-4d80-a40e-db4724271456/compound/1bb450ac-b75a-4a43-b43c-a4d1e11f61c3/structure/0cc9c9a6-7743-4756-ae4e-50e9a831e447	1-naphthoic acid (M2)	C1=CC2=C(C=C1)C(=CC=C2)C(=O)O	6	https://envipath.org/package/5882df9c-dae1-4d80-a40e-db4724271456/scenario/805a037e-f8f2-46ab-8d51-0f1fc2d3f391	B.8.1.1.1.2, Fahrbach, M., (2009)		< 6	C1=CC2=C(C=C1)C(=CC=C2)C[14C](=O)O	7.4	12.73	1.03				20	21.24	pF2.5			Loam	37.54	42.29	20.17	C1=CC2=C(C=C1)C(=CC=C2)C(=O)O	FALSE	O=C(O)c1cccc2ccccc12	O=C(O)c1cccc2ccccc12	O=C(O)c1cccc2ccccc12	0.778151	12	0.0788039	1.68981	0.227837	0.421985	1.11539	-1.03	0.44	1.06	TRUE	FALSE
5	https://envipath.org/package/5882df9c-dae1-4d80-a40e-db4724271456/compound/1bb450ac-b75a-4a43-b43c-a4d1e11f61c3/structure/0cc9c9a6-7743-4756-ae4e-50e9a831e447	1-naphthoic acid (M2)	C1=CC2=C(C=C1)C(=CC=C2)C(=O)O	6	https://envipath.org/package/5882df9c-dae1-4d80-a40e-db4724271456/scenario/be7586d3-3046-450a-b82d-c5fae411355d	B.8.1.1.1.2, Fahrbach, M., (2009)		< 6	C1=CC2=C(C=C1)C(=CC=C2)C[14C](=O)O	6.9	17.17	1.3				20	27.87	pF2.5			Silt loam	13.43	65.44	21.13	C1=CC2=C(C=C1)C(=CC=C2)C(=O)O	FALSE	O=C(O)c1cccc2ccccc12	O=C(O)c1cccc2ccccc12	O=C(O)c1cccc2ccccc12	0.778151	12	0.0788039	1.68981	0.227837	0.421985	1.11539	-1.03	0.44	1.06	TRUE	FALSE
7	https://envipath.org/package/5882df9c-dae1-4d80-a40e-db4724271456/compound/a441e53a-6e7b-45fc-851c-b7c93cd1f4a1/structure/384e53de-7f1b-4cf6-bcaf-8d2a6e3784c3	2,4-D	OC(=O)COC1=CC=C(Cl)C=C1Cl	4	https://envipath.org/package/5882df9c-dae1-4d80-a40e-db4724271456/scenario/a0d06cda-1a8e-4835-a77b-57ddb921238c	24D_Smith_1991_1	First Order	reported,no further information about the model	OC(=O)COC1=CC=C(Cl)C=C1Cl	7.3		1.47059				20					Clay	24	25	51	OC(=O)COC1=CC=C(Cl)C=C1Cl	FALSE	O=C(O)COc1ccc(Cl)cc1Cl	O=C(O)COc1ccc(Cl)cc1Cl	O=C(O)COc1ccc(Cl)cc1Cl	0.60206	43	0.845098	6.32624	0.801145	0.429457	1.87985	0.61	0.58	0.19	TRUE	TRUE	First Order
7	https://envipath.org/package/5882df9c-dae1-4d80-a40e-db4724271456/compound/a441e53a-6e7b-45fc-851c-b7c93cd1f4a1/structure/384e53de-7f1b-4cf6-bcaf-8d2a6e3784c3	2,4-D	OC(=O)COC1=CC=C(Cl)C=C1Cl	20	https://envipath.org/package/5882df9c-dae1-4d80-a40e-db4724271456/scenario/a8adec3a-f5aa-46cc-9c86-9a8dc82a2969	24D_Smith_1989_22	First Order	reported,no further information about the model	OC(=O)COC1=CC=C(Cl)C=C1Cl	7.3		2.29412				35		0.33Bar			Sandy clay loam				OC(=O)COC1=CC=C(Cl)C=C1Cl	FALSE	O=C(O)COc1ccc(Cl)cc1Cl	O=C(O)COc1ccc(Cl)cc1Cl	O=C(O)COc1ccc(Cl)cc1Cl	1.30103	43	0.845098	6.32624	0.801145	0.429457	1.87985	0.61	0.58	0.19	TRUE	TRUE	First Order
7	https://envipath.org/package/5882df9c-dae1-4d80-a40e-db4724271456/compound/a441e53a-6e7b-45fc-851c-b7c93cd1f4a1/structure/384e53de-7f1b-4cf6-bcaf-8d2a6e3784c3	2,4-D	OC(=O)COC1=CC=C(Cl)C=C1Cl	2.5	https://envipath.org/package/5882df9c-dae1-4d80-a40e-db4724271456/scenario/af259ed2-f1ec-44ae-926c-2a9a795a7140	24D_Call_1981_5	First Order	reported,no further information about the model	OC(=O)COC1=CC=C(Cl)C=C1Cl	6.4		0.87				25			75		Silt loam	18	62	20	OC(=O)COC1=CC=C(Cl)C=C1Cl	FALSE	O=C(O)COc1ccc(Cl)cc1Cl	O=C(O)COc1ccc(Cl)cc1Cl	O=C(O)COc1ccc(Cl)cc1Cl	0.39794	43	0.845098	6.32624	0.801145	0.429457	1.87985	0.61	0.58	0.19	TRUE	TRUE	First Order
7	https://envipath.org/package/5882df9c-dae1-4d80-a40e-db4724271456/compound/a441e53a-6e7b-45fc-851c-b7c93cd1f4a1/structure/384e53de-7f1b-4cf6-bcaf-8d2a6e3784c3	2,4-D	OC(=O)COC1=CC=C(Cl)C=C1Cl	4	https://envipath.org/package/5882df9c-dae1-4d80-a40e-db4724271456/scenario/0bcee751-bfc8-4ffb-9ec6-6f135d0c8425	24D_Smith_1989_15	First Order	reported,no further information about the model	OC(=O)COC1=CC=C(Cl)C=C1Cl	7.4		2.23529				25		0.33Bar			Clay				OC(=O)COC1=CC=C(Cl)C=C1Cl	FALSE	O=C(O)COc1ccc(Cl)cc1Cl	O=C(O)COc1ccc(Cl)cc1Cl	O=C(O)COc1ccc(Cl)cc1Cl	0.60206	43	0.845098	6.32624	0.801145	0.429457	1.87985	0.61	0.58	0.19	TRUE	TRUE	First Order
7	https://envipath.org/package/5882df9c-dae1-4d80-a40e-db4724271456/compound/a441e53a-6e7b-45fc-851c-b7c93cd1f4a1/structure/384e53de-7f1b-4cf6-bcaf-8d2a6e3784c3	2,4-D	OC(=O)COC1=CC=C(Cl)C=C1Cl	6.7	https://envipath.org/package/5882df9c-dae1-4d80-a40e-db4724271456/scenario/3b3e66f4-255c-42de-a3d2-ccd7f539c395	24D_Liu_2011_1	First Order	calculated,no further information about the model	OC(=O)COC1=CC=C(Cl)C=C1Cl	6.2	15.7	0.941176	59.2	92.5	75.85	20	65.7	MHC	50		Silt loam	10	65	25	OC(=O)COC1=CC=C(Cl)C=C1Cl	FALSE	O=C(O)COc1ccc(Cl)cc1Cl	O=C(O)COc1ccc(Cl)cc1Cl	O=C(O)COc1ccc(Cl)cc1Cl	0.826075	43	0.845098	6.32624	0.801145	0.429457	1.87985	0.61	0.58	0.19	TRUE	TRUE	First Order
7	https://envipath.org/package/5882df9c-dae1-4d80-a40e-db4724271456/compound/a441e53a-6e7b-45fc-851c-b7c93cd1f4a1/structure/384e53de-7f1b-4cf6-bcaf-8d2a6e3784c3	2,4-D	OC(=O)COC1=CC=C(Cl)C=C1Cl	9	https://envipath.org/package/5882df9c-dae1-4d80-a40e-db4724271456/scenario/efea19b3-c53c-4c7c-88c6-e10436da4bac	24D_Smith_1989_18	First Order	reported,no further information about the model	OC(=O)COC1=CC=C(Cl)C=C1Cl	6.3		0.411765				25		0.33Bar			Sandy clay				OC(=O)COC1=CC=C(Cl)C=C1Cl	FALSE	O=C(O)COc1ccc(Cl)cc1Cl	O=C(O)COc1ccc(Cl)cc1Cl	O=C(O)COc1ccc(Cl)cc1Cl	0.954243	43	0.845098	6.32624	0.801145	0.429457	1.87985	0.61	0.58	0.19	TRUE	TRUE	First Order
7	https://envipath.org/package/5882df9c-dae1-4d80-a40e-db4724271456/compound/a441e53a-6e7b-45fc-851c-b7c93cd1f4a1/structure/384e53de-7f1b-4cf6-bcaf-8d2a6e3784c3	2,4-D	OC(=O)COC1=CC=C(Cl)C=C1Cl	31	https://envipath.org/package/5882df9c-dae1-4d80-a40e-db4724271456/scenario/106c4349-5190-4122-ac2f-457aeea9093d	24D_Smith_1989_2	First Order	reported,no further information about the model	OC(=O)COC1=CC=C(Cl)C=C1Cl	7.8		1.05882				26			100		Loam				OC(=O)COC1=CC=C(Cl)C=C1Cl	FALSE	O=C(O)COc1ccc(Cl)cc1Cl	O=C(O)COc1ccc(Cl)cc1Cl	O=C(O)COc1ccc(Cl)cc1Cl	1.49136	43	0.845098	6.32624	0.801145	0.429457	1.87985	0.61	0.58	0.19	TRUE	TRUE	First Order
7	https://envipath.org/package/5882df9c-dae1-4d80-a40e-db4724271456/compound/a441e53a-6e7b-45fc-851c-b7c93cd1f4a1/structure/384e53de-7f1b-4cf6-bcaf-8d2a6e3784c3	2,4-D	OC(=O)COC1=CC=C(Cl)C=C1Cl	11	https://envipath.org/package/5882df9c-dae1-4d80-a40e-db4724271456/scenario/d90b32f2-b27f-4c76-8399-e4e3ae55b912	24D_Smith_1989_3	First Order	reported,no further information about the model	OC(=O)COC1=CC=C(Cl)C=C1Cl	7.6		2				26			100		Sandy loam				OC(=O)COC1=CC=C(Cl)C=C1Cl	FALSE	O=C(O)COc1ccc(Cl)cc1Cl	O=C(O)COc1ccc(Cl)cc1Cl	O=C(O)COc1ccc(Cl)cc1Cl	1.04139	43	0.845098	6.32624	0.801145	0.429457	1.87985	0.61	0.58	0.19	TRUE	TRUE	First Order
7	https://envipath.org/package/5882df9c-dae1-4d80-a40e-db4724271456/compound/a441e53a-6e7b-45fc-851c-b7c93cd1f4a1/structure/384e53de-7f1b-4cf6-bcaf-8d2a6e3784c3	2,4-D	OC(=O)COC1=CC=C(Cl)C=C1Cl	8.5	https://envipath.org/package/5882df9c-dae1-4d80-a40e-db4724271456/scenario/9c1ff4f5-439b-4621-94a8-085f4a6f342e	24D_Call_1981_6	First Order	reported,no further information about the model	OC(=O)COC1=CC=C(Cl)C=C1Cl	6.3		0.65				25			75		Sandy loam	72	14	14	OC(=O)COC1=CC=C(Cl)C=C1Cl	FALSE	O=C(O)COc1ccc(Cl)cc1Cl	O=C(O)COc1ccc(Cl)cc1Cl	O=C(O)COc1ccc(Cl)cc1Cl	0.929419	43	0.845098	6.32624	0.801145	0.429457	1.87985	0.61	0.58	0.19	TRUE	TRUE	First Order
7	https://envipath.org/package/5882df9c-dae1-4d80-a40e-db4724271456/compound/a441e53a-6e7b-45fc-851c-b7c93cd1f4a1/structure/384e53de-7f1b-4cf6-bcaf-8d2a6e3784c3	2,4-D	OC(=O)COC1=CC=C(Cl)C=C1Cl	5	https://envipath.org/package/5882df9c-dae1-4d80-a40e-db4724271456/scenario/e4d66fb1-a32e-466f-b3b0-1be3eaa47c75	24D_Call_1981_1	First Order	reported,no further information about the model	OC(=O)COC1=CC=C(Cl)C=C1Cl	6.1		0.67				25			75		Loam	34	50	16	OC(=O)COC1=CC=C(Cl)C=C1Cl	FALSE	O=C(O)COc1ccc(Cl)cc1Cl	O=C(O)COc1ccc(Cl)cc1Cl	O=C(O)COc1ccc(Cl)cc1Cl	0.69897	43	0.845098	6.32624	0.801145	0.429457	1.87985	0.61	0.58	0.19	TRUE	TRUE	First Order
7	https://envipath.org/package/5882df9c-dae1-4d80-a40e-db4724271456/compound/a441e53a-6e7b-45fc-851c-b7c93cd1f4a1/structure/384e53de-7f1b-4cf6-bcaf-8d2a6e3784c3	2,4-D	OC(=O)COC1=CC=C(Cl)C=C1Cl	40	https://envipath.org/package/5882df9c-dae1-4d80-a40e-db4724271456/scenario/c5e5d3f0-5dd7-4e32-9301-e5a332cc2683	24D_Smith_1989_23	SFO	about 40, reported, no further information about the model	OC(=O)COC1=CC=C(Cl)C=C1Cl	4.7		4.94118				25			100		Sandy clay				OC(=O)COC1=CC=C(Cl)C=C1Cl	FALSE	O=C(O)COc1ccc(Cl)cc1Cl	O=C(O)COc1ccc(Cl)cc1Cl	O=C(O)COc1ccc(Cl)cc1Cl	1.60206	43	0.845098	6.32624	0.801145	0.429457	1.87985	0.61	0.58	0.19	TRUE	TRUE	SFO
7	https://envipath.org/package/5882df9c-dae1-4d80-a40e-db4724271456/compound/a441e53a-6e7b-45fc-851c-b7c93cd1f4a1/structure/384e53de-7f1b-4cf6-bcaf-8d2a6e3784c3	2,4-D	OC(=O)COC1=CC=C(Cl)C=C1Cl	4	https://envipath.org/package/5882df9c-dae1-4d80-a40e-db4724271456/scenario/43ed03a1-460e-4058-9310-4ddfe8793c79	24D_Smith_1991_2	SFO	<4, no further information about the model	OC(=O)COC1=CC=C(Cl)C=C1Cl	7.3		2.17647									Clay	22	30	48	OC(=O)COC1=CC=C(Cl)C=C1Cl	FALSE	O=C(O)COc1ccc(Cl)cc1Cl	O=C(O)COc1ccc(Cl)cc1Cl	O=C(O)COc1ccc(Cl)cc1Cl	0.60206	43	0.845098	6.32624	0.801145	0.429457	1.87985	0.61	0.58	0.19	TRUE	TRUE	SFO
7	https://envipath.org/package/5882df9c-dae1-4d80-a40e-db4724271456/compound/a441e53a-6e7b-45fc-851c-b7c93cd1f4a1/structure/384e53de-7f1b-4cf6-bcaf-8d2a6e3784c3	2,4-D	OC(=O)COC1=CC=C(Cl)C=C1Cl	21	https://envipath.org/package/5882df9c-dae1-4d80-a40e-db4724271456/scenario/93ae1bfc-6e15-4d40-866f-92c2f736be36	24D_Smith_1989_6	First Order	reported,no further information about the model	OC(=O)COC1=CC=C(Cl)C=C1Cl	7.5		1.70588				26			100		Loam				OC(=O)COC1=CC=C(Cl)C=C1Cl	FALSE	O=C(O)COc1ccc(Cl)cc1Cl	O=C(O)COc1ccc(Cl)cc1Cl	O=C(O)COc1ccc(Cl)cc1Cl	1.32222	43	0.845098	6.32624	0.801145	0.429457	1.87985	0.61	0.58	0.19	TRUE	TRUE	First Order
7	https://envipath.org/package/5882df9c-dae1-4d80-a40e-db4724271456/compound/a441e53a-6e7b-45fc-851c-b7c93cd1f4a1/structure/384e53de-7f1b-4cf6-bcaf-8d2a6e3784c3	2,4-D	OC(=O)COC1=CC=C(Cl)C=C1Cl	1.81	https://envipath.org/package/5882df9c-dae1-4d80-a40e-db4724271456/scenario/d906eb93-270a-434d-afbf-4bbda2e1701f	24D_Liu_2011_4	First Order	calculated,no further information about the model	OC(=O)COC1=CC=C(Cl)C=C1Cl	7.8	8	1.29412	184.3	104.8	144.55	20	48.5	MHC	50		Loamy sand	79	12	9	OC(=O)COC1=CC=C(Cl)C=C1Cl	FALSE	O=C(O)COc1ccc(Cl)cc1Cl	O=C(O)COc1ccc(Cl)cc1Cl	O=C(O)COc1ccc(Cl)cc1Cl	0.257679	43	0.845098	6.32624	0.801145	0.429457	1.87985	0.61	0.58	0.19	TRUE	TRUE	First Order
7	https://envipath.org/package/5882df9c-dae1-4d80-a40e-db4724271456/compound/a441e53a-6e7b-45fc-851c-b7c93cd1f4a1/structure/384e53de-7f1b-4cf6-bcaf-8d2a6e3784c3	2,4-D	OC(=O)COC1=CC=C(Cl)C=C1Cl	2	https://envipath.org/package/5882df9c-dae1-4d80-a40e-db4724271456/scenario/ad293be6-fc8b-40a7-89d3-61cdf8653e77	24D_Smith_1989_14	First Order	reported,no further information about the model	OC(=O)COC1=CC=C(Cl)C=C1Cl	6.1		1.17647				25		0.33Bar			Silty clay				OC(=O)COC1=CC=C(Cl)C=C1Cl	FALSE	O=C(O)COc1ccc(Cl)cc1Cl	O=C(O)COc1ccc(Cl)cc1Cl	O=C(O)COc1ccc(Cl)cc1Cl	0.30103	43	0.845098	6.32624	0.801145	0.429457	1.87985	0.61	0.58	0.19	TRUE	TRUE	First Order
7	https://envipath.org/package/5882df9c-dae1-4d80-a40e-db4724271456/compound/a441e53a-6e7b-45fc-851c-b7c93cd1f4a1/structure/384e53de-7f1b-4cf6-bcaf-8d2a6e3784c3	2,4-D	OC(=O)COC1=CC=C(Cl)C=C1Cl	7	https://envipath.org/package/5882df9c-dae1-4d80-a40e-db4724271456/scenario/233670c4-cc8e-410a-883e-113248776a87	24D_Smith_1989_9	SFO	<7, no further information about the model	OC(=O)COC1=CC=C(Cl)C=C1Cl	7.6		2.35294				20			85		Sandy loam				OC(=O)COC1=CC=C(Cl)C=C1Cl	FALSE	O=C(O)COc1ccc(Cl)cc1Cl	O=C(O)COc1ccc(Cl)cc1Cl	O=C(O)COc1ccc(Cl)cc1Cl	0.845098	43	0.845098	6.32624	0.801145	0.429457	1.87985	0.61	0.58	0.19	TRUE	TRUE	SFO
7	https://envipath.org/package/5882df9c-dae1-4d80-a40e-db4724271456/compound/a441e53a-6e7b-45fc-851c-b7c93cd1f4a1/structure/384e53de-7f1b-4cf6-bcaf-8d2a6e3784c3	2,4-D	OC(=O)COC1=CC=C(Cl)C=C1Cl	4	https://envipath.org/package/5882df9c-dae1-4d80-a40e-db4724271456/scenario/0de99c93-0104-4def-a0d1-5a60d6aab7cb	24D_Smith_1989_19	First Order	reported,no further information about the model	OC(=O)COC1=CC=C(Cl)C=C1Cl	5.6		0.529412				25		0.33Bar			Loamy sand				OC(=O)COC1=CC=C(Cl)C=C1Cl	FALSE	O=C(O)COc1ccc(Cl)cc1Cl	O=C(O)COc1ccc(Cl)cc1Cl	O=C(O)COc1ccc(Cl)cc1Cl	0.60206	43	0.845098	6.32624	0.801145	0.429457	1.87985	0.61	0.58	0.19	TRUE	TRUE	First Order
7	https://envipath.org/package/5882df9c-dae1-4d80-a40e-db4724271456/compound/a441e53a-6e7b-45fc-851c-b7c93cd1f4a1/structure/384e53de-7f1b-4cf6-bcaf-8d2a6e3784c3	2,4-D	OC(=O)COC1=CC=C(Cl)C=C1Cl	7	https://envipath.org/package/5882df9c-dae1-4d80-a40e-db4724271456/scenario/90732a69-4607-43be-964a-96170a79f227	24D_Smith_1991_4	First Order	reported,no further information about the model		7.6		2.35294									Sandy loam	65	25	10	OC(=O)COC1=CC=C(Cl)C=C1Cl	FALSE	O=C(O)COc1ccc(Cl)cc1Cl	O=C(O)COc1ccc(Cl)cc1Cl	O=C(O)COc1ccc(Cl)cc1Cl	0.845098	43	0.845098	6.32624	0.801145	0.429457	1.87985	0.61	0.58	0.19	TRUE	FALSE	First Order
7	https://envipath.org/package/5882df9c-dae1-4d80-a40e-db4724271456/compound/a441e53a-6e7b-45fc-851c-b7c93cd1f4a1/structure/384e53de-7f1b-4cf6-bcaf-8d2a6e3784c3	2,4-D	OC(=O)COC1=CC=C(Cl)C=C1Cl	7	https://envipath.org/package/5882df9c-dae1-4d80-a40e-db4724271456/scenario/db84ea07-5878-48d3-8586-78cb876d8c9e	24D_Smith_1989_8	SFO	<7, no further information about the model	OC(=O)COC1=CC=C(Cl)C=C1Cl	6		6.88235				20			85		Clay				OC(=O)COC1=CC=C(Cl)C=C1Cl	FALSE	O=C(O)COc1ccc(Cl)cc1Cl	O=C(O)COc1ccc(Cl)cc1Cl	O=C(O)COc1ccc(Cl)cc1Cl	0.845098	43	0.845098	6.32624	0.801145	0.429457	1.87985	0.61	0.58	0.19	TRUE	TRUE	SFO
7	https://envipath.org/package/5882df9c-dae1-4d80-a40e-db4724271456/compound/a441e53a-6e7b-45fc-851c-b7c93cd1f4a1/structure/384e53de-7f1b-4cf6-bcaf-8d2a6e3784c3	2,4-D	OC(=O)COC1=CC=C(Cl)C=C1Cl	5	https://envipath.org/package/5882df9c-dae1-4d80-a40e-db4724271456/scenario/75ca58fe-a816-48c7-a6a7-188dbf73b309	24D_Smith_1989_13	First Order	reported,no further information about the model	OC(=O)COC1=CC=C(Cl)C=C1Cl	6.1		0.411765				25		0.33Bar			Loam				OC(=O)COC1=CC=C(Cl)C=C1Cl	FALSE	O=C(O)COc1ccc(Cl)cc1Cl	O=C(O)COc1ccc(Cl)cc1Cl	O=C(O)COc1ccc(Cl)cc1Cl	0.69897	43	0.845098	6.32624	0.801145	0.429457	1.87985	0.61	0.58	0.19	TRUE	TRUE	First Order
7	https://envipath.org/package/5882df9c-dae1-4d80-a40e-db4724271456/compound/a441e53a-6e7b-45fc-851c-b7c93cd1f4a1/structure/384e53de-7f1b-4cf6-bcaf-8d2a6e3784c3	2,4-D	OC(=O)COC1=CC=C(Cl)C=C1Cl	8	https://envipath.org/package/5882df9c-dae1-4d80-a40e-db4724271456/scenario/77aa4cac-0b95-4db7-9b62-a0f7b11b2700	24D_Smith_1989_20	First Order	reported,no further information about the model	OC(=O)COC1=CC=C(Cl)C=C1Cl	5.6		0.529412				35		0.33Bar			Loamy sand				OC(=O)COC1=CC=C(Cl)C=C1Cl	FALSE	O=C(O)COc1ccc(Cl)cc1Cl	O=C(O)COc1ccc(Cl)cc1Cl	O=C(O)COc1ccc(Cl)cc1Cl	0.90309	43	0.845098	6.32624	0.801145	0.429457	1.87985	0.61	0.58	0.19	TRUE	TRUE	First Order
7	https://envipath.org/package/5882df9c-dae1-4d80-a40e-db4724271456/compound/a441e53a-6e7b-45fc-851c-b7c93cd1f4a1/structure/384e53de-7f1b-4cf6-bcaf-8d2a6e3784c3	2,4-D	OC(=O)COC1=CC=C(Cl)C=C1Cl	3	https://envipath.org/package/5882df9c-dae1-4d80-a40e-db4724271456/scenario/ff2c7755-f86b-40db-8197-349266a9a890	24D_Call_1981_4	First Order	reported,no further information about the model	OC(=O)COC1=CC=C(Cl)C=C1Cl	6.9		1.2				25			75		Loam	24	38	28	OC(=O)COC1=CC=C(Cl)C=C1Cl	FALSE	O=C(O)COc1ccc(Cl)cc1Cl	O=C(O)COc1ccc(Cl)cc1Cl	O=C(O)COc1ccc(Cl)cc1Cl	0.477121	43	0.845098	6.32624	0.801145	0.429457	1.87985	0.61	0.58	0.19	TRUE	TRUE	First Order
7	https://envipath.org/package/5882df9c-dae1-4d80-a40e-db4724271456/compound/a441e53a-6e7b-45fc-851c-b7c93cd1f4a1/structure/384e53de-7f1b-4cf6-bcaf-8d2a6e3784c3	2,4-D	OC(=O)COC1=CC=C(Cl)C=C1Cl	1.5	https://envipath.org/package/5882df9c-dae1-4d80-a40e-db4724271456/scenario/b54b51e2-e894-498a-88c9-dbc0c72cc1a5	24D_Call_1981_2	First Order	reported,no further information about the model	OC(=O)COC1=CC=C(Cl)C=C1Cl	6.1		2.01				25			75		Silty clay loam	10	58	32	OC(=O)COC1=CC=C(Cl)C=C1Cl	FALSE	O=C(O)COc1ccc(Cl)cc1Cl	O=C(O)COc1ccc(Cl)cc1Cl	O=C(O)COc1ccc(Cl)cc1Cl	0.176091	43	0.845098	6.32624	0.801145	0.429457	1.87985	0.61	0.58	0.19	TRUE	TRUE	First Order
7	https://envipath.org/package/5882df9c-dae1-4d80-a40e-db4724271456/compound/a441e53a-6e7b-45fc-851c-b7c93cd1f4a1/structure/384e53de-7f1b-4cf6-bcaf-8d2a6e3784c3	2,4-D	OC(=O)COC1=CC=C(Cl)C=C1Cl	7	https://envipath.org/package/5882df9c-dae1-4d80-a40e-db4724271456/scenario/1e15e8a4-c1c2-43b2-931f-41cacd66c4f0	24D_Smith_1989_11	SFO	~7, no further information about the model	OC(=O)COC1=CC=C(Cl)C=C1Cl	6		6.88235				20			85		Loam				OC(=O)COC1=CC=C(Cl)C=C1Cl	FALSE	O=C(O)COc1ccc(Cl)cc1Cl	O=C(O)COc1ccc(Cl)cc1Cl	O=C(O)COc1ccc(Cl)cc1Cl	0.845098	43	0.845098	6.32624	0.801145	0.429457	1.87985	0.61	0.58	0.19	TRUE	TRUE	SFO
7	https://envipath.org/package/5882df9c-dae1-4d80-a40e-db4724271456/compound/a441e53a-6e7b-45fc-851c-b7c93cd1f4a1/structure/384e53de-7f1b-4cf6-bcaf-8d2a6e3784c3	2,4-D	OC(=O)COC1=CC=C(Cl)C=C1Cl	9.5	https://envipath.org/package/5882df9c-dae1-4d80-a40e-db4724271456/scenario/99e81f02-558d-44a5-94be-1a2c0f2760e9	24D_Smith_1989_10	SFO	<7 to 12, no further information about the model	OC(=O)COC1=CC=C(Cl)C=C1Cl	7.7		2.47059				20			85		Clay				OC(=O)COC1=CC=C(Cl)C=C1Cl	FALSE	O=C(O)COc1ccc(Cl)cc1Cl	O=C(O)COc1ccc(Cl)cc1Cl	O=C(O)COc1ccc(Cl)cc1Cl	0.977724	43	0.845098	6.32624	0.801145	0.429457	1.87985	0.61	0.58	0.19	TRUE	TRUE	SFO
7	https://envipath.org/package/5882df9c-dae1-4d80-a40e-db4724271456/compound/a441e53a-6e7b-45fc-851c-b7c93cd1f4a1/structure/384e53de-7f1b-4cf6-bcaf-8d2a6e3784c3	2,4-D	OC(=O)COC1=CC=C(Cl)C=C1Cl	3.9	https://envipath.org/package/5882df9c-dae1-4d80-a40e-db4724271456/scenario/dd6042d5-98dd-46d3-a587-727b2c55bd2f	24D_Call_1981_3	First Order	reported,no further information about the model	OC(=O)COC1=CC=C(Cl)C=C1Cl	7.4		3.77				25			75		Clay	4	34	62	OC(=O)COC1=CC=C(Cl)C=C1Cl	FALSE	O=C(O)COc1ccc(Cl)cc1Cl	O=C(O)COc1ccc(Cl)cc1Cl	O=C(O)COc1ccc(Cl)cc1Cl	0.591065	43	0.845098	6.32624	0.801145	0.429457	1.87985	0.61	0.58	0.19	TRUE	TRUE	First Order
7	https://envipath.org/package/5882df9c-dae1-4d80-a40e-db4724271456/compound/a441e53a-6e7b-45fc-851c-b7c93cd1f4a1/structure/384e53de-7f1b-4cf6-bcaf-8d2a6e3784c3	2,4-D	OC(=O)COC1=CC=C(Cl)C=C1Cl	7	https://envipath.org/package/5882df9c-dae1-4d80-a40e-db4724271456/scenario/b43d36d4-8e6e-4841-bf87-4408a32aed80	24D_Smith_1989_21	First Order	reported,no further information about the model	OC(=O)COC1=CC=C(Cl)C=C1Cl	7.3		2.29412				25		0.33Bar			Sandy clay loam				OC(=O)COC1=CC=C(Cl)C=C1Cl	FALSE	O=C(O)COc1ccc(Cl)cc1Cl	O=C(O)COc1ccc(Cl)cc1Cl	O=C(O)COc1ccc(Cl)cc1Cl	0.845098	43	0.845098	6.32624	0.801145	0.429457	1.87985	0.61	0.58	0.19	TRUE	TRUE	First Order
7	https://envipath.org/package/5882df9c-dae1-4d80-a40e-db4724271456/compound/a441e53a-6e7b-45fc-851c-b7c93cd1f4a1/structure/384e53de-7f1b-4cf6-bcaf-8d2a6e3784c3	2,4-D	OC(=O)COC1=CC=C(Cl)C=C1Cl	7	https://envipath.org/package/5882df9c-dae1-4d80-a40e-db4724271456/scenario/9ea3749a-af14-4a2d-82dc-b3b91053e654	24D_Smith_1989_7	SFO	<7, no further information about the model	OC(=O)COC1=CC=C(Cl)C=C1Cl	7.7		2.47059				20			85		Clay				OC(=O)COC1=CC=C(Cl)C=C1Cl	FALSE	O=C(O)COc1ccc(Cl)cc1Cl	O=C(O)COc1ccc(Cl)cc1Cl	O=C(O)COc1ccc(Cl)cc1Cl	0.845098	43	0.845098	6.32624	0.801145	0.429457	1.87985	0.61	0.58	0.19	TRUE	TRUE	SFO
7	https://envipath.org/package/5882df9c-dae1-4d80-a40e-db4724271456/compound/a441e53a-6e7b-45fc-851c-b7c93cd1f4a1/structure/384e53de-7f1b-4cf6-bcaf-8d2a6e3784c3	2,4-D	OC(=O)COC1=CC=C(Cl)C=C1Cl	3	https://envipath.org/package/5882df9c-dae1-4d80-a40e-db4724271456/scenario/36d37de4-47ed-4672-8468-ec84005513d4	24D_Smith_1989_16	First Order	reported,no further information about the model	OC(=O)COC1=CC=C(Cl)C=C1Cl	6.9		0.705882				25		0.33Bar			Clay				OC(=O)COC1=CC=C(Cl)C=C1Cl	FALSE	O=C(O)COc1ccc(Cl)cc1Cl	O=C(O)COc1ccc(Cl)cc1Cl	O=C(O)COc1ccc(Cl)cc1Cl	0.477121	43	0.845098	6.32624	0.801145	0.429457	1.87985	0.61	0.58	0.19	TRUE	TRUE	First Order
7	https://envipath.org/package/5882df9c-dae1-4d80-a40e-db4724271456/compound/a441e53a-6e7b-45fc-851c-b7c93cd1f4a1/structure/384e53de-7f1b-4cf6-bcaf-8d2a6e3784c3	2,4-D	OC(=O)COC1=CC=C(Cl)C=C1Cl	13	https://envipath.org/package/5882df9c-dae1-4d80-a40e-db4724271456/scenario/57150cf9-cff3-46eb-bd0b-0d975551a07b	24D_Smith_1989_4	First Order	reported,no further information about the model	OC(=O)COC1=CC=C(Cl)C=C1Cl	6.2		4				26			100		Loam				OC(=O)COC1=CC=C(Cl)C=C1Cl	FALSE	O=C(O)COc1ccc(Cl)cc1Cl	O=C(O)COc1ccc(Cl)cc1Cl	O=C(O)COc1ccc(Cl)cc1Cl	1.11394	43	0.845098	6.32624	0.801145	0.429457	1.87985	0.61	0.58	0.19	TRUE	TRUE	First Order
7	https://envipath.org/package/5882df9c-dae1-4d80-a40e-db4724271456/compound/a441e53a-6e7b-45fc-851c-b7c93cd1f4a1/structure/384e53de-7f1b-4cf6-bcaf-8d2a6e3784c3	2,4-D	OC(=O)COC1=CC=C(Cl)C=C1Cl	1.48	https://envipath.org/package/5882df9c-dae1-4d80-a40e-db4724271456/scenario/9e65ec57-11fd-483a-be96-86e684536890	24D_Liu_2011_2	First Order	calculated,no further information about the model	OC(=O)COC1=CC=C(Cl)C=C1Cl	6.2	15.3	2.52941	160.5	163.3	161.9	20	59.9	MHC	50		Loam	37	43	20	OC(=O)COC1=CC=C(Cl)C=C1Cl	FALSE	O=C(O)COc1ccc(Cl)cc1Cl	O=C(O)COc1ccc(Cl)cc1Cl	O=C(O)COc1ccc(Cl)cc1Cl	0.170262	43	0.845098	6.32624	0.801145	0.429457	1.87985	0.61	0.58	0.19	TRUE	TRUE	First Order
7	https://envipath.org/package/5882df9c-dae1-4d80-a40e-db4724271456/compound/a441e53a-6e7b-45fc-851c-b7c93cd1f4a1/structure/384e53de-7f1b-4cf6-bcaf-8d2a6e3784c3	2,4-D	OC(=O)COC1=CC=C(Cl)C=C1Cl	2	https://envipath.org/package/5882df9c-dae1-4d80-a40e-db4724271456/scenario/89061d0b-f35c-43f0-904d-559f76fbd7ed	24D_Smith_1989_17	First Order	reported,no further information about the model	OC(=O)COC1=CC=C(Cl)C=C1Cl	6.4		0.529412				25		0.33Bar			Silt loam				OC(=O)COC1=CC=C(Cl)C=C1Cl	FALSE	O=C(O)COc1ccc(Cl)cc1Cl	O=C(O)COc1ccc(Cl)cc1Cl	O=C(O)COc1ccc(Cl)cc1Cl	0.30103	43	0.845098	6.32624	0.801145	0.429457	1.87985	0.61	0.58	0.19	TRUE	TRUE	First Order
7	https://envipath.org/package/5882df9c-dae1-4d80-a40e-db4724271456/compound/a441e53a-6e7b-45fc-851c-b7c93cd1f4a1/structure/384e53de-7f1b-4cf6-bcaf-8d2a6e3784c3	2,4-D	OC(=O)COC1=CC=C(Cl)C=C1Cl	28	https://envipath.org/package/5882df9c-dae1-4d80-a40e-db4724271456/scenario/c86ea60f-c5d6-4484-ab69-9e46525ee610	24D_Smith_1989_1	First Order	reported,no further information about the model	OC(=O)COC1=CC=C(Cl)C=C1Cl	7.2		1.11765				26			100		Sandy loam				OC(=O)COC1=CC=C(Cl)C=C1Cl	FALSE	O=C(O)COc1ccc(Cl)cc1Cl	O=C(O)COc1ccc(Cl)cc1Cl	O=C(O)COc1ccc(Cl)cc1Cl	1.44716	43	0.845098	6.32624	0.801145	0.429457	1.87985	0.61	0.58	0.19	TRUE	TRUE	First Order
7	https://envipath.org/package/5882df9c-dae1-4d80-a40e-db4724271456/compound/a441e53a-6e7b-45fc-851c-b7c93cd1f4a1/structure/384e53de-7f1b-4cf6-bcaf-8d2a6e3784c3	2,4-D	OC(=O)COC1=CC=C(Cl)C=C1Cl	9	https://envipath.org/package/5882df9c-dae1-4d80-a40e-db4724271456/scenario/ca12686e-d55d-499e-8fee-d25374c051e1	24D_Smith_1991_3	First Order	reported,no further information about the model	OC(=O)COC1=CC=C(Cl)C=C1Cl	7.6		1.94118									Clay	2	36	62	OC(=O)COC1=CC=C(Cl)C=C1Cl	FALSE	O=C(O)COc1ccc(Cl)cc1Cl	O=C(O)COc1ccc(Cl)cc1Cl	O=C(O)COc1ccc(Cl)cc1Cl	0.954243	43	0.845098	6.32624	0.801145	0.429457	1.87985	0.61	0.58	0.19	TRUE	TRUE	First Order
7	https://envipath.org/package/5882df9c-dae1-4d80-a40e-db4724271456/compound/a441e53a-6e7b-45fc-851c-b7c93cd1f4a1/structure/384e53de-7f1b-4cf6-bcaf-8d2a6e3784c3	2,4-D	OC(=O)COC1=CC=C(Cl)C=C1Cl	14	https://envipath.org/package/5882df9c-dae1-4d80-a40e-db4724271456/scenario/77c008b0-0823-4662-8266-6889b6e3853b	24D_Smith_1989_5	First Order	reported,no further information about the model	OC(=O)COC1=CC=C(Cl)C=C1Cl	7.6		1.41176				26			100		Loam				OC(=O)COC1=CC=C(Cl)C=C1Cl	FALSE	O=C(O)COc1ccc(Cl)cc1Cl	O=C(O)COc1ccc(Cl)cc1Cl	O=C(O)COc1ccc(Cl)cc1Cl	1.14613	43	0.845098	6.32624	0.801145	0.429457	1.87985	0.61	0.58	0.19	TRUE	TRUE	First Order
7	https://envipath.org/package/5882df9c-dae1-4d80-a40e-db4724271456/compound/a441e53a-6e7b-45fc-851c-b7c93cd1f4a1/structure/384e53de-7f1b-4cf6-bcaf-8d2a6e3784c3	2,4-D	OC(=O)COC1=CC=C(Cl)C=C1Cl	2.24	https://envipath.org/package/5882df9c-dae1-4d80-a40e-db4724271456/scenario/8090e072-4905-47c8-bfd9-2a364fd11c42	24D_Liu_2011_3	First Order	calculated,no further information about the model	OC(=O)COC1=CC=C(Cl)C=C1Cl	6.7	21.5	3.76471	351.4	274.8	313.1	20	75.3	MHC	50		Loam	41	48	11	OC(=O)COC1=CC=C(Cl)C=C1Cl	FALSE	O=C(O)COc1ccc(Cl)cc1Cl	O=C(O)COc1ccc(Cl)cc1Cl	O=C(O)COc1ccc(Cl)cc1Cl	0.350248	43	0.845098	6.32624	0.801145	0.429457	1.87985	0.61	0.58	0.19	TRUE	TRUE	First Order
7	https://envipath.org/package/5882df9c-dae1-4d80-a40e-db4724271456/compound/a441e53a-6e7b-45fc-851c-b7c93cd1f4a1/structure/384e53de-7f1b-4cf6-bcaf-8d2a6e3784c3	2,4-D	OC(=O)COC1=CC=C(Cl)C=C1Cl	59.3	https://envipath.org/package/5882df9c-dae1-4d80-a40e-db4724271456/scenario/4cae6d3f-196e-42fc-90f9-e2f956b0ed6b	24D_Cohen_1991	First Order	reported,no further information about the model	OC(=O)COC1=CC=C(Cl)C=C1Cl	7.4	9.8	0.823529				25					Silt loam	26	60	14	OC(=O)COC1=CC=C(Cl)C=C1Cl	FALSE	O=C(O)COc1ccc(Cl)cc1Cl	O=C(O)COc1ccc(Cl)cc1Cl	O=C(O)COc1ccc(Cl)cc1Cl	1.77305	43	0.845098	6.32624	0.801145	0.429457	1.87985	0.61	0.58	0.19	TRUE	TRUE	First Order
7	https://envipath.org/package/5882df9c-dae1-4d80-a40e-db4724271456/compound/a441e53a-6e7b-45fc-851c-b7c93cd1f4a1/structure/384e53de-7f1b-4cf6-bcaf-8d2a6e3784c3	2,4-D	OC(=O)COC1=CC=C(Cl)C=C1Cl	7	https://envipath.org/package/5882df9c-dae1-4d80-a40e-db4724271456/scenario/7f10489b-cab7-4446-99ab-67fadabf5c7a	24D_Smith_1989_12	SFO	<7, no further information about the model	OC(=O)COC1=CC=C(Cl)C=C1Cl	7.6		2.35294				20			85		Sandy loam				OC(=O)COC1=CC=C(Cl)C=C1Cl	FALSE	O=C(O)COc1ccc(Cl)cc1Cl	O=C(O)COc1ccc(Cl)cc1Cl	O=C(O)COc1ccc(Cl)cc1Cl	0.845098	43	0.845098	6.32624	0.801145	0.429457	1.87985	0.61	0.58	0.19	TRUE	TRUE	SFO
8	https://envipath.org/package/5882df9c-dae1-4d80-a40e-db4724271456/compound/ec701df9-090a-48ba-a5f3-43e947ecebe7/structure/96e61292-fa9c-49f3-9c76-f09a0e62ca74	2,4-Dichlorophenol	C1=C(C=C(C(=C1)O)Cl)Cl	0.2882	https://envipath.org/package/5882df9c-dae1-4d80-a40e-db4724271456/scenario/1782113d-432a-4d24-bbcd-70cfd914a324	B.8.1.1.1.1.,Ridge M.A. (2000)	SFO		C(CC(=O)O)CO[14C]1=[14CH][14CH]=[14C]([14CH]=[14C]1Cl)Cl	4.8	8.8	1.3	104	0	52	20	46.9	MWHC	45	MWHC	Sandy loam	75	12	13	C1=C(C=C(C(=C1)O)Cl)Cl	FALSE	Oc1ccc(Cl)cc1Cl	Oc1ccc(Cl)cc1Cl	Oc1ccc(Cl)cc1Cl	-0.540306	4	0.512387	2.24599	0.351408	0.567849	1.46147	0.4	0.6	0.34	TRUE	FALSE	SFO
8	https://envipath.org/package/5882df9c-dae1-4d80-a40e-db4724271456/compound/ec701df9-090a-48ba-a5f3-43e947ecebe7/structure/96e61292-fa9c-49f3-9c76-f09a0e62ca74	2,4-Dichlorophenol	C1=C(C=C(C(=C1)O)Cl)Cl	5.695	https://envipath.org/package/5882df9c-dae1-4d80-a40e-db4724271456/scenario/04fb04bc-4ba3-4125-8454-41aba98d6ab9	B.8.1.1.1.1.,Ridge M.A. (2000)	SFO		C(CC(=O)O)CO[14C]1=[14CH][14CH]=[14C]([14CH]=[14C]1Cl)Cl	6	23.2	3	560	454	507	20	103.4	MWHC	45	MWHC	Silt loam	24	56	20	C1=C(C=C(C(=C1)O)Cl)Cl	FALSE	Oc1ccc(Cl)cc1Cl	Oc1ccc(Cl)cc1Cl	Oc1ccc(Cl)cc1Cl	0.755494	4	0.512387	2.24599	0.351408	0.567849	1.46147	0.4	0.6	0.34	TRUE	FALSE	SFO
8	https://envipath.org/package/5882df9c-dae1-4d80-a40e-db4724271456/compound/ec701df9-090a-48ba-a5f3-43e947ecebe7/structure/96e61292-fa9c-49f3-9c76-f09a0e62ca74	2,4-Dichlorophenol	C1=C(C=C(C(=C1)O)Cl)Cl	1.859	https://envipath.org/package/5882df9c-dae1-4d80-a40e-db4724271456/scenario/db253719-6fd0-4b3e-a162-77e579a41c9c	B.8.1.1.1.1.,Ridge M.A. (2000)	FOMC		C(CC(=O)O)CO[14C]1=[14CH][14CH]=[14C]([14CH]=[14C]1Cl)Cl	6.6	20.3	2.5	528	438	483	20	60.4	MWHC	45	MWHC	Sandy loam	55	35	10	C1=C(C=C(C(=C1)O)Cl)Cl	FALSE	Oc1ccc(Cl)cc1Cl	Oc1ccc(Cl)cc1Cl	Oc1ccc(Cl)cc1Cl	0.269279	4	0.512387	2.24599	0.351408	0.567849	1.46147	0.4	0.6	0.34	TRUE	FALSE	FOMC
8	https://envipath.org/package/5882df9c-dae1-4d80-a40e-db4724271456/compound/ec701df9-090a-48ba-a5f3-43e947ecebe7/structure/96e61292-fa9c-49f3-9c76-f09a0e62ca74	2,4-Dichlorophenol	C1=C(C=C(C(=C1)O)Cl)Cl	8.34	https://envipath.org/package/5882df9c-dae1-4d80-a40e-db4724271456/scenario/bf45de6b-3984-4e97-8ec1-eaa7afbace22	B.8.1.1.1.1.,Ridge M.A. (2000)	SFO		C(CC(=O)O)CO[14C]1=[14CH][14CH]=[14C]([14CH]=[14C]1Cl)Cl	7.2	41.6	4	966	825	895.5	20	74.7	MWHC	45	MWHC	Clay loam	39	32	29	C1=C(C=C(C(=C1)O)Cl)Cl	FALSE	Oc1ccc(Cl)cc1Cl	Oc1ccc(Cl)cc1Cl	Oc1ccc(Cl)cc1Cl	0.921166	4	0.512387	2.24599	0.351408	0.567849	1.46147	0.4	0.6	0.34	TRUE	FALSE	SFO
9	https://envipath.org/package/5882df9c-dae1-4d80-a40e-db4724271456/compound/1a567571-d6aa-4f3e-849f-6c2be79b077e/structure/ff51abea-e07d-4088-8753-1bdc40aa5d09	2,4-DB	C(CC(=O)O)COC1=CC=C(C=C1Cl)Cl	0.812	https://envipath.org/package/5882df9c-dae1-4d80-a40e-db4724271456/scenario/a338aae4-6cf2-4269-a7c0-87ae5d4fe052	B.8.1.1.1.1.,Ridge M.A. (2000)	FOMC	RMS suggestion	C(CC(=O)O)CO[14C]1=[14CH][14CH]=[14C]([14CH]=[14C]1Cl)Cl	6.6	20.3	2.5	528	438	483	20	60.4	MWHC	45	MWHC	Sandy loam	55	35	10	C(CC(=O)O)COC1=CC=C(C=C1Cl)Cl	FALSE	O=C(O)CCCOc1ccc(Cl)cc1Cl	O=C(O)CCCOc1ccc(Cl)cc1Cl	O=C(O)CCCOc1ccc(Cl)cc1Cl	-0.090444	5	0.277151	2.52328	0.401966	0.500085	1.44455	0.43	0.52	0.27	TRUE	TRUE	FOMC
9	https://envipath.org/package/5882df9c-dae1-4d80-a40e-db4724271456/compound/1a567571-d6aa-4f3e-849f-6c2be79b077e/structure/ff51abea-e07d-4088-8753-1bdc40aa5d09	2,4-DB	C(CC(=O)O)COC1=CC=C(C=C1Cl)Cl	22.6	https://envipath.org/package/5882df9c-dae1-4d80-a40e-db4724271456/scenario/d90f21df-2688-4f0a-8f96-3d7212ee5b4a	B.8.1.1.1.1.,Saxena A.M. (1989a)	SFO	RMS suggestion	C(CC(=O)O)CO[14C]1=[14CH][14CH]=[14C]([14CH]=[14C]1Cl)Cl	6.6	6.6	0.764706				25	8.1	WHCat0.33bar	100	WHC at 0.33bar	Sandy loam	71	23	6	C(CC(=O)O)COC1=CC=C(C=C1Cl)Cl	FALSE	O=C(O)CCCOc1ccc(Cl)cc1Cl	O=C(O)CCCOc1ccc(Cl)cc1Cl	O=C(O)CCCOc1ccc(Cl)cc1Cl	1.35411	5	0.277151	2.52328	0.401966	0.500085	1.44455	0.43	0.52	0.27	TRUE	TRUE	SFO
9	https://envipath.org/package/5882df9c-dae1-4d80-a40e-db4724271456/compound/1a567571-d6aa-4f3e-849f-6c2be79b077e/structure/ff51abea-e07d-4088-8753-1bdc40aa5d09	2,4-DB	C(CC(=O)O)COC1=CC=C(C=C1Cl)Cl	1.296	https://envipath.org/package/5882df9c-dae1-4d80-a40e-db4724271456/scenario/c183009c-968d-40f7-b651-13f8a94469f4	B.8.1.1.1.1.,Ridge M.A. (2000)	FOMC	RMS suggestion	C(CC(=O)O)CO[14C]1=[14CH][14CH]=[14C]([14CH]=[14C]1Cl)Cl	6	23.2	3	560	454	507	20	103.4	MWHC	45	MWHC	Silt loam	24	56	20	C(CC(=O)O)COC1=CC=C(C=C1Cl)Cl	FALSE	O=C(O)CCCOc1ccc(Cl)cc1Cl	O=C(O)CCCOc1ccc(Cl)cc1Cl	O=C(O)CCCOc1ccc(Cl)cc1Cl	0.112605	5	0.277151	2.52328	0.401966	0.500085	1.44455	0.43	0.52	0.27	TRUE	TRUE	FOMC
9	https://envipath.org/package/5882df9c-dae1-4d80-a40e-db4724271456/compound/1a567571-d6aa-4f3e-849f-6c2be79b077e/structure/ff51abea-e07d-4088-8753-1bdc40aa5d09	2,4-DB	C(CC(=O)O)COC1=CC=C(C=C1Cl)Cl	1.893	https://envipath.org/package/5882df9c-dae1-4d80-a40e-db4724271456/scenario/de6e4280-6dfb-498c-8bf6-e25dda351865	B.8.1.1.1.1.,Ridge M.A. (2000)	SFO	RMS suggestion	C(CC(=O)O)CO[14C]1=[14CH][14CH]=[14C]([14CH]=[14C]1Cl)Cl	4.8	8.8	1.3	104	0	52	20	46.9	MWHC	45	MWHC	Sandy loam	75	12	13	C(CC(=O)O)COC1=CC=C(C=C1Cl)Cl	FALSE	O=C(O)CCCOc1ccc(Cl)cc1Cl	O=C(O)CCCOc1ccc(Cl)cc1Cl	O=C(O)CCCOc1ccc(Cl)cc1Cl	0.277151	5	0.277151	2.52328	0.401966	0.500085	1.44455	0.43	0.52	0.27	TRUE	TRUE	SFO
9	https://envipath.org/package/5882df9c-dae1-4d80-a40e-db4724271456/compound/1a567571-d6aa-4f3e-849f-6c2be79b077e/structure/ff51abea-e07d-4088-8753-1bdc40aa5d09	2,4-DB	C(CC(=O)O)COC1=CC=C(C=C1Cl)Cl	2.272	https://envipath.org/package/5882df9c-dae1-4d80-a40e-db4724271456/scenario/4fad68b3-7e3a-48fb-8261-61223fcec230	B.8.1.1.1.1.,Ridge M.A. (2000)	SFO	RMS suggestion	C(CC(=O)O)CO[14C]1=[14CH][14CH]=[14C]([14CH]=[14C]1Cl)Cl	7.2	41.6	4	966	825	895.5	20	74.7	MWHC	45	MWHC	Clay loam	39	32	29	C(CC(=O)O)COC1=CC=C(C=C1Cl)Cl	FALSE	O=C(O)CCCOc1ccc(Cl)cc1Cl	O=C(O)CCCOc1ccc(Cl)cc1Cl	O=C(O)CCCOc1ccc(Cl)cc1Cl	0.356408	5	0.277151	2.52328	0.401966	0.500085	1.44455	0.43	0.52	0.27	TRUE	TRUE	SFO
7	https://envipath.org/package/5882df9c-dae1-4d80-a40e-db4724271456/compound/a441e53a-6e7b-45fc-851c-b7c93cd1f4a1/structure/aeea426c-a050-4486-8b68-ef1f5b157233	2,4-D	C1=C(C=C(C(=C1)OCC(=O)O)Cl)Cl	38.1	https://envipath.org/package/5882df9c-dae1-4d80-a40e-db4724271456/scenario/03fb0944-1cef-4480-8a86-065ae8f125bc	B.8.1.1.1.1.,Saxena A.M. (1989a)	SFO + SFO	RMS suggestion	C(CC(=O)O)CO[14C]1=[14CH][14CH]=[14C]([14CH]=[14C]1Cl)Cl	6.6	6.6	0.764706				25	8.1	WHCat0.33bar	100	WHC at 0.33bar	Sandy loam	71	23	6	C1=C(C=C(C(=C1)OCC(=O)O)Cl)Cl	FALSE	O=C(O)COc1ccc(Cl)cc1Cl	O=C(O)COc1ccc(Cl)cc1Cl	O=C(O)COc1ccc(Cl)cc1Cl	1.58092	43	0.845098	6.32624	0.801145	0.429457	1.87985	0.61	0.58	0.19	TRUE	FALSE	SFO-SFO
7	https://envipath.org/package/5882df9c-dae1-4d80-a40e-db4724271456/compound/a441e53a-6e7b-45fc-851c-b7c93cd1f4a1/structure/aeea426c-a050-4486-8b68-ef1f5b157233	2,4-D	C1=C(C=C(C(=C1)OCC(=O)O)Cl)Cl	5.34	https://envipath.org/package/5882df9c-dae1-4d80-a40e-db4724271456/scenario/191dfa69-881e-4556-8c32-bdb313e48f44	B.8.1.1.1.1.,Ridge M.A. (2000)	FOMC + SFO	RMS suggestion	C(CC(=O)O)CO[14C]1=[14CH][14CH]=[14C]([14CH]=[14C]1Cl)Cl	6	23.2	3	560	454	507	20	103.4	MWHC	45	MWHC	Silt loam	24	56	20	C1=C(C=C(C(=C1)OCC(=O)O)Cl)Cl	FALSE	O=C(O)COc1ccc(Cl)cc1Cl	O=C(O)COc1ccc(Cl)cc1Cl	O=C(O)COc1ccc(Cl)cc1Cl	0.727541	43	0.845098	6.32624	0.801145	0.429457	1.87985	0.61	0.58	0.19	TRUE	FALSE	FOMC-SFO
7	https://envipath.org/package/5882df9c-dae1-4d80-a40e-db4724271456/compound/a441e53a-6e7b-45fc-851c-b7c93cd1f4a1/structure/aeea426c-a050-4486-8b68-ef1f5b157233	2,4-D	C1=C(C=C(C(=C1)OCC(=O)O)Cl)Cl	15.54	https://envipath.org/package/5882df9c-dae1-4d80-a40e-db4724271456/scenario/b70bb693-836a-4c9b-b92b-b0ae0774c623	B.8.1.1.1.1.,Ridge M.A. (2000)	SFO + SFO		C(CC(=O)O)CO[14C]1=[14CH][14CH]=[14C]([14CH]=[14C]1Cl)Cl	7.2	41.6	4	966	825	895.5	20	74.7	MWHC	45	MWHC	Clay loam	39	32	29	C1=C(C=C(C(=C1)OCC(=O)O)Cl)Cl	FALSE	O=C(O)COc1ccc(Cl)cc1Cl	O=C(O)COc1ccc(Cl)cc1Cl	O=C(O)COc1ccc(Cl)cc1Cl	1.19145	43	0.845098	6.32624	0.801145	0.429457	1.87985	0.61	0.58	0.19	TRUE	FALSE	SFO-SFO
7	https://envipath.org/package/5882df9c-dae1-4d80-a40e-db4724271456/compound/a441e53a-6e7b-45fc-851c-b7c93cd1f4a1/structure/aeea426c-a050-4486-8b68-ef1f5b157233	2,4-D	C1=C(C=C(C(=C1)OCC(=O)O)Cl)Cl	0.782	https://envipath.org/package/5882df9c-dae1-4d80-a40e-db4724271456/scenario/0482bc0a-3f9d-454f-8e79-9a4866d5ad0f	B.8.1.1.1.1.,Ridge M.A. (2000)	SFO + SFO	RMS suggestion	C(CC(=O)O)CO[14C]1=[14CH][14CH]=[14C]([14CH]=[14C]1Cl)Cl	6.6	20.3	2.5	528	438	483	20	60.4	MWHC	45	MWHC	Sandy loam	55	35	10	C1=C(C=C(C(=C1)OCC(=O)O)Cl)Cl	FALSE	O=C(O)COc1ccc(Cl)cc1Cl	O=C(O)COc1ccc(Cl)cc1Cl	O=C(O)COc1ccc(Cl)cc1Cl	-0.106793	43	0.845098	6.32624	0.801145	0.429457	1.87985	0.61	0.58	0.19	TRUE	FALSE	SFO-SFO
7	https://envipath.org/package/5882df9c-dae1-4d80-a40e-db4724271456/compound/a441e53a-6e7b-45fc-851c-b7c93cd1f4a1/structure/aeea426c-a050-4486-8b68-ef1f5b157233	2,4-D	C1=C(C=C(C(=C1)OCC(=O)O)Cl)Cl	1.126	https://envipath.org/package/5882df9c-dae1-4d80-a40e-db4724271456/scenario/c3660405-5df1-4000-a0c8-88f39b94e5f5	B.8.1.1.1.1.,Ridge M.A. (2000)	SFO + SFO		C(CC(=O)O)CO[14C]1=[14CH][14CH]=[14C]([14CH]=[14C]1Cl)Cl	4.8	8.8	1.3	104	0	52	20	46.9	MWHC	45	MWHC	Sandy loam	75	12	13	C1=C(C=C(C(=C1)OCC(=O)O)Cl)Cl	FALSE	O=C(O)COc1ccc(Cl)cc1Cl	O=C(O)COc1ccc(Cl)cc1Cl	O=C(O)COc1ccc(Cl)cc1Cl	0.0515384	43	0.845098	6.32624	0.801145	0.429457	1.87985	0.61	0.58	0.19	TRUE	FALSE	SFO-SFO
10	https://envipath.org/package/5882df9c-dae1-4d80-a40e-db4724271456/compound/a7714bce-6f0e-47fb-8cab-fab3dc7a6005/structure/41e11b49-eb9b-42ba-942b-f4758f3ce4ed	2-naphthyloxyacetic acid	C1=CC2=C(C=C1)C=C(C=C2)OCC(=O)O	24	https://envipath.org/package/5882df9c-dae1-4d80-a40e-db4724271456/scenario/fa1791d1-7c0d-40be-a9ce-ad53c42affa4	B.8.1.2.1.2, Beltran, E., Adtrian, P., (2005)	First Order	normalised data from the study of Pizzingrilli, G., Scacchi, A., (1993) at 20Â°C,no further information about the model	C1=CC2=C(C=[14CH]1)C=C(C=C2)OCC(=O)O	8.2	17.34	1.07059				20	40.79	pF1	40		Silt loam	18	66	16	C1=CC2=C(C=C1)C=C(C=C2)OCC(=O)O	FALSE	O=C(O)COc1ccc2ccccc2c1	O=C(O)COc1ccc2ccccc2c1	O=C(O)COc1ccc2ccccc2c1	1.38021	28	1.55596	31.3189	1.49581	0.408579	1.64249	1.49	0.42	0.08	TRUE	TRUE	First Order
10	https://envipath.org/package/5882df9c-dae1-4d80-a40e-db4724271456/compound/a7714bce-6f0e-47fb-8cab-fab3dc7a6005/structure/41e11b49-eb9b-42ba-942b-f4758f3ce4ed	2-naphthyloxyacetic acid	C1=CC2=C(C=C1)C=C(C=C2)OCC(=O)O	16	https://envipath.org/package/5882df9c-dae1-4d80-a40e-db4724271456/scenario/0f216354-5046-40fc-9bbc-02c7125452fe	B.8.1.2.1, Pizzingrilli, G., Scacchi, A., (1993)	SFO		C1=CC2=C(C=[14CH]1)C=C(C=C2)OCC(=O)O	8.2	17.34	1.07059				25	40.79	pF1	40		Silt loam	18	66	16	C1=CC2=C(C=C1)C=C(C=C2)OCC(=O)O	FALSE	O=C(O)COc1ccc2ccccc2c1	O=C(O)COc1ccc2ccccc2c1	O=C(O)COc1ccc2ccccc2c1	1.20412	28	1.55596	31.3189	1.49581	0.408579	1.64249	1.49	0.42	0.08	TRUE	TRUE	SFO
10	https://envipath.org/package/5882df9c-dae1-4d80-a40e-db4724271456/compound/a7714bce-6f0e-47fb-8cab-fab3dc7a6005/structure/41e11b49-eb9b-42ba-942b-f4758f3ce4ed	2-naphthyloxyacetic acid	C1=CC2=C(C=C1)C=C(C=C2)OCC(=O)O	5.81	https://envipath.org/package/5882df9c-dae1-4d80-a40e-db4724271456/scenario/4f937cae-9a98-490a-b4cc-416171d784ef	B.8.1.2.1, Dr.E.Corral, Dr.Ir.N.Tan (2009)	DFOP	Recalculated by RMS	C1=CC2=C(C=[14CH]1)C=C(C=C2)OCC(=O)O	7.2	15	1.23				20		pF2			Sandy loam	61.7	27.7	10.6	C1=CC2=C(C=C1)C=C(C=C2)OCC(=O)O	FALSE	O=C(O)COc1ccc2ccccc2c1	O=C(O)COc1ccc2ccccc2c1	O=C(O)COc1ccc2ccccc2c1	0.764176	28	1.55596	31.3189	1.49581	0.408579	1.64249	1.49	0.42	0.08	TRUE	TRUE	DFOP
10	https://envipath.org/package/5882df9c-dae1-4d80-a40e-db4724271456/compound/a7714bce-6f0e-47fb-8cab-fab3dc7a6005/structure/41e11b49-eb9b-42ba-942b-f4758f3ce4ed	2-naphthyloxyacetic acid	C1=CC2=C(C=C1)C=C(C=C2)OCC(=O)O	8.1	https://envipath.org/package/5882df9c-dae1-4d80-a40e-db4724271456/scenario/58029a04-68b8-44ce-a001-51f2f1f56d38	B.8.1.2.1, Dr.E.Corral, Dr.Ir.N.Tan (2009)	FOMC		C1=CC2=C(C=[14CH]1)C=C(C=C2)OCC(=O)O	5.5	10	2.09				20	46.5	WHC			Loamy sand	82	11.6	6.4	C1=CC2=C(C=C1)C=C(C=C2)OCC(=O)O	FALSE	O=C(O)COc1ccc2ccccc2c1	O=C(O)COc1ccc2ccccc2c1	O=C(O)COc1ccc2ccccc2c1	0.908485	28	1.55596	31.3189	1.49581	0.408579	1.64249	1.49	0.42	0.08	TRUE	TRUE	FOMC
10	https://envipath.org/package/5882df9c-dae1-4d80-a40e-db4724271456/compound/a7714bce-6f0e-47fb-8cab-fab3dc7a6005/structure/41e11b49-eb9b-42ba-942b-f4758f3ce4ed	2-naphthyloxyacetic acid	C1=CC2=C(C=C1)C=C(C=C2)OCC(=O)O	25.63	https://envipath.org/package/5882df9c-dae1-4d80-a40e-db4724271456/scenario/a323d4e2-59cb-4ff8-b56c-6b5398a31964	B.8.1.2.1, Dr.E.Corral, Dr.Ir.N.Tan (2009)	DFOP	Recalculated by RMS	C1=CC2=C(C=[14CH]1)C=C(C=C2)OCC(=O)O	6.6	9	0.97				20		pF2			Sandy loam	61.9	29.3	8.8	C1=CC2=C(C=C1)C=C(C=C2)OCC(=O)O	FALSE	O=C(O)COc1ccc2ccccc2c1	O=C(O)COc1ccc2ccccc2c1	O=C(O)COc1ccc2ccccc2c1	1.40875	28	1.55596	31.3189	1.49581	0.408579	1.64249	1.49	0.42	0.08	TRUE	TRUE	DFOP
10	https://envipath.org/package/5882df9c-dae1-4d80-a40e-db4724271456/compound/a7714bce-6f0e-47fb-8cab-fab3dc7a6005/structure/41e11b49-eb9b-42ba-942b-f4758f3ce4ed	2-naphthyloxyacetic acid	C1=CC2=C(C=C1)C=C(C=C2)OCC(=O)O	82	https://envipath.org/package/5882df9c-dae1-4d80-a40e-db4724271456/scenario/1bc08109-2948-4f28-9f2b-418e5742873c	B.8.1.2.1.2, Beltran, E., Adtrian, P., (2005)	First Order	normalised data from the study of Pizzingrilli, G., Scacchi, A., (1993) at 20Â°C,no further information about the model	C1=CC2=C(C=[14CH]1)C=C(C=C2)OCC(=O)O	6.1	10	1.50588				20	41.58	pF1	40		Loamy sand	86.3	7.3	6.4	C1=CC2=C(C=C1)C=C(C=C2)OCC(=O)O	FALSE	O=C(O)COc1ccc2ccccc2c1	O=C(O)COc1ccc2ccccc2c1	O=C(O)COc1ccc2ccccc2c1	1.91381	28	1.55596	31.3189	1.49581	0.408579	1.64249	1.49	0.42	0.08	TRUE	TRUE	First Order
10	https://envipath.org/package/5882df9c-dae1-4d80-a40e-db4724271456/compound/a7714bce-6f0e-47fb-8cab-fab3dc7a6005/structure/41e11b49-eb9b-42ba-942b-f4758f3ce4ed	2-naphthyloxyacetic acid	C1=CC2=C(C=C1)C=C(C=C2)OCC(=O)O	37	https://envipath.org/package/5882df9c-dae1-4d80-a40e-db4724271456/scenario/e134ffcc-bc10-4c58-ac5b-b69056ae22c4	B.8.1.2.1.3, Beltran, E., Adtrian, P., (2005)	First Order	normalised data from the study of Pizzingrilli, G., Scacchi, A., (1993) at 10Â°C,no further information about the model	C1=CC2=C(C=[14CH]1)C=C(C=C2)OCC(=O)O	8.2	17.34	1.07059				10	40.79	pF1	40		Silt loam	18	66	16	C1=CC2=C(C=C1)C=C(C=C2)OCC(=O)O	FALSE	O=C(O)COc1ccc2ccccc2c1	O=C(O)COc1ccc2ccccc2c1	O=C(O)COc1ccc2ccccc2c1	1.5682	28	1.55596	31.3189	1.49581	0.408579	1.64249	1.49	0.42	0.08	TRUE	TRUE	First Order
10	https://envipath.org/package/5882df9c-dae1-4d80-a40e-db4724271456/compound/a7714bce-6f0e-47fb-8cab-fab3dc7a6005/structure/41e11b49-eb9b-42ba-942b-f4758f3ce4ed	2-naphthyloxyacetic acid	C1=CC2=C(C=C1)C=C(C=C2)OCC(=O)O	49.43	https://envipath.org/package/5882df9c-dae1-4d80-a40e-db4724271456/scenario/8d93d967-ddf9-4ab2-954c-6e438426d7c6	B.8.1.2.1, Dr.E.Corral, Dr.Ir.N.Tan (2009)	DFOP	Recalculated by RMS	C1=CC2=C(C=[14CH]1)C=C(C=C2)OCC(=O)O	7.2	22	1.69				20		pF2			Clay	22.2	36.1	41.7	C1=CC2=C(C=C1)C=C(C=C2)OCC(=O)O	FALSE	O=C(O)COc1ccc2ccccc2c1	O=C(O)COc1ccc2ccccc2c1	O=C(O)COc1ccc2ccccc2c1	1.69399	28	1.55596	31.3189	1.49581	0.408579	1.64249	1.49	0.42	0.08	TRUE	TRUE	DFOP
10	https://envipath.org/package/5882df9c-dae1-4d80-a40e-db4724271456/compound/a7714bce-6f0e-47fb-8cab-fab3dc7a6005/structure/41e11b49-eb9b-42ba-942b-f4758f3ce4ed	2-naphthyloxyacetic acid	C1=CC2=C(C=C1)C=C(C=C2)OCC(=O)O	35	https://envipath.org/package/5882df9c-dae1-4d80-a40e-db4724271456/scenario/bb518cd9-96a4-4ded-9f21-d8c51f1fb71b	B.8.1.2.1.3, Beltran, E., Adtrian, P., (2005)	First Order	normalised data from the study of Pizzingrilli, G., Scacchi, A., (1993) at 10Â°C,no further information about the model	C1=CC2=C(C=[14CH]1)C=C(C=C2)OCC(=O)O	5.6	19.61	0.664706				10	42.14	pF1	40		Clay	37	22	41	C1=CC2=C(C=C1)C=C(C=C2)OCC(=O)O	FALSE	O=C(O)COc1ccc2ccccc2c1	O=C(O)COc1ccc2ccccc2c1	O=C(O)COc1ccc2ccccc2c1	1.54407	28	1.55596	31.3189	1.49581	0.408579	1.64249	1.49	0.42	0.08	TRUE	TRUE	First Order
10	https://envipath.org/package/5882df9c-dae1-4d80-a40e-db4724271456/compound/a7714bce-6f0e-47fb-8cab-fab3dc7a6005/structure/41e11b49-eb9b-42ba-942b-f4758f3ce4ed	2-naphthyloxyacetic acid	C1=CC2=C(C=C1)C=C(C=C2)OCC(=O)O	52	https://envipath.org/package/5882df9c-dae1-4d80-a40e-db4724271456/scenario/9b666aba-9d33-4a29-8508-86a806535596	B.8.1.2.1.3, Beltran, E., Adtrian, P., (2005)	First Order	normalised data from the study of Pizzingrilli, G., Scacchi, A., (1993) at 20Â°C and pF2,no further information about the model	C1=CC2=C(C=[14CH]1)C=C(C=C2)OCC(=O)O	5.4	8	0.564706				20	26.39	pF2			Sandy loam	68.2	23.2	8.6	C1=CC2=C(C=C1)C=C(C=C2)OCC(=O)O	FALSE	O=C(O)COc1ccc2ccccc2c1	O=C(O)COc1ccc2ccccc2c1	O=C(O)COc1ccc2ccccc2c1	1.716	28	1.55596	31.3189	1.49581	0.408579	1.64249	1.49	0.42	0.08	TRUE	TRUE	First Order
10	https://envipath.org/package/5882df9c-dae1-4d80-a40e-db4724271456/compound/a7714bce-6f0e-47fb-8cab-fab3dc7a6005/structure/41e11b49-eb9b-42ba-942b-f4758f3ce4ed	2-naphthyloxyacetic acid	C1=CC2=C(C=C1)C=C(C=C2)OCC(=O)O	14.33	https://envipath.org/package/5882df9c-dae1-4d80-a40e-db4724271456/scenario/0aa74801-f4de-4e07-9400-6dfe031f4922	B.8.1.2.1, Dr.E.Corral, Dr.Ir.N.Tan (2009)	DFOP	Recalculated by RMS	C1=CC2=C(C=[14CH]1)C=C(C=C2)OCC(=O)O	5.5	10	2.09				20		pF2			Loamy sand	82	11.6	6.4	C1=CC2=C(C=C1)C=C(C=C2)OCC(=O)O	FALSE	O=C(O)COc1ccc2ccccc2c1	O=C(O)COc1ccc2ccccc2c1	O=C(O)COc1ccc2ccccc2c1	1.15625	28	1.55596	31.3189	1.49581	0.408579	1.64249	1.49	0.42	0.08	TRUE	TRUE	DFOP
10	https://envipath.org/package/5882df9c-dae1-4d80-a40e-db4724271456/compound/a7714bce-6f0e-47fb-8cab-fab3dc7a6005/structure/41e11b49-eb9b-42ba-942b-f4758f3ce4ed	2-naphthyloxyacetic acid	C1=CC2=C(C=C1)C=C(C=C2)OCC(=O)O	79	https://envipath.org/package/5882df9c-dae1-4d80-a40e-db4724271456/scenario/612238f0-ea67-4984-ac76-1e65544f97b5	B.8.1.2.1.2, Beltran, E., Adtrian, P., (2005)	First Order	normalised data from the study of Pizzingrilli, G., Scacchi, A., (1993) at 20Â°C,no further information about the model	C1=CC2=C(C=[14CH]1)C=C(C=C2)OCC(=O)O	5.4	8	0.564706				20	26.39	pF1	40		Sandy loam	68.2	23.2	8.6	C1=CC2=C(C=C1)C=C(C=C2)OCC(=O)O	FALSE	O=C(O)COc1ccc2ccccc2c1	O=C(O)COc1ccc2ccccc2c1	O=C(O)COc1ccc2ccccc2c1	1.89763	28	1.55596	31.3189	1.49581	0.408579	1.64249	1.49	0.42	0.08	TRUE	TRUE	First Order
10	https://envipath.org/package/5882df9c-dae1-4d80-a40e-db4724271456/compound/a7714bce-6f0e-47fb-8cab-fab3dc7a6005/structure/41e11b49-eb9b-42ba-942b-f4758f3ce4ed	2-naphthyloxyacetic acid	C1=CC2=C(C=C1)C=C(C=C2)OCC(=O)O	114	https://envipath.org/package/5882df9c-dae1-4d80-a40e-db4724271456/scenario/b3e69dd7-139b-4d4f-9114-cc21a1ed5234	B.8.1.2.1.3, Beltran, E., Adtrian, P., (2005)	First Order	normalised data from the study of Pizzingrilli, G., Scacchi, A., (1993) at 10Â°C,no further information about the model	C1=CC2=C(C=[14CH]1)C=C(C=C2)OCC(=O)O	5.4	8	0.564706				10	26.39	pF1	40		Sandy loam	68.2	23.2	8.6	C1=CC2=C(C=C1)C=C(C=C2)OCC(=O)O	FALSE	O=C(O)COc1ccc2ccccc2c1	O=C(O)COc1ccc2ccccc2c1	O=C(O)COc1ccc2ccccc2c1	2.0569	28	1.55596	31.3189	1.49581	0.408579	1.64249	1.49	0.42	0.08	TRUE	TRUE	First Order
10	https://envipath.org/package/5882df9c-dae1-4d80-a40e-db4724271456/compound/a7714bce-6f0e-47fb-8cab-fab3dc7a6005/structure/41e11b49-eb9b-42ba-942b-f4758f3ce4ed	2-naphthyloxyacetic acid	C1=CC2=C(C=C1)C=C(C=C2)OCC(=O)O	53	https://envipath.org/package/5882df9c-dae1-4d80-a40e-db4724271456/scenario/a5d6d12c-1059-478d-8911-7176c94d0e98	B.8.1.2.1, Pizzingrilli, G., Scacchi, A., (1993)	SFO		C1=CC2=C(C=[14CH]1)C=C(C=C2)OCC(=O)O	5.4	8	0.564706				25	26.39	pF1	40		Sandy loam	68.2	23.2	8.6	C1=CC2=C(C=C1)C=C(C=C2)OCC(=O)O	FALSE	O=C(O)COc1ccc2ccccc2c1	O=C(O)COc1ccc2ccccc2c1	O=C(O)COc1ccc2ccccc2c1	1.72428	28	1.55596	31.3189	1.49581	0.408579	1.64249	1.49	0.42	0.08	TRUE	TRUE	SFO
10	https://envipath.org/package/5882df9c-dae1-4d80-a40e-db4724271456/compound/a7714bce-6f0e-47fb-8cab-fab3dc7a6005/structure/41e11b49-eb9b-42ba-942b-f4758f3ce4ed	2-naphthyloxyacetic acid	C1=CC2=C(C=C1)C=C(C=C2)OCC(=O)O	16	https://envipath.org/package/5882df9c-dae1-4d80-a40e-db4724271456/scenario/f1d0853e-2af3-4b8e-93eb-ff643cb88add	B.8.1.2.1.3, Beltran, E., Adtrian, P., (2005)	First Order	normalised data from the study of Pizzingrilli, G., Scacchi, A., (1993) at 20Â°C and pF2,no further information about the model	C1=CC2=C(C=[14CH]1)C=C(C=C2)OCC(=O)O	5.6	19.61	0.664706				20	42.14	pF2			Clay	37	22	41	C1=CC2=C(C=C1)C=C(C=C2)OCC(=O)O	FALSE	O=C(O)COc1ccc2ccccc2c1	O=C(O)COc1ccc2ccccc2c1	O=C(O)COc1ccc2ccccc2c1	1.20412	28	1.55596	31.3189	1.49581	0.408579	1.64249	1.49	0.42	0.08	TRUE	TRUE	First Order
10	https://envipath.org/package/5882df9c-dae1-4d80-a40e-db4724271456/compound/a7714bce-6f0e-47fb-8cab-fab3dc7a6005/structure/41e11b49-eb9b-42ba-942b-f4758f3ce4ed	2-naphthyloxyacetic acid	C1=CC2=C(C=C1)C=C(C=C2)OCC(=O)O	7.2	https://envipath.org/package/5882df9c-dae1-4d80-a40e-db4724271456/scenario/26ed2213-1ffc-4d60-aae2-fad0215c6723	B.8.1.2.1, Dr.E.Corral, Dr.Ir.N.Tan (2009)	DFOP		C1=CC2=C(C=[14CH]1)C=C(C=C2)OCC(=O)O	7.2	15	1.23				20	40.9	WHC			Sandy loam	61.7	27.7	10.6	C1=CC2=C(C=C1)C=C(C=C2)OCC(=O)O	FALSE	O=C(O)COc1ccc2ccccc2c1	O=C(O)COc1ccc2ccccc2c1	O=C(O)COc1ccc2ccccc2c1	0.857332	28	1.55596	31.3189	1.49581	0.408579	1.64249	1.49	0.42	0.08	TRUE	TRUE	DFOP
10	https://envipath.org/package/5882df9c-dae1-4d80-a40e-db4724271456/compound/a7714bce-6f0e-47fb-8cab-fab3dc7a6005/structure/41e11b49-eb9b-42ba-942b-f4758f3ce4ed	2-naphthyloxyacetic acid	C1=CC2=C(C=C1)C=C(C=C2)OCC(=O)O	36.97	https://envipath.org/package/5882df9c-dae1-4d80-a40e-db4724271456/scenario/9fc4fa9f-544f-4b93-89a4-b3a4bbe26322	B.8.1.2.1, Dr.E.Corral, Dr.Ir.N.Tan (2009)	First Order	no further information about the model	C1=CC2=C(C=[14CH]1)C=C(C=C2)OCC(=O)O	5.5	10	2.09				10	46.5	WHC			Loamy sand	82	11.6	6.4	C1=CC2=C(C=C1)C=C(C=C2)OCC(=O)O	FALSE	O=C(O)COc1ccc2ccccc2c1	O=C(O)COc1ccc2ccccc2c1	O=C(O)COc1ccc2ccccc2c1	1.56785	28	1.55596	31.3189	1.49581	0.408579	1.64249	1.49	0.42	0.08	TRUE	TRUE	First Order
10	https://envipath.org/package/5882df9c-dae1-4d80-a40e-db4724271456/compound/a7714bce-6f0e-47fb-8cab-fab3dc7a6005/structure/41e11b49-eb9b-42ba-942b-f4758f3ce4ed	2-naphthyloxyacetic acid	C1=CC2=C(C=C1)C=C(C=C2)OCC(=O)O	180	https://envipath.org/package/5882df9c-dae1-4d80-a40e-db4724271456/scenario/b0cba49d-406c-4c6a-b9a0-efc2ce4f2e7e	B.8.1.2.1.3, Beltran, E., Adtrian, P., (2005)	First Order	normalised data from the study of Pizzingrilli, G., Scacchi, A., (1993) at 10Â°C,no further information about the model	C1=CC2=C(C=[14CH]1)C=C(C=C2)OCC(=O)O	6.1	10	1.50588				10	41.58	pF1	40		Loamy sand	86.3	7.3	6.4	C1=CC2=C(C=C1)C=C(C=C2)OCC(=O)O	FALSE	O=C(O)COc1ccc2ccccc2c1	O=C(O)COc1ccc2ccccc2c1	O=C(O)COc1ccc2ccccc2c1	2.25527	28	1.55596	31.3189	1.49581	0.408579	1.64249	1.49	0.42	0.08	TRUE	TRUE	First Order
10	https://envipath.org/package/5882df9c-dae1-4d80-a40e-db4724271456/compound/a7714bce-6f0e-47fb-8cab-fab3dc7a6005/structure/41e11b49-eb9b-42ba-942b-f4758f3ce4ed	2-naphthyloxyacetic acid	C1=CC2=C(C=C1)C=C(C=C2)OCC(=O)O	82	https://envipath.org/package/5882df9c-dae1-4d80-a40e-db4724271456/scenario/f6015f55-0970-40a4-88f7-3076654d76dd	B.8.1.2.1.3, Beltran, E., Adtrian, P., (2005)	First Order	normalised data from the study of Pizzingrilli, G., Scacchi, A., (1993) at 20Â°C and pF2,no further information about the model	C1=CC2=C(C=[14CH]1)C=C(C=C2)OCC(=O)O	6.1	10	1.50588				20	41.58	pF2			Loamy sand	86.3	7.3	6.4	C1=CC2=C(C=C1)C=C(C=C2)OCC(=O)O	FALSE	O=C(O)COc1ccc2ccccc2c1	O=C(O)COc1ccc2ccccc2c1	O=C(O)COc1ccc2ccccc2c1	1.91381	28	1.55596	31.3189	1.49581	0.408579	1.64249	1.49	0.42	0.08	TRUE	TRUE	First Order
10	https://envipath.org/package/5882df9c-dae1-4d80-a40e-db4724271456/compound/a7714bce-6f0e-47fb-8cab-fab3dc7a6005/structure/41e11b49-eb9b-42ba-942b-f4758f3ce4ed	2-naphthyloxyacetic acid	C1=CC2=C(C=C1)C=C(C=C2)OCC(=O)O	33	https://envipath.org/package/5882df9c-dae1-4d80-a40e-db4724271456/scenario/baf32bf1-5a74-4274-b237-055ad4084f5a	B.8.1.2.1.2, Beltran, E., Adtrian, P., (2005)	First Order	normalised data from the study of Pizzingrilli, G., Scacchi, A., (1993) at 20Â°C,no further information about the model	C1=CC2=C(C=[14CH]1)C=C(C=C2)OCC(=O)O	5.6	19.61	0.664706				20	42.14	pF1	40		Clay	37	22	41	C1=CC2=C(C=C1)C=C(C=C2)OCC(=O)O	FALSE	O=C(O)COc1ccc2ccccc2c1	O=C(O)COc1ccc2ccccc2c1	O=C(O)COc1ccc2ccccc2c1	1.51851	28	1.55596	31.3189	1.49581	0.408579	1.64249	1.49	0.42	0.08	TRUE	TRUE	First Order
10	https://envipath.org/package/5882df9c-dae1-4d80-a40e-db4724271456/compound/a7714bce-6f0e-47fb-8cab-fab3dc7a6005/structure/41e11b49-eb9b-42ba-942b-f4758f3ce4ed	2-naphthyloxyacetic acid	C1=CC2=C(C=C1)C=C(C=C2)OCC(=O)O	55	https://envipath.org/package/5882df9c-dae1-4d80-a40e-db4724271456/scenario/1a30b09f-65df-4db4-9b77-0e6115ddc71c	B.8.1.2.1, Pizzingrilli, G., Scacchi, A., (1993)	SFO		C1=CC2=C(C=[14CH]1)C=C(C=C2)OCC(=O)O	6.1	10	1.50588				25	41.58	pF1	40		Loamy sand	86.3	7.3	6.4	C1=CC2=C(C=C1)C=C(C=C2)OCC(=O)O	FALSE	O=C(O)COc1ccc2ccccc2c1	O=C(O)COc1ccc2ccccc2c1	O=C(O)COc1ccc2ccccc2c1	1.74036	28	1.55596	31.3189	1.49581	0.408579	1.64249	1.49	0.42	0.08	TRUE	TRUE	SFO
10	https://envipath.org/package/5882df9c-dae1-4d80-a40e-db4724271456/compound/a7714bce-6f0e-47fb-8cab-fab3dc7a6005/structure/41e11b49-eb9b-42ba-942b-f4758f3ce4ed	2-naphthyloxyacetic acid	C1=CC2=C(C=C1)C=C(C=C2)OCC(=O)O	22	https://envipath.org/package/5882df9c-dae1-4d80-a40e-db4724271456/scenario/d4b7e639-31b8-4072-a7c6-9dd30e0bdd55	B.8.1.2.1, Pizzingrilli, G., Scacchi, A., (1993)	SFO		C1=CC2=C(C=[14CH]1)C=C(C=C2)OCC(=O)O	5.6	19.61	0.664706				25	42.14	pF1	40		Clay	37	22	41	C1=CC2=C(C=C1)C=C(C=C2)OCC(=O)O	FALSE	O=C(O)COc1ccc2ccccc2c1	O=C(O)COc1ccc2ccccc2c1	O=C(O)COc1ccc2ccccc2c1	1.34242	28	1.55596	31.3189	1.49581	0.408579	1.64249	1.49	0.42	0.08	TRUE	TRUE	SFO
10	https://envipath.org/package/5882df9c-dae1-4d80-a40e-db4724271456/compound/a7714bce-6f0e-47fb-8cab-fab3dc7a6005/structure/41e11b49-eb9b-42ba-942b-f4758f3ce4ed	2-naphthyloxyacetic acid	C1=CC2=C(C=C1)C=C(C=C2)OCC(=O)O	4.1	https://envipath.org/package/5882df9c-dae1-4d80-a40e-db4724271456/scenario/dd2cbb3d-249b-4bce-a8c5-34689a53d3b5	B.8.1.2.1, Dr.E.Corral, Dr.Ir.N.Tan (2009)	DFOP		C1=CC2=C(C=[14CH]1)C=C(C=C2)OCC(=O)O	6.6	9	0.97				20	35.1	WHC			Sandy loam	61.9	29.3	8.8	C1=CC2=C(C=C1)C=C(C=C2)OCC(=O)O	FALSE	O=C(O)COc1ccc2ccccc2c1	O=C(O)COc1ccc2ccccc2c1	O=C(O)COc1ccc2ccccc2c1	0.612784	28	1.55596	31.3189	1.49581	0.408579	1.64249	1.49	0.42	0.08	TRUE	TRUE	DFOP
10	https://envipath.org/package/5882df9c-dae1-4d80-a40e-db4724271456/compound/a7714bce-6f0e-47fb-8cab-fab3dc7a6005/structure/41e11b49-eb9b-42ba-942b-f4758f3ce4ed	2-naphthyloxyacetic acid	C1=CC2=C(C=C1)C=C(C=C2)OCC(=O)O	66.13	https://envipath.org/package/5882df9c-dae1-4d80-a40e-db4724271456/scenario/e7af4066-724a-470e-b0ff-9a8cc29a2845	B.8.1.2.1, Dr.E.Corral, Dr.Ir.N.Tan (2009)	First Order	no further information about the model	C1=CC2=C(C=[14CH]1)C=C(C=C2)OCC(=O)O	6.6	9	0.97				10	35.1	WHC			Sandy loam	61.9	29.3	8.8	C1=CC2=C(C=C1)C=C(C=C2)OCC(=O)O	FALSE	O=C(O)COc1ccc2ccccc2c1	O=C(O)COc1ccc2ccccc2c1	O=C(O)COc1ccc2ccccc2c1	1.8204	28	1.55596	31.3189	1.49581	0.408579	1.64249	1.49	0.42	0.08	TRUE	TRUE	First Order
10	https://envipath.org/package/5882df9c-dae1-4d80-a40e-db4724271456/compound/a7714bce-6f0e-47fb-8cab-fab3dc7a6005/structure/41e11b49-eb9b-42ba-942b-f4758f3ce4ed	2-naphthyloxyacetic acid	C1=CC2=C(C=C1)C=C(C=C2)OCC(=O)O	14.99	https://envipath.org/package/5882df9c-dae1-4d80-a40e-db4724271456/scenario/e6b40a1e-0243-4e15-8d50-62a2183e55e2	B.8.1.2.1, Dr.E.Corral, Dr.Ir.N.Tan (2009)	First Order	no further information about the model	C1=CC2=C(C=[14CH]1)C=C(C=C2)OCC(=O)O	7.2	15	1.23				10	40.9	WHC			Sandy loam	61.7	27.7	10.6	C1=CC2=C(C=C1)C=C(C=C2)OCC(=O)O	FALSE	O=C(O)COc1ccc2ccccc2c1	O=C(O)COc1ccc2ccccc2c1	O=C(O)COc1ccc2ccccc2c1	1.1758	28	1.55596	31.3189	1.49581	0.408579	1.64249	1.49	0.42	0.08	TRUE	TRUE	First Order
10	https://envipath.org/package/5882df9c-dae1-4d80-a40e-db4724271456/compound/a7714bce-6f0e-47fb-8cab-fab3dc7a6005/structure/41e11b49-eb9b-42ba-942b-f4758f3ce4ed	2-naphthyloxyacetic acid	C1=CC2=C(C=C1)C=C(C=C2)OCC(=O)O	127.53	https://envipath.org/package/5882df9c-dae1-4d80-a40e-db4724271456/scenario/594e4b0b-ea2f-451c-8626-7ed2f203f164	B.8.1.2.1, Dr.E.Corral, Dr.Ir.N.Tan (2009)	First Order	no further information about the model	C1=CC2=C(C=[14CH]1)C=C(C=C2)OCC(=O)O	7.2	22	1.69				10	39.6	WHC			Clay	22.2	36.1	41.7	C1=CC2=C(C=C1)C=C(C=C2)OCC(=O)O	FALSE	O=C(O)COc1ccc2ccccc2c1	O=C(O)COc1ccc2ccccc2c1	O=C(O)COc1ccc2ccccc2c1	2.10561	28	1.55596	31.3189	1.49581	0.408579	1.64249	1.49	0.42	0.08	TRUE	TRUE	First Order
10	https://envipath.org/package/5882df9c-dae1-4d80-a40e-db4724271456/compound/a7714bce-6f0e-47fb-8cab-fab3dc7a6005/structure/41e11b49-eb9b-42ba-942b-f4758f3ce4ed	2-naphthyloxyacetic acid	C1=CC2=C(C=C1)C=C(C=C2)OCC(=O)O	17	https://envipath.org/package/5882df9c-dae1-4d80-a40e-db4724271456/scenario/72f3cfbc-7373-4680-8ed2-2d06dd85f9b0	B.8.1.2.1.3, Beltran, E., Adtrian, P., (2005)	First Order	normalised data from the study of Pizzingrilli, G., Scacchi, A., (1993) at 20Â°C and pF2,no further information about the model	C1=CC2=C(C=[14CH]1)C=C(C=C2)OCC(=O)O	8.2	17.34	1.07059				20	40.79	pF2			Silt loam	18	66	16	C1=CC2=C(C=C1)C=C(C=C2)OCC(=O)O	FALSE	O=C(O)COc1ccc2ccccc2c1	O=C(O)COc1ccc2ccccc2c1	O=C(O)COc1ccc2ccccc2c1	1.23045	28	1.55596	31.3189	1.49581	0.408579	1.64249	1.49	0.42	0.08	TRUE	TRUE	First Order
10	https://envipath.org/package/5882df9c-dae1-4d80-a40e-db4724271456/compound/a7714bce-6f0e-47fb-8cab-fab3dc7a6005/structure/41e11b49-eb9b-42ba-942b-f4758f3ce4ed	2-naphthyloxyacetic acid	C1=CC2=C(C=C1)C=C(C=C2)OCC(=O)O	39.9	https://envipath.org/package/5882df9c-dae1-4d80-a40e-db4724271456/scenario/89dd6fb0-d9fd-44e9-bae3-a01575c0739f	B.8.1.2.1, Dr.E.Corral, Dr.Ir.N.Tan (2009)	DFOP		C1=CC2=C(C=[14CH]1)C=C(C=C2)OCC(=O)O	7.2	22	1.69				20	39.6	WHC			Clay	22.2	36.1	41.7	C1=CC2=C(C=C1)C=C(C=C2)OCC(=O)O	FALSE	O=C(O)COc1ccc2ccccc2c1	O=C(O)COc1ccc2ccccc2c1	O=C(O)COc1ccc2ccccc2c1	1.60097	28	1.55596	31.3189	1.49581	0.408579	1.64249	1.49	0.42	0.08	TRUE	TRUE	DFOP
11	https://envipath.org/package/5882df9c-dae1-4d80-a40e-db4724271456/compound/a6803b7c-6b27-42e5-b34e-a0a696a2b9f7/structure/ea240b1a-2084-440f-8549-305436ffccc2	6-Benzyladenine	C1=CC=C(C=C1)CNC2=C3C(=NC=N3)N=CN2	1.2	https://envipath.org/package/5882df9c-dae1-4d80-a40e-db4724271456/scenario/c9a6832d-e007-40c1-be3e-8953c59d6a94	ANNEX II 7.1.1; ANNEX IIIA 9.1.1, Mc Corquodale G., Coyle D.	First Order	reported,no further information about the model	C1=CC=C([14CH]=C1)CNC2=C3C(=NC=N3)N=CN2	7.4	11.2	1.1	53600	55600	54600	20	35.9	MWHC	50		Sandy loam	66.27	21.91	11.82	C1=CC=C(C=C1)CNC2=C3C(=NC=N3)N=CN2	FALSE	c1ccc(CNc2[nH]cnc3ncnc2-3)cc1	c1ccc(CNc2[nH]cnc3ncnc2-3)cc1	c1ccc(CNc2[nH]cnc3ncnc2-3)cc1	0.0791812	6	0.060287	2.04861	0.31146	0.399103	0.90309	0.2	0.57	0.27	TRUE	TRUE	First Order
11	https://envipath.org/package/5882df9c-dae1-4d80-a40e-db4724271456/compound/a6803b7c-6b27-42e5-b34e-a0a696a2b9f7/structure/ea240b1a-2084-440f-8549-305436ffccc2	6-Benzyladenine	C1=CC=C(C=C1)CNC2=C3C(=NC=N3)N=CN2	1.1	https://envipath.org/package/5882df9c-dae1-4d80-a40e-db4724271456/scenario/b4e7e7c8-d35b-413c-bc17-e9f22bf7362a	ANNEX II 7.1.1; ANNEX IIIA 9.1.1, Mc Corquodale G., Coyle D.	First Order	reported,no further information about the model	C1=CC=C([14CH]=C1)CNC2=C3C(=NC=N3)N=CN2	7.4	30.2	3.9	91200	53200	72200	20	71.8	MWHC	50		Clay loam	24.56	42.58	32.86	C1=CC=C(C=C1)CNC2=C3C(=NC=N3)N=CN2	FALSE	c1ccc(CNc2[nH]cnc3ncnc2-3)cc1	c1ccc(CNc2[nH]cnc3ncnc2-3)cc1	c1ccc(CNc2[nH]cnc3ncnc2-3)cc1	0.0413927	6	0.060287	2.04861	0.31146	0.399103	0.90309	0.2	0.57	0.27	TRUE	TRUE	First Order
11	https://envipath.org/package/5882df9c-dae1-4d80-a40e-db4724271456/compound/a6803b7c-6b27-42e5-b34e-a0a696a2b9f7/structure/ea240b1a-2084-440f-8549-305436ffccc2	6-Benzyladenine	C1=CC=C(C=C1)CNC2=C3C(=NC=N3)N=CN2	7	https://envipath.org/package/5882df9c-dae1-4d80-a40e-db4724271456/scenario/10c609a6-507d-4680-8471-60a714ba2481	ANNEX II 7.1.1; ANNEX IIIA 9.1.1, Joon-Heon, Ki-Hyun	First Order	reported,no further information about the model		5.6	12.03	1.09412				27			30		Loam	27.3	47.6	25.1	C1=CC=C(C=C1)CNC2=C3C(=NC=N3)N=CN2	FALSE	c1ccc(CNc2[nH]cnc3ncnc2-3)cc1	c1ccc(CNc2[nH]cnc3ncnc2-3)cc1	c1ccc(CNc2[nH]cnc3ncnc2-3)cc1	0.845098	6	0.060287	2.04861	0.31146	0.399103	0.90309	0.2	0.57	0.27	TRUE	FALSE	First Order
11	https://envipath.org/package/5882df9c-dae1-4d80-a40e-db4724271456/compound/a6803b7c-6b27-42e5-b34e-a0a696a2b9f7/structure/ea240b1a-2084-440f-8549-305436ffccc2	6-Benzyladenine	C1=CC=C(C=C1)CNC2=C3C(=NC=N3)N=CN2	1	https://envipath.org/package/5882df9c-dae1-4d80-a40e-db4724271456/scenario/501e2c46-f73d-4dd3-9b4d-c8bcbfd7c162	ANNEX II 7.1.1; ANNEX IIIA 9.1.1, Mc Corquodale G., Coyle D.		reported	C1=CC=C([14CH]=C1)CNC2=C3C(=NC=N3)N=CN2	5.7	30.2	4.7	93700	88500	91100	20	84.8	MWHC	50		Silty clay loam	17.3	49.66	33.03	C1=CC=C(C=C1)CNC2=C3C(=NC=N3)N=CN2	FALSE	c1ccc(CNc2[nH]cnc3ncnc2-3)cc1	c1ccc(CNc2[nH]cnc3ncnc2-3)cc1	c1ccc(CNc2[nH]cnc3ncnc2-3)cc1	0	6	0.060287	2.04861	0.31146	0.399103	0.90309	0.2	0.57	0.27	TRUE	TRUE
11	https://envipath.org/package/5882df9c-dae1-4d80-a40e-db4724271456/compound/a6803b7c-6b27-42e5-b34e-a0a696a2b9f7/structure/ea240b1a-2084-440f-8549-305436ffccc2	6-Benzyladenine	C1=CC=C(C=C1)CNC2=C3C(=NC=N3)N=CN2	8	https://envipath.org/package/5882df9c-dae1-4d80-a40e-db4724271456/scenario/ef67a189-58e2-4571-b498-83bdd9cb15f7	ANNEX II 7.1.1; ANNEX IIIA 9.1.1, Joon-Heon, Ki-Hyun	First Order	reported,no further information about the model		5.1	10.76	0.964706				27			30		Loam	40.8	35.4	23.8	C1=CC=C(C=C1)CNC2=C3C(=NC=N3)N=CN2	FALSE	c1ccc(CNc2[nH]cnc3ncnc2-3)cc1	c1ccc(CNc2[nH]cnc3ncnc2-3)cc1	c1ccc(CNc2[nH]cnc3ncnc2-3)cc1	0.90309	6	0.060287	2.04861	0.31146	0.399103	0.90309	0.2	0.57	0.27	TRUE	FALSE	First Order
11	https://envipath.org/package/5882df9c-dae1-4d80-a40e-db4724271456/compound/a6803b7c-6b27-42e5-b34e-a0a696a2b9f7/structure/ea240b1a-2084-440f-8549-305436ffccc2	6-Benzyladenine	C1=CC=C(C=C1)CNC2=C3C(=NC=N3)N=CN2	1	https://envipath.org/package/5882df9c-dae1-4d80-a40e-db4724271456/scenario/303fb80b-60c6-4b70-8635-932f21ddcbfc	ANNEX II 7.1.1; ANNEX IIIA 9.1.1, Mc Corquodale G., Coyle D._T20	First Order	reported,no further information about the model	C1=CC=C([14CH]=C1)CNC2=C3C(=NC=N3)N=CN2	4.4	10	1.3	56200	65200	60700	20	54.3	MWHC	50		Sandy loam	77.26	11.03	11.71	C1=CC=C(C=C1)CNC2=C3C(=NC=N3)N=CN2	FALSE	c1ccc(CNc2[nH]cnc3ncnc2-3)cc1	c1ccc(CNc2[nH]cnc3ncnc2-3)cc1	c1ccc(CNc2[nH]cnc3ncnc2-3)cc1	0	6	0.060287	2.04861	0.31146	0.399103	0.90309	0.2	0.57	0.27	TRUE	TRUE	First Order
12	https://envipath.org/package/5882df9c-dae1-4d80-a40e-db4724271456/compound/60ca6b06-b65b-4a56-8982-33ec92a11d51/structure/9cb03246-e1b2-4e02-9a47-871760140fca	8-hydroxyquinoline	C1=CC(=C2C(=C1)C=CC=N2)O	0.325	https://envipath.org/package/5882df9c-dae1-4d80-a40e-db4724271456/scenario/a7b8daab-3ff0-4193-96ec-65b771dd01a3	Annex II 7.1.1.1.1/01, Annex II 7.1.1.2.1/01;Hennecke,D.	First Order	Recalculated,no further information about the model	C1=[14CH]C(=C2C(=C1)C=CC=[NH+]2)O.O=S(=O)([O-])[O-]	6	11	1.1	216	199	207.5	20	34.9	MWHC	40		Silt loam	2	84	13.9	C1=CC(=C2C(=C1)C=CC=N2)O	FALSE	Oc1cccc2cccnc12	Oc1cccc2cccnc12	Oc1cccc2cccnc12	-0.488117	5	0.875061	1.90768	0.280506	0.86216	2.03552	0.27	0.99	0.5	TRUE	FALSE	First Order
12	https://envipath.org/package/5882df9c-dae1-4d80-a40e-db4724271456/compound/60ca6b06-b65b-4a56-8982-33ec92a11d51/structure/9cb03246-e1b2-4e02-9a47-871760140fca	8-hydroxyquinoline	C1=CC(=C2C(=C1)C=CC=N2)O	10.4	https://envipath.org/package/5882df9c-dae1-4d80-a40e-db4724271456/scenario/b365da17-ed8e-42af-af4f-19571207661f	Annex II 7.1.1.1.1/01, Annex II 7.1.1.2.1/01;Hennecke,D.	First Order	Recalculated,no further information about the model	C1=[14CH]C(=C2C(=C1)C=CC=[NH+]2)O.O=S(=O)([O-])[O-]	5.8	11	2.26	154	84	119	20	48.6	MWHC	40		Loamy sand	69.3	21.3	9.4	C1=CC(=C2C(=C1)C=CC=N2)O	FALSE	Oc1cccc2cccnc12	Oc1cccc2cccnc12	Oc1cccc2cccnc12	1.01703	5	0.875061	1.90768	0.280506	0.86216	2.03552	0.27	0.99	0.5	TRUE	FALSE	First Order
12	https://envipath.org/package/5882df9c-dae1-4d80-a40e-db4724271456/compound/60ca6b06-b65b-4a56-8982-33ec92a11d51/structure/9cb03246-e1b2-4e02-9a47-871760140fca	8-hydroxyquinoline	C1=CC(=C2C(=C1)C=CC=N2)O	0.0958333	https://envipath.org/package/5882df9c-dae1-4d80-a40e-db4724271456/scenario/effa55a6-84e6-401f-9fad-1f8bc2eaeb48	Annex II 7.1.1.1.1/01, Annex II 7.1.1.2.1/01;Hennecke,D.		Recalculated	C1=[14CH]C(=C2C(=C1)C=CC=[NH+]2)O.O=S(=O)([O-])[O-]	6.4	9.9	2.66	762	725	743.5	20	61.5	MWHC	40		Silty clay loam	8.4	46.2	45.4	C1=CC(=C2C(=C1)C=CC=N2)O	FALSE	Oc1cccc2cccnc12	Oc1cccc2cccnc12	Oc1cccc2cccnc12	-1.01848	5	0.875061	1.90768	0.280506	0.86216	2.03552	0.27	0.99	0.5	TRUE	FALSE
12	https://envipath.org/package/5882df9c-dae1-4d80-a40e-db4724271456/compound/60ca6b06-b65b-4a56-8982-33ec92a11d51/structure/9cb03246-e1b2-4e02-9a47-871760140fca	8-hydroxyquinoline	C1=CC(=C2C(=C1)C=CC=N2)O	10.4	https://envipath.org/package/5882df9c-dae1-4d80-a40e-db4724271456/scenario/6cfc1e40-17cb-4826-ba6e-9eaa82e056b6	T10	First Order	Recalculated,no further information about the model	C1=[14CH]C(=C2C(=C1)C=CC=[NH+]2)O.O=S(=O)([O-])[O-]	5.8	11	2.26	154	84	119	10	48.6	MWHC	40		Loamy sand	69.3	21.3	9.4	C1=CC(=C2C(=C1)C=CC=N2)O	FALSE	Oc1cccc2cccnc12	Oc1cccc2cccnc12	Oc1cccc2cccnc12	1.01703	5	0.875061	1.90768	0.280506	0.86216	2.03552	0.27	0.99	0.5	TRUE	FALSE	First Order
12	https://envipath.org/package/5882df9c-dae1-4d80-a40e-db4724271456/compound/60ca6b06-b65b-4a56-8982-33ec92a11d51/structure/9cb03246-e1b2-4e02-9a47-871760140fca	8-hydroxyquinoline	C1=CC(=C2C(=C1)C=CC=N2)O	7.5	https://envipath.org/package/5882df9c-dae1-4d80-a40e-db4724271456/scenario/c2fd9d2f-7790-4ca1-8c42-f5b8c1d2e10a	Annex II 7.1.1.1.1/01, Annex II 7.1.1.2.1/01;Hennecke,D.	First Order	Recalculated,no further information about the model	C1=[14CH]C(=C2C(=C1)C=CC=[NH+]2)O.O=S(=O)([O-])[O-]	5.6	14	3.46	443	233	338	20	69.6	MWHC	40		Silt loam	28.3	49.8	21.9	C1=CC(=C2C(=C1)C=CC=N2)O	FALSE	Oc1cccc2cccnc12	Oc1cccc2cccnc12	Oc1cccc2cccnc12	0.875061	5	0.875061	1.90768	0.280506	0.86216	2.03552	0.27	0.99	0.5	TRUE	FALSE	First Order
13	https://envipath.org/package/5882df9c-dae1-4d80-a40e-db4724271456/compound/dbda1459-9825-414b-956d-e6d90f85d341/structure/5b9eb677-509f-4840-9a41-eb43a6eacb35	Acequinocyl	CCCCCCCCCCCCC1=C(C(=O)C2=C(C=CC=C2)C1=O)OC(=O)C	1.1	https://envipath.org/package/5882df9c-dae1-4d80-a40e-db4724271456/scenario/c307018d-e512-404f-a445-7c812daa002c	Aikens, P.J. (2000)	First Order	first-order mulitcompartment,no further information about the model	CCCCCCCCCCCCC1=C(C(=O)C2=C(C=CC=[14CH]2)C1=O)OC(=O)C	8.1	22.6	1.5	310.1	735.1	522.6	20	61.1	MWHC	40		Silty clay loam	31.27	35.64	33.1	CCCCCCCCCCCCC1=C(C(=O)C2=C(C=CC=C2)C1=O)OC(=O)C	FALSE	CCCCCCCCCCCCC1=C(OC(C)=O)C(=O)c2ccccc2C1=O	CCCCCCCCCCCCC1=C(OC(C)=O)C(=O)c2ccccc2C1=O	CCCCCCCCCCCCC1=C(OC(C)=O)C(=O)c2ccccc2C1=O	0.0413927	7	0.322219	2.02698	0.30685	0.121989	0.405765	0.31	0.29	0.12	TRUE	TRUE	First Order
13	https://envipath.org/package/5882df9c-dae1-4d80-a40e-db4724271456/compound/dbda1459-9825-414b-956d-e6d90f85d341/structure/5b9eb677-509f-4840-9a41-eb43a6eacb35	Acequinocyl	CCCCCCCCCCCCC1=C(C(=O)C2=C(C=CC=C2)C1=O)OC(=O)C	2.2	https://envipath.org/package/5882df9c-dae1-4d80-a40e-db4724271456/scenario/6ad934a7-de38-48ac-8d84-01fd23a962fd	Girkin, R. (1997)	First Order	no further information about the model	CCCCCCCCCCCCC1=C(C(=O)C2=C(C=CC=[14CH]2)C1=O)OC(=O)C	5.9	6.1	1.5	223.07	126.23	174.65	20	33.9	MWHC	40		Sandy loam	62.03	24.75	13.22	CCCCCCCCCCCCC1=C(C(=O)C2=C(C=CC=C2)C1=O)OC(=O)C	FALSE	CCCCCCCCCCCCC1=C(OC(C)=O)C(=O)c2ccccc2C1=O	CCCCCCCCCCCCC1=C(OC(C)=O)C(=O)c2ccccc2C1=O	CCCCCCCCCCCCC1=C(OC(C)=O)C(=O)c2ccccc2C1=O	0.342423	7	0.322219	2.02698	0.30685	0.121989	0.405765	0.31	0.29	0.12	TRUE	TRUE	First Order
13	https://envipath.org/package/5882df9c-dae1-4d80-a40e-db4724271456/compound/dbda1459-9825-414b-956d-e6d90f85d341/structure/5b9eb677-509f-4840-9a41-eb43a6eacb35	Acequinocyl	CCCCCCCCCCCCC1=C(C(=O)C2=C(C=CC=C2)C1=O)OC(=O)C	2.1	https://envipath.org/package/5882df9c-dae1-4d80-a40e-db4724271456/scenario/61fdcd87-6960-4dc5-8e4a-9a0a7029634e	Girkin, R. (1997)	First Order	no further information about the model	CCCCCCCCCCC[14CH2]C1=C(C(=O)C2=C(C=CC=C2)C1=O)OC(=O)C	5.9	6.1	1.5	223.07	126.23	174.65	20	33.9	MWHC	40		Sandy loam	62.03	24.75	13.22	CCCCCCCCCCCCC1=C(C(=O)C2=C(C=CC=C2)C1=O)OC(=O)C	FALSE	CCCCCCCCCCCCC1=C(OC(C)=O)C(=O)c2ccccc2C1=O	CCCCCCCCCCCCC1=C(OC(C)=O)C(=O)c2ccccc2C1=O	CCCCCCCCCCCCC1=C(OC(C)=O)C(=O)c2ccccc2C1=O	0.322219	7	0.322219	2.02698	0.30685	0.121989	0.405765	0.31	0.29	0.12	TRUE	TRUE	First Order
13	https://envipath.org/package/5882df9c-dae1-4d80-a40e-db4724271456/compound/dbda1459-9825-414b-956d-e6d90f85d341/structure/5b9eb677-509f-4840-9a41-eb43a6eacb35	Acequinocyl	CCCCCCCCCCCCC1=C(C(=O)C2=C(C=CC=C2)C1=O)OC(=O)C	2.6	https://envipath.org/package/5882df9c-dae1-4d80-a40e-db4724271456/scenario/f2954af2-4a24-4ac1-aca1-3d79307e8b74	Girkin, R. (1997)	First Order	no further information about the model	CCCCCCCCCCC[14CH2]C1=C(C(=O)C2=C(C=CC=C2)C1=O)OC(=O)C	6.2	12.1	4.6	749.14	327.78	538.46	20	73.1	MWHC	40		Silt loam	16.26	62.61	21.13	CCCCCCCCCCCCC1=C(C(=O)C2=C(C=CC=C2)C1=O)OC(=O)C	FALSE	CCCCCCCCCCCCC1=C(OC(C)=O)C(=O)c2ccccc2C1=O	CCCCCCCCCCCCC1=C(OC(C)=O)C(=O)c2ccccc2C1=O	CCCCCCCCCCCCC1=C(OC(C)=O)C(=O)c2ccccc2C1=O	0.414973	7	0.322219	2.02698	0.30685	0.121989	0.405765	0.31	0.29	0.12	TRUE	TRUE	First Order
13	https://envipath.org/package/5882df9c-dae1-4d80-a40e-db4724271456/compound/dbda1459-9825-414b-956d-e6d90f85d341/structure/5b9eb677-509f-4840-9a41-eb43a6eacb35	Acequinocyl	CCCCCCCCCCCCC1=C(C(=O)C2=C(C=CC=C2)C1=O)OC(=O)C	1.9	https://envipath.org/package/5882df9c-dae1-4d80-a40e-db4724271456/scenario/495b0918-8274-4f21-a11c-84336140474d	Aikens, P.J. (2000)	First Order	first-order mulitcompartment,no further information about the model	CCCCCCCCCCCCC1=C(C(=O)C2=C(C=CC=[14CH]2)C1=O)OC(=O)C	8.1	22.6	1.5	259.3	768.9	514.1	10	61.1	MWHC	40		Silty clay loam	31.27	35.64	33.1	CCCCCCCCCCCCC1=C(C(=O)C2=C(C=CC=C2)C1=O)OC(=O)C	FALSE	CCCCCCCCCCCCC1=C(OC(C)=O)C(=O)c2ccccc2C1=O	CCCCCCCCCCCCC1=C(OC(C)=O)C(=O)c2ccccc2C1=O	CCCCCCCCCCCCC1=C(OC(C)=O)C(=O)c2ccccc2C1=O	0.278754	7	0.322219	2.02698	0.30685	0.121989	0.405765	0.31	0.29	0.12	TRUE	TRUE	First Order
13	https://envipath.org/package/5882df9c-dae1-4d80-a40e-db4724271456/compound/dbda1459-9825-414b-956d-e6d90f85d341/structure/5b9eb677-509f-4840-9a41-eb43a6eacb35	Acequinocyl	CCCCCCCCCCCCC1=C(C(=O)C2=C(C=CC=C2)C1=O)OC(=O)C	2.8	https://envipath.org/package/5882df9c-dae1-4d80-a40e-db4724271456/scenario/0370aee3-b77e-425f-ac5f-cd186d81d7ef	Girkin, R. (1997)	First Order	no further information about the model	CCCCCCCCCCCCC1=C(C(=O)C2=C(C=CC=[14CH]2)C1=O)OC(=O)C	6.2	12.1	4.6	749.14	327.78	538.46	20	73.1	MWHC	40		Silt loam	16.26	62.61	21.13	CCCCCCCCCCCCC1=C(C(=O)C2=C(C=CC=C2)C1=O)OC(=O)C	FALSE	CCCCCCCCCCCCC1=C(OC(C)=O)C(=O)c2ccccc2C1=O	CCCCCCCCCCCCC1=C(OC(C)=O)C(=O)c2ccccc2C1=O	CCCCCCCCCCCCC1=C(OC(C)=O)C(=O)c2ccccc2C1=O	0.447158	7	0.322219	2.02698	0.30685	0.121989	0.405765	0.31	0.29	0.12	TRUE	TRUE	First Order
13	https://envipath.org/package/5882df9c-dae1-4d80-a40e-db4724271456/compound/dbda1459-9825-414b-956d-e6d90f85d341/structure/5b9eb677-509f-4840-9a41-eb43a6eacb35	Acequinocyl	CCCCCCCCCCCCC1=C(C(=O)C2=C(C=CC=C2)C1=O)OC(=O)C	2	https://envipath.org/package/5882df9c-dae1-4d80-a40e-db4724271456/scenario/366ec55e-fafb-43ab-a2d4-4ba6cdf2e34c	Aikens, P.J. (2000)	First Order	first-order mulitcompartment,no further information about the model	CCCCCCCCCCCCC1=C(C(=O)C2=C(C=CC=[14CH]2)C1=O)OC(=O)C	6.4	5.9	0.6	42.7	262.2	152.45	20	31.7	MWHC	40		Loamy sand	88.32	8.85	2.82	CCCCCCCCCCCCC1=C(C(=O)C2=C(C=CC=C2)C1=O)OC(=O)C	FALSE	CCCCCCCCCCCCC1=C(OC(C)=O)C(=O)c2ccccc2C1=O	CCCCCCCCCCCCC1=C(OC(C)=O)C(=O)c2ccccc2C1=O	CCCCCCCCCCCCC1=C(OC(C)=O)C(=O)c2ccccc2C1=O	0.30103	7	0.322219	2.02698	0.30685	0.121989	0.405765	0.31	0.29	0.12	TRUE	TRUE	First Order
14	https://envipath.org/package/5882df9c-dae1-4d80-a40e-db4724271456/compound/a5ad0fb3-16b5-49f5-a915-11c740fc2958/structure/54548a04-e2c5-4d96-af82-ac7640d3e3ac	AKM 18	CCCCCCCCCCCCC(=O)C(=O)C1=C(C=CC=C1)C(=O)O	3.5	https://envipath.org/package/5882df9c-dae1-4d80-a40e-db4724271456/scenario/52c45967-ddb4-4447-be2f-ba11f8b0c59b	Aikens, P.J. (2000)	First Order	first-order mulitcompartment,no further information about the model	CCCCCCCCCCCCC1=C(C(=O)C2=C(C=CC=[14CH]2)C1=O)OC(=O)C	8.1	22.6	1.5	310.1	735.1	522.6	20	61.1	MWHC	40		Silty clay loam	31.27	35.64	33.1	CCCCCCCCCCCCC(=O)C(=O)C1=C(C=CC=C1)C(=O)O	FALSE	CCCCCCCCCCCCC(=O)C(=O)c1ccccc1C(=O)O	CCCCCCCCCCCCC(=O)C(=O)c1ccccc1C(=O)O	CCCCCCCCCCCCC(=O)C(=O)c1ccccc1C(=O)O	0.544068	1	0.544068	3.5	0.544068	0	0	0.6	0.48	0.58	TRUE	FALSE	First Order
15	https://envipath.org/package/5882df9c-dae1-4d80-a40e-db4724271456/compound/67586ccd-992b-487c-9a95-af29c8dd6535/structure/c0563cfb-5a61-4eff-b56a-2cce9af57d5e	R1	CCCCCCCCCCCCC1=C(C(=O)C2=C(C=CC=C2)C1=O)O	16	https://envipath.org/package/5882df9c-dae1-4d80-a40e-db4724271456/scenario/62a30402-89a3-44e1-941d-14b10e3d4903	Girkin, R. (1997)	First Order	no further information about the model	CCCCCCCCCCCCC1=C(C(=O)C2=C(C=CC=[14CH]2)C1=O)OC(=O)C	5.9	6.1	1.5	223.07	126.23	174.65	20	33.9	MWHC	40		Sandy loam	62.03	24.75	13.22	CCCCCCCCCCCCC1=C(C(=O)C2=C(C=CC=C2)C1=O)O	FALSE	CCCCCCCCCCCCC1=C(O)C(=O)c2ccccc2C1=O	CCCCCCCCCCCCC1=C(O)C(=O)c2ccccc2C1=O	CCCCCCCCCCCCC1=C(O)C(=O)c2ccccc2C1=O	1.20412	6	1.00579	8.80817	0.944886	0.465627	1.38917	0.95	0.5	0.23	TRUE	FALSE	First Order
15	https://envipath.org/package/5882df9c-dae1-4d80-a40e-db4724271456/compound/67586ccd-992b-487c-9a95-af29c8dd6535/structure/c0563cfb-5a61-4eff-b56a-2cce9af57d5e	R1	CCCCCCCCCCCCC1=C(C(=O)C2=C(C=CC=C2)C1=O)O	2	https://envipath.org/package/5882df9c-dae1-4d80-a40e-db4724271456/scenario/f8a21a6f-9ac0-4809-87d4-d4ed174eb458	Aikens, P.J. (2000)	First Order	first-order mulitcompartment,no further information about the model	CCCCCCCCCCCCC1=C(C(=O)C2=C(C=CC=[14CH]2)C1=O)OC(=O)C	8.1	22.6	1.5	310.1	735.1	522.6	20	61.1	MWHC	40		Silty clay loam	31.27	35.64	33.1	CCCCCCCCCCCCC1=C(C(=O)C2=C(C=CC=C2)C1=O)O	FALSE	CCCCCCCCCCCCC1=C(O)C(=O)c2ccccc2C1=O	CCCCCCCCCCCCC1=C(O)C(=O)c2ccccc2C1=O	CCCCCCCCCCCCC1=C(O)C(=O)c2ccccc2C1=O	0.30103	6	1.00579	8.80817	0.944886	0.465627	1.38917	0.95	0.5	0.23	TRUE	FALSE	First Order
15	https://envipath.org/package/5882df9c-dae1-4d80-a40e-db4724271456/compound/67586ccd-992b-487c-9a95-af29c8dd6535/structure/c0563cfb-5a61-4eff-b56a-2cce9af57d5e	R1	CCCCCCCCCCCCC1=C(C(=O)C2=C(C=CC=C2)C1=O)O	2.9	https://envipath.org/package/5882df9c-dae1-4d80-a40e-db4724271456/scenario/1bc7945b-3297-4296-b777-f8daa1026dcf	Girkin, R. (1997)	First Order	no further information about the model	CCCCCCCCCCCCC1=C(C(=O)C2=C(C=CC=[14CH]2)C1=O)OC(=O)C	6.2	12.1	4.6	749.14	327.78	538.46	20	73.1	MWHC	40		Silt loam	16.26	62.61	21.13	CCCCCCCCCCCCC1=C(C(=O)C2=C(C=CC=C2)C1=O)O	FALSE	CCCCCCCCCCCCC1=C(O)C(=O)c2ccccc2C1=O	CCCCCCCCCCCCC1=C(O)C(=O)c2ccccc2C1=O	CCCCCCCCCCCCC1=C(O)C(=O)c2ccccc2C1=O	0.462398	6	1.00579	8.80817	0.944886	0.465627	1.38917	0.95	0.5	0.23	TRUE	FALSE	First Order
15	https://envipath.org/package/5882df9c-dae1-4d80-a40e-db4724271456/compound/67586ccd-992b-487c-9a95-af29c8dd6535/structure/c0563cfb-5a61-4eff-b56a-2cce9af57d5e	R1	CCCCCCCCCCCCC1=C(C(=O)C2=C(C=CC=C2)C1=O)O	13	https://envipath.org/package/5882df9c-dae1-4d80-a40e-db4724271456/scenario/c35fbf87-a3d6-422b-97c5-4e776ef42676	Girkin, R. (1997)	First Order	no further information about the model	CCCCCCCCCCC[14CH2]C1=C(C(=O)C2=C(C=CC=C2)C1=O)OC(=O)C	6.2	12.1	4.6	749.14	327.78	538.46	20	73.1	MWHC	40		Silt loam	16.26	62.61	21.13	CCCCCCCCCCCCC1=C(C(=O)C2=C(C=CC=C2)C1=O)O	FALSE	CCCCCCCCCCCCC1=C(O)C(=O)c2ccccc2C1=O	CCCCCCCCCCCCC1=C(O)C(=O)c2ccccc2C1=O	CCCCCCCCCCCCC1=C(O)C(=O)c2ccccc2C1=O	1.11394	6	1.00579	8.80817	0.944886	0.465627	1.38917	0.95	0.5	0.23	TRUE	FALSE	First Order
15	https://envipath.org/package/5882df9c-dae1-4d80-a40e-db4724271456/compound/67586ccd-992b-487c-9a95-af29c8dd6535/structure/c0563cfb-5a61-4eff-b56a-2cce9af57d5e	R1	CCCCCCCCCCCCC1=C(C(=O)C2=C(C=CC=C2)C1=O)O	7.9	https://envipath.org/package/5882df9c-dae1-4d80-a40e-db4724271456/scenario/97efb23a-b5d9-490a-91ba-5f53cae9e62f	Aikens, P.J. (2000)	First Order	first-order mulitcompartment,no further information about the model	CCCCCCCCCCCCC1=C(C(=O)C2=C(C=CC=[14CH]2)C1=O)OC(=O)C	6.4	5.9	0.6	42.7	262.2	152.45	20	31.7	MWHC	40		Loamy sand	88.32	8.85	2.82	CCCCCCCCCCCCC1=C(C(=O)C2=C(C=CC=C2)C1=O)O	FALSE	CCCCCCCCCCCCC1=C(O)C(=O)c2ccccc2C1=O	CCCCCCCCCCCCC1=C(O)C(=O)c2ccccc2C1=O	CCCCCCCCCCCCC1=C(O)C(=O)c2ccccc2C1=O	0.897627	6	1.00579	8.80817	0.944886	0.465627	1.38917	0.95	0.5	0.23	TRUE	FALSE	First Order
15	https://envipath.org/package/5882df9c-dae1-4d80-a40e-db4724271456/compound/67586ccd-992b-487c-9a95-af29c8dd6535/structure/c0563cfb-5a61-4eff-b56a-2cce9af57d5e	R1	CCCCCCCCCCCCC1=C(C(=O)C2=C(C=CC=C2)C1=O)O	49	https://envipath.org/package/5882df9c-dae1-4d80-a40e-db4724271456/scenario/7e5e9804-078d-4fe4-85fa-d4a31f2a5583	Girkin, R. (1997)	First Order	no further information about the model	CCCCCCCCCCC[14CH2]C1=C(C(=O)C2=C(C=CC=C2)C1=O)OC(=O)C	5.9	6.1	1.5	223.07	126.23	174.65	20	33.9	MWHC	40		Sandy loam	62.03	24.75	13.22	CCCCCCCCCCCCC1=C(C(=O)C2=C(C=CC=C2)C1=O)O	FALSE	CCCCCCCCCCCCC1=C(O)C(=O)c2ccccc2C1=O	CCCCCCCCCCCCC1=C(O)C(=O)c2ccccc2C1=O	CCCCCCCCCCCCC1=C(O)C(=O)c2ccccc2C1=O	1.6902	6	1.00579	8.80817	0.944886	0.465627	1.38917	0.95	0.5	0.23	TRUE	FALSE	First Order
16	https://envipath.org/package/5882df9c-dae1-4d80-a40e-db4724271456/compound/4b67e1a0-106e-4991-8b6e-d6e077688d0d/structure/5f08fd82-61c5-49f4-95bf-fbdd1db504cc	IM-1-5	CC(=N)N(C)CC1=CC=C(Cl)N=C1	319	https://envipath.org/package/5882df9c-dae1-4d80-a40e-db4724271456/scenario/8e9e3de8-970b-4a5c-8f01-02ad9f461150	7.1.1.1/03, Burr. C.M. (1997)	SFO	RMS recalculation		8	67.3	4.3	1223	1094	1158.5	20	93.8	MWHC	45	MWHC	Silty clay loam	19.6	49.2	31.3	CC(=N)N(C)CC1=CC=C(Cl)N=C1	FALSE	CC(=N)N(C)Cc1ccc(Cl)nc1	CC(=N)N(C)Cc1ccc(Cl)nc1	CC(=N)N(C)Cc1ccc(Cl)nc1	2.50379	5	2.62325	438.993	2.64246	0.107624	0.317788	2.63	0.32	0.17	TRUE	FALSE	SFO
16	https://envipath.org/package/5882df9c-dae1-4d80-a40e-db4724271456/compound/4b67e1a0-106e-4991-8b6e-d6e077688d0d/structure/5f08fd82-61c5-49f4-95bf-fbdd1db504cc	IM-1-5	CC(=N)N(C)CC1=CC=C(Cl)N=C1	377.6	https://envipath.org/package/5882df9c-dae1-4d80-a40e-db4724271456/scenario/0272a3ca-d8f1-4d2a-b350-113197f9943a	7.1.2.1.2/01, Jewkes Y. (2014)	SFO		CC(=N)N(C)C[14C]1=[14CH][14CH]=[14C](Cl)N=[14CH]1	8.2	11	1.4	360.9	393.9	377.4	20	28.4	WHCatpF2	66	WHC at pF2	Sandy clay loam	50	26	24	CC(=N)N(C)CC1=CC=C(Cl)N=C1	FALSE	CC(=N)N(C)Cc1ccc(Cl)nc1	CC(=N)N(C)Cc1ccc(Cl)nc1	CC(=N)N(C)Cc1ccc(Cl)nc1	2.57703	5	2.62325	438.993	2.64246	0.107624	0.317788	2.63	0.32	0.17	TRUE	TRUE	SFO
16	https://envipath.org/package/5882df9c-dae1-4d80-a40e-db4724271456/compound/4b67e1a0-106e-4991-8b6e-d6e077688d0d/structure/5f08fd82-61c5-49f4-95bf-fbdd1db504cc	IM-1-5	CC(=N)N(C)CC1=CC=C(Cl)N=C1	663.1	https://envipath.org/package/5882df9c-dae1-4d80-a40e-db4724271456/scenario/ec3a6e4d-607c-4776-85d1-0cd42e27efe7	7.1.2.1.2/01, Jewkes Y. (2014)	SFO		CC(=N)N(C)C[14C]1=[14CH][14CH]=[14C](Cl)N=[14CH]1	8.1	13.4	1.4	333.7	398.1	365.9	20	28.1	WHCatpF2	78	WHC at pF2	Loam	41	33	26	CC(=N)N(C)CC1=CC=C(Cl)N=C1	FALSE	CC(=N)N(C)Cc1ccc(Cl)nc1	CC(=N)N(C)Cc1ccc(Cl)nc1	CC(=N)N(C)Cc1ccc(Cl)nc1	2.82158	5	2.62325	438.993	2.64246	0.107624	0.317788	2.63	0.32	0.17	TRUE	TRUE	SFO
16	https://envipath.org/package/5882df9c-dae1-4d80-a40e-db4724271456/compound/4b67e1a0-106e-4991-8b6e-d6e077688d0d/structure/5f08fd82-61c5-49f4-95bf-fbdd1db504cc	IM-1-5	CC(=N)N(C)CC1=CC=C(Cl)N=C1	486	https://envipath.org/package/5882df9c-dae1-4d80-a40e-db4724271456/scenario/7e6b34c3-0247-4fce-938d-cc36ed12731d	7.1.2.1.2/05, Simmonds M.B. (2002)	SFO			7.3		4.8	1028	1028	1028	20	98.09	MWHC	45	MWHC	Clay loam				CC(=N)N(C)CC1=CC=C(Cl)N=C1	FALSE	CC(=N)N(C)Cc1ccc(Cl)nc1	CC(=N)N(C)Cc1ccc(Cl)nc1	CC(=N)N(C)Cc1ccc(Cl)nc1	2.68664	5	2.62325	438.993	2.64246	0.107624	0.317788	2.63	0.32	0.17	TRUE	FALSE	SFO
16	https://envipath.org/package/5882df9c-dae1-4d80-a40e-db4724271456/compound/4b67e1a0-106e-4991-8b6e-d6e077688d0d/structure/5f08fd82-61c5-49f4-95bf-fbdd1db504cc	IM-1-5	CC(=N)N(C)CC1=CC=C(Cl)N=C1	420	https://envipath.org/package/5882df9c-dae1-4d80-a40e-db4724271456/scenario/5b7b8b02-af60-46a2-b373-bbf56c544d56	7.1.2.1.2/01, Jewkes Y. (2014)	SFO		CC(=N)N(C)C[14C]1=[14CH][14CH]=[14C](Cl)N=[14CH]1	7.8	11.9	1.8	398.1	464.1	431.1	20	33.1	WHCatpF2	61	WHC at pF2	Loam	49	28	23	CC(=N)N(C)CC1=CC=C(Cl)N=C1	FALSE	CC(=N)N(C)Cc1ccc(Cl)nc1	CC(=N)N(C)Cc1ccc(Cl)nc1	CC(=N)N(C)Cc1ccc(Cl)nc1	2.62325	5	2.62325	438.993	2.64246	0.107624	0.317788	2.63	0.32	0.17	TRUE	TRUE	SFO
17	https://envipath.org/package/5882df9c-dae1-4d80-a40e-db4724271456/compound/2708a273-85f4-4c59-8c5a-d9cd2f4d74ff/structure/fa7dfd58-3ffc-48b8-b444-fcd2db9bfcb0	IM-1-2	C/C(=N\C(=O)N)/N(C)CC1=CC=C(Cl)N=C1	1.9	https://envipath.org/package/5882df9c-dae1-4d80-a40e-db4724271456/scenario/732d2faa-31b8-4e52-b627-008b85be348a	7.1.2.1.2/05, Simmonds M.B. (2002)	SFOÂ²	RMS recalculation		7.3		2.3	880	880	880	20	73.27	MWHC	45	MWHC	Sandy loam				C/C(=N\C(=O)N)/N(C)CC1=CC=C(Cl)N=C1	FALSE	C/C(=N\C(N)=O)N(C)Cc1ccc(Cl)nc1	C/C(=N\C(N)=O)N(C)Cc1ccc(Cl)nc1	CC(=NC(N)=O)N(C)Cc1ccc(Cl)nc1	0.278754	4	0.241437	0.87178	-0.0595932	0.543798	1.27875	-0.1	0.69	0.41	TRUE	FALSE	SFO
17	https://envipath.org/package/5882df9c-dae1-4d80-a40e-db4724271456/compound/2708a273-85f4-4c59-8c5a-d9cd2f4d74ff/structure/fa7dfd58-3ffc-48b8-b444-fcd2db9bfcb0	IM-1-2	C/C(=N\C(=O)N)/N(C)CC1=CC=C(Cl)N=C1	1.6	https://envipath.org/package/5882df9c-dae1-4d80-a40e-db4724271456/scenario/ccade11e-2653-4648-b43b-6a3e49c0328c	7.1.2.1.2/05, Simmonds M.B. (2002)	SFO			7.3		4.8	1028	1028	1028	20	98.09	MWHC	45	MWHC	Clay loam				C/C(=N\C(=O)N)/N(C)CC1=CC=C(Cl)N=C1	FALSE	C/C(=N\C(N)=O)N(C)Cc1ccc(Cl)nc1	C/C(=N\C(N)=O)N(C)Cc1ccc(Cl)nc1	CC(=NC(N)=O)N(C)Cc1ccc(Cl)nc1	0.20412	4	0.241437	0.87178	-0.0595932	0.543798	1.27875	-0.1	0.69	0.41	TRUE	FALSE	SFO
17	https://envipath.org/package/5882df9c-dae1-4d80-a40e-db4724271456/compound/2708a273-85f4-4c59-8c5a-d9cd2f4d74ff/structure/fa7dfd58-3ffc-48b8-b444-fcd2db9bfcb0	IM-1-2	C/C(=N\C(=O)N)/N(C)CC1=CC=C(Cl)N=C1	1.9	https://envipath.org/package/5882df9c-dae1-4d80-a40e-db4724271456/scenario/99fcdc23-b409-4c74-ad17-1ea2460f4fd7	7.1.2.1.2/05, Simmonds M.B. (2002)	SFO			7.2		3.2	1826	1826	1826	20	80.07	MWHC	45	MWHC	Clay				C/C(=N\C(=O)N)/N(C)CC1=CC=C(Cl)N=C1	FALSE	C/C(=N\C(N)=O)N(C)Cc1ccc(Cl)nc1	C/C(=N\C(N)=O)N(C)Cc1ccc(Cl)nc1	CC(=NC(N)=O)N(C)Cc1ccc(Cl)nc1	0.278754	4	0.241437	0.87178	-0.0595932	0.543798	1.27875	-0.1	0.69	0.41	TRUE	FALSE	SFO
17	https://envipath.org/package/5882df9c-dae1-4d80-a40e-db4724271456/compound/2708a273-85f4-4c59-8c5a-d9cd2f4d74ff/structure/fa7dfd58-3ffc-48b8-b444-fcd2db9bfcb0	IM-1-2	C/C(=N\C(=O)N)/N(C)CC1=CC=C(Cl)N=C1	0.1	https://envipath.org/package/5882df9c-dae1-4d80-a40e-db4724271456/scenario/1d3c5898-a60e-4d1e-b762-1171f25f7e3a	7.1.1.1/01, Morgenroth U. (1997)	SFO		C/C(=N\C#N)/N(C)C[14C]1=[14CH][14CH]=[14C](Cl)N=[14CH]1	7.6	8.7	1	504	303	403.5	20	44.2	MWHC	50	MWHC	Loamy sand	83.1	15.8	1.1	C/C(=N\C(=O)N)/N(C)CC1=CC=C(Cl)N=C1	FALSE	C/C(=N\C(N)=O)N(C)Cc1ccc(Cl)nc1	C/C(=N\C(N)=O)N(C)Cc1ccc(Cl)nc1	CC(=NC(N)=O)N(C)Cc1ccc(Cl)nc1	-1	4	0.241437	0.87178	-0.0595932	0.543798	1.27875	-0.1	0.69	0.41	TRUE	FALSE	SFO
18	https://envipath.org/package/5882df9c-dae1-4d80-a40e-db4724271456/compound/60f274c6-4950-49bf-8d80-a79bedf11a17/structure/4a08592e-16f3-4c54-a0f1-5c93384cea21	6-chloronicotinic-acid	C1=C(C=NC(=C1)Cl)C(=O)O	2.7	https://envipath.org/package/5882df9c-dae1-4d80-a40e-db4724271456/scenario/4218e581-7247-4ba6-8bd3-53230ed9f4d4	7.1.2.1.2/05, Simmonds M.B. (2002)	SFO	RMS recalculation		7.2		3.2	1826	1826	1826	20	80.07	MWHC	45	MWHC	Clay				C1=C(C=NC(=C1)Cl)C(=O)O	FALSE	O=C(O)c1ccc(Cl)nc1	O=C(O)c1ccc(Cl)nc1	O=C(O)c1ccc(Cl)nc1	0.431364	7	0.431364	2.6905	0.429833	0.183051	0.60206	0.45	0.31	0.13	TRUE	FALSE	SFO
18	https://envipath.org/package/5882df9c-dae1-4d80-a40e-db4724271456/compound/60f274c6-4950-49bf-8d80-a79bedf11a17/structure/4a08592e-16f3-4c54-a0f1-5c93384cea21	6-chloronicotinic-acid	C1=C(C=NC(=C1)Cl)C(=O)O	3.6	https://envipath.org/package/5882df9c-dae1-4d80-a40e-db4724271456/scenario/d4f94607-dd94-45c8-95c4-c7056e94be50	7.1.1.1/03, Burr. C.M. (1997)	SFO	RMS recalculation		8	67.3	4.3	1223	1094	1158.5	20	93.8	MWHC	45	MWHC	Silty clay loam	19.6	49.2	31.3	C1=C(C=NC(=C1)Cl)C(=O)O	FALSE	O=C(O)c1ccc(Cl)nc1	O=C(O)c1ccc(Cl)nc1	O=C(O)c1ccc(Cl)nc1	0.556303	7	0.431364	2.6905	0.429833	0.183051	0.60206	0.45	0.31	0.13	TRUE	FALSE	SFO
18	https://envipath.org/package/5882df9c-dae1-4d80-a40e-db4724271456/compound/60f274c6-4950-49bf-8d80-a79bedf11a17/structure/4a08592e-16f3-4c54-a0f1-5c93384cea21	6-chloronicotinic-acid	C1=C(C=NC(=C1)Cl)C(=O)O	1.4	https://envipath.org/package/5882df9c-dae1-4d80-a40e-db4724271456/scenario/4970402d-0472-4e6b-8160-d0c4f0d02449	7.1.2.1.2/05, Simmonds M.B. (2002)	SFO	RMS recalculation		7.3		2.3	880	880	880	20	73.27	MWHC	45	MWHC	Sandy loam				C1=C(C=NC(=C1)Cl)C(=O)O	FALSE	O=C(O)c1ccc(Cl)nc1	O=C(O)c1ccc(Cl)nc1	O=C(O)c1ccc(Cl)nc1	0.146128	7	0.431364	2.6905	0.429833	0.183051	0.60206	0.45	0.31	0.13	TRUE	FALSE	SFO
18	https://envipath.org/package/5882df9c-dae1-4d80-a40e-db4724271456/compound/60f274c6-4950-49bf-8d80-a79bedf11a17/structure/4a08592e-16f3-4c54-a0f1-5c93384cea21	6-chloronicotinic-acid	C1=C(C=NC(=C1)Cl)C(=O)O	2.4	https://envipath.org/package/5882df9c-dae1-4d80-a40e-db4724271456/scenario/892a2a49-3fd0-4336-8967-6a9ac5fc11c7	7.1.2.1.2/06, Lowden P., Oddy A.M., Jones M.K. (1997)	SFO			6.7	8.7	3.1	804	428	616	20	86	MWHC	45	MWHC	Sandy loam	55.7	36.2	8.2	C1=C(C=NC(=C1)Cl)C(=O)O	FALSE	O=C(O)c1ccc(Cl)nc1	O=C(O)c1ccc(Cl)nc1	O=C(O)c1ccc(Cl)nc1	0.380211	7	0.431364	2.6905	0.429833	0.183051	0.60206	0.45	0.31	0.13	TRUE	FALSE	SFO
18	https://envipath.org/package/5882df9c-dae1-4d80-a40e-db4724271456/compound/60f274c6-4950-49bf-8d80-a79bedf11a17/structure/4a08592e-16f3-4c54-a0f1-5c93384cea21	6-chloronicotinic-acid	C1=C(C=NC(=C1)Cl)C(=O)O	5.6	https://envipath.org/package/5882df9c-dae1-4d80-a40e-db4724271456/scenario/e6fa35d8-9768-4e95-964c-c161f378c762	7.1.2.1.2/06, Lowden P., Oddy A.M., Jones M.K. (1997)	SFO			7.8	78.9	3.8	1047	978	1012.5	20	106.7	MWHC	45	MWHC	Silty clay loam	19.9	49.5	30.6	C1=C(C=NC(=C1)Cl)C(=O)O	FALSE	O=C(O)c1ccc(Cl)nc1	O=C(O)c1ccc(Cl)nc1	O=C(O)c1ccc(Cl)nc1	0.748188	7	0.431364	2.6905	0.429833	0.183051	0.60206	0.45	0.31	0.13	TRUE	FALSE	SFO
18	https://envipath.org/package/5882df9c-dae1-4d80-a40e-db4724271456/compound/60f274c6-4950-49bf-8d80-a79bedf11a17/structure/4a08592e-16f3-4c54-a0f1-5c93384cea21	6-chloronicotinic-acid	C1=C(C=NC(=C1)Cl)C(=O)O	3.1	https://envipath.org/package/5882df9c-dae1-4d80-a40e-db4724271456/scenario/8974ebf1-edd3-4015-aa18-73cda05cf9b0	7.1.2.1.2/06, Lowden P., Oddy A.M., Jones M.K. (1997)	SFO			7.2	23.2	1.7	230	338	284	20	63.1	MWHC	45	MWHC	Clay loam	25.2	50.7	24.2	C1=C(C=NC(=C1)Cl)C(=O)O	FALSE	O=C(O)c1ccc(Cl)nc1	O=C(O)c1ccc(Cl)nc1	O=C(O)c1ccc(Cl)nc1	0.491362	7	0.431364	2.6905	0.429833	0.183051	0.60206	0.45	0.31	0.13	TRUE	FALSE	SFO
18	https://envipath.org/package/5882df9c-dae1-4d80-a40e-db4724271456/compound/60f274c6-4950-49bf-8d80-a79bedf11a17/structure/4a08592e-16f3-4c54-a0f1-5c93384cea21	6-chloronicotinic-acid	C1=C(C=NC(=C1)Cl)C(=O)O	1.8	https://envipath.org/package/5882df9c-dae1-4d80-a40e-db4724271456/scenario/a0450516-000a-4088-9985-295587793730	7.1.2.1.2/05, Simmonds M.B. (2002)	SFO	RMS recalculation		7.3		4.8	1028	1028	1028	20	98.09	MWHC	45	MWHC	Clay loam				C1=C(C=NC(=C1)Cl)C(=O)O	FALSE	O=C(O)c1ccc(Cl)nc1	O=C(O)c1ccc(Cl)nc1	O=C(O)c1ccc(Cl)nc1	0.255273	7	0.431364	2.6905	0.429833	0.183051	0.60206	0.45	0.31	0.13	TRUE	FALSE	SFO
19	https://envipath.org/package/5882df9c-dae1-4d80-a40e-db4724271456/compound/286b18f0-c4c5-4b6b-9e66-f22ddb5cc020/structure/efba0c0b-8913-4a78-8375-cbb4d5b49abf	Acetamiprid	C/C(=N\C#N)/N(C)CC1=CC=C(Cl)N=C1	1.1	https://envipath.org/package/5882df9c-dae1-4d80-a40e-db4724271456/scenario/a3994c74-263d-4e4d-8d0c-6b0ff6a44661	7.1.2.1.2/05, Simmonds M.B. (2002)	SFO	RMS recalculation		7.2		3.2	1826	1826	1826	20	80.07	MWHC	45	MWHC	Clay				C/C(=N\C#N)/N(C)CC1=CC=C(Cl)N=C1	FALSE	C/C(=N\C#N)N(C)Cc1ccc(Cl)nc1	C/C(=N\C#N)N(C)Cc1ccc(Cl)nc1	CC(=NC#N)N(C)Cc1ccc(Cl)nc1	0.0413927	8	0.0937604	1.86207	0.269996	0.34487	0.994537	0.28	0.39	0.15	TRUE	FALSE	SFO
19	https://envipath.org/package/5882df9c-dae1-4d80-a40e-db4724271456/compound/286b18f0-c4c5-4b6b-9e66-f22ddb5cc020/structure/efba0c0b-8913-4a78-8375-cbb4d5b49abf	Acetamiprid	C/C(=N\C#N)/N(C)CC1=CC=C(Cl)N=C1	0.8	https://envipath.org/package/5882df9c-dae1-4d80-a40e-db4724271456/scenario/5db883cf-1d01-4f3e-bba4-0876b6c1e028	7.1.1.1/03, Burr. C.M. (1997)	SFO			8	67.3	4.3	1223	1094	1158.5	20	93.8	MWHC	45	MWHC	Silty clay loam	19.6	49.2	31.3	C/C(=N\C#N)/N(C)CC1=CC=C(Cl)N=C1	FALSE	C/C(=N\C#N)N(C)Cc1ccc(Cl)nc1	C/C(=N\C#N)N(C)Cc1ccc(Cl)nc1	CC(=NC#N)N(C)Cc1ccc(Cl)nc1	-0.09691	8	0.0937604	1.86207	0.269996	0.34487	0.994537	0.28	0.39	0.15	TRUE	FALSE	SFO
19	https://envipath.org/package/5882df9c-dae1-4d80-a40e-db4724271456/compound/286b18f0-c4c5-4b6b-9e66-f22ddb5cc020/structure/efba0c0b-8913-4a78-8375-cbb4d5b49abf	Acetamiprid	C/C(=N\C#N)/N(C)CC1=CC=C(Cl)N=C1	1.1	https://envipath.org/package/5882df9c-dae1-4d80-a40e-db4724271456/scenario/604edb4b-e50f-41e3-b6f7-3b1a017bbc2b	7.1.2.1.2/05, Simmonds M.B. (2002)	FOMC	RMS recalculation		7.3		2.3	880	880	880	20	73.27	MWHC	45	MWHC	Sandy loam				C/C(=N\C#N)/N(C)CC1=CC=C(Cl)N=C1	FALSE	C/C(=N\C#N)N(C)Cc1ccc(Cl)nc1	C/C(=N\C#N)N(C)Cc1ccc(Cl)nc1	CC(=NC#N)N(C)Cc1ccc(Cl)nc1	0.0413927	8	0.0937604	1.86207	0.269996	0.34487	0.994537	0.28	0.39	0.15	TRUE	FALSE	FOMC
19	https://envipath.org/package/5882df9c-dae1-4d80-a40e-db4724271456/compound/286b18f0-c4c5-4b6b-9e66-f22ddb5cc020/structure/efba0c0b-8913-4a78-8375-cbb4d5b49abf	Acetamiprid	C/C(=N\C#N)/N(C)CC1=CC=C(Cl)N=C1	1	https://envipath.org/package/5882df9c-dae1-4d80-a40e-db4724271456/scenario/627d51ed-17a1-44c3-b719-3a4a6ad65ebf	7.1.2.1.2/05, Simmonds M.B. (2002)	SFO	RMS recalculation		7.3		4.8	1028	1028	1028	20	98.09	MWHC	45	MWHC	Clay loam				C/C(=N\C#N)/N(C)CC1=CC=C(Cl)N=C1	FALSE	C/C(=N\C#N)N(C)Cc1ccc(Cl)nc1	C/C(=N\C#N)N(C)Cc1ccc(Cl)nc1	CC(=NC#N)N(C)Cc1ccc(Cl)nc1	0	8	0.0937604	1.86207	0.269996	0.34487	0.994537	0.28	0.39	0.15	TRUE	FALSE	SFO
19	https://envipath.org/package/5882df9c-dae1-4d80-a40e-db4724271456/compound/286b18f0-c4c5-4b6b-9e66-f22ddb5cc020/structure/efba0c0b-8913-4a78-8375-cbb4d5b49abf	Acetamiprid	C/C(=N\C#N)/N(C)CC1=CC=C(Cl)N=C1	1.4	https://envipath.org/package/5882df9c-dae1-4d80-a40e-db4724271456/scenario/5fe45ee1-d341-4202-93df-6148edf296aa	7.1.1.1/01, Morgenroth U. (1997)	SFO		C/C(=N\C#N)/N(C)C[14C]1=[14CH][14CH]=[14C](Cl)N=[14CH]1	7.6	8.7	1	504	303	403.5	20	44.2	MWHC	50	MWHC	Loamy sand	83.1	15.8	1.1	C/C(=N\C#N)/N(C)CC1=CC=C(Cl)N=C1	FALSE	C/C(=N\C#N)N(C)Cc1ccc(Cl)nc1	C/C(=N\C#N)N(C)Cc1ccc(Cl)nc1	CC(=NC#N)N(C)Cc1ccc(Cl)nc1	0.146128	8	0.0937604	1.86207	0.269996	0.34487	0.994537	0.28	0.39	0.15	TRUE	TRUE	SFO
19	https://envipath.org/package/5882df9c-dae1-4d80-a40e-db4724271456/compound/286b18f0-c4c5-4b6b-9e66-f22ddb5cc020/structure/efba0c0b-8913-4a78-8375-cbb4d5b49abf	Acetamiprid	C/C(=N\C#N)/N(C)CC1=CC=C(Cl)N=C1	5.4	https://envipath.org/package/5882df9c-dae1-4d80-a40e-db4724271456/scenario/0e657b3e-75d0-4259-a526-f44e78badc0e	7.1.1.1/03, Burr. C.M. (1997)	DFOP	RMS recalculation		7.4	14.5	2.1	461	180	320.5	20	63.1	MWHC	45	MWHC	Clay loam	23.7	52.7	23.7	C/C(=N\C#N)/N(C)CC1=CC=C(Cl)N=C1	FALSE	C/C(=N\C#N)N(C)Cc1ccc(Cl)nc1	C/C(=N\C#N)N(C)Cc1ccc(Cl)nc1	CC(=NC#N)N(C)Cc1ccc(Cl)nc1	0.732394	8	0.0937604	1.86207	0.269996	0.34487	0.994537	0.28	0.39	0.15	TRUE	FALSE	DFOP
19	https://envipath.org/package/5882df9c-dae1-4d80-a40e-db4724271456/compound/286b18f0-c4c5-4b6b-9e66-f22ddb5cc020/structure/efba0c0b-8913-4a78-8375-cbb4d5b49abf	Acetamiprid	C/C(=N\C#N)/N(C)CC1=CC=C(Cl)N=C1	7.9	https://envipath.org/package/5882df9c-dae1-4d80-a40e-db4724271456/scenario/8aa46cec-2ab3-4876-a0be-7f9c2d3be3f0	7.1.1.1/03, Burr. C.M. (1997)	DFOP	RMS recalculation		7.4	14.5	2.1	461	180	320.5	10	63.1	MWHC	45	MWHC	Clay loam	23.7	52.7	23.7	C/C(=N\C#N)/N(C)CC1=CC=C(Cl)N=C1	FALSE	C/C(=N\C#N)N(C)Cc1ccc(Cl)nc1	C/C(=N\C#N)N(C)Cc1ccc(Cl)nc1	CC(=NC#N)N(C)Cc1ccc(Cl)nc1	0.897627	8	0.0937604	1.86207	0.269996	0.34487	0.994537	0.28	0.39	0.15	TRUE	FALSE	DFOP
19	https://envipath.org/package/5882df9c-dae1-4d80-a40e-db4724271456/compound/286b18f0-c4c5-4b6b-9e66-f22ddb5cc020/structure/efba0c0b-8913-4a78-8375-cbb4d5b49abf	Acetamiprid	C/C(=N\C#N)/N(C)CC1=CC=C(Cl)N=C1	2.5	https://envipath.org/package/5882df9c-dae1-4d80-a40e-db4724271456/scenario/b729dc31-39b4-46df-9a6b-5a00f91c0d8c	7.1.1.1/03, Burr. C.M. (1997)	FOMC	RMS recalculation		5.6	8.1	3.5	805	150	477.5	20	71	MWHC	45	MWHC	Sandy loam	53.2	37.3	9.5	C/C(=N\C#N)/N(C)CC1=CC=C(Cl)N=C1	FALSE	C/C(=N\C#N)N(C)Cc1ccc(Cl)nc1	C/C(=N\C#N)N(C)Cc1ccc(Cl)nc1	CC(=NC#N)N(C)Cc1ccc(Cl)nc1	0.39794	8	0.0937604	1.86207	0.269996	0.34487	0.994537	0.28	0.39	0.15	TRUE	FALSE	FOMC
20	https://envipath.org/package/5882df9c-dae1-4d80-a40e-db4724271456/compound/da542916-453e-4db6-8430-12a7c4787731/structure/4c1060ad-7286-44e5-a6b9-6234a4b3c57a	IM-1-4	CNCC1=CC=C(Cl)N=C1	2.3	https://envipath.org/package/5882df9c-dae1-4d80-a40e-db4724271456/scenario/cd8368a8-cd35-4b24-924a-333575d3ea0b	7.1.2.1.2/05, Simmonds M.B. (2002)	SFO			7.2		3.2	1826	1826	1826	20	80.07	MWHC	45	MWHC	Clay				CNCC1=CC=C(Cl)N=C1	FALSE	CNCc1ccc(Cl)nc1	CNCc1ccc(Cl)nc1	CNCc1ccc(Cl)nc1	0.361728	8	1.14395	19.0811	1.2806	0.792575	1.87178	1.3	0.8	0.31	TRUE	FALSE	SFO
20	https://envipath.org/package/5882df9c-dae1-4d80-a40e-db4724271456/compound/da542916-453e-4db6-8430-12a7c4787731/structure/4c1060ad-7286-44e5-a6b9-6234a4b3c57a	IM-1-4	CNCC1=CC=C(Cl)N=C1	46.2	https://envipath.org/package/5882df9c-dae1-4d80-a40e-db4724271456/scenario/1194390d-bd26-4e44-9519-477b0c0c74d3	7.1.1.1/01, Morgenroth U. (1997)	SFO	RMS recalculation	C/C(=N\C#N)/N(C)C[14C]1=[14CH][14CH]=[14C](Cl)N=[14CH]1	7.6	8.7	1	504	303	403.5	20	44.2	MWHC	50	MWHC	Loamy sand	83.1	15.8	1.1	CNCC1=CC=C(Cl)N=C1	FALSE	CNCc1ccc(Cl)nc1	CNCc1ccc(Cl)nc1	CNCc1ccc(Cl)nc1	1.66464	8	1.14395	19.0811	1.2806	0.792575	1.87178	1.3	0.8	0.31	TRUE	FALSE	SFO
20	https://envipath.org/package/5882df9c-dae1-4d80-a40e-db4724271456/compound/da542916-453e-4db6-8430-12a7c4787731/structure/4c1060ad-7286-44e5-a6b9-6234a4b3c57a	IM-1-4	CNCC1=CC=C(Cl)N=C1	145.5	https://envipath.org/package/5882df9c-dae1-4d80-a40e-db4724271456/scenario/f9a9bf34-46b1-4d82-87cd-23cae8f9764f	7.1.1.1/03, Burr. C.M. (1997)	SFO	RMS recalculation		5.6	8.1	3.5	805	150	477.5	20	71	MWHC	45	MWHC	Sandy loam	53.2	37.3	9.5	CNCC1=CC=C(Cl)N=C1	FALSE	CNCc1ccc(Cl)nc1	CNCc1ccc(Cl)nc1	CNCc1ccc(Cl)nc1	2.16286	8	1.14395	19.0811	1.2806	0.792575	1.87178	1.3	0.8	0.31	TRUE	FALSE	SFO
20	https://envipath.org/package/5882df9c-dae1-4d80-a40e-db4724271456/compound/da542916-453e-4db6-8430-12a7c4787731/structure/4c1060ad-7286-44e5-a6b9-6234a4b3c57a	IM-1-4	CNCC1=CC=C(Cl)N=C1	171.2	https://envipath.org/package/5882df9c-dae1-4d80-a40e-db4724271456/scenario/e8f3ee78-25f0-45d2-a7a1-dfaf61873184	7.1.1.1/03, Burr. C.M. (1997)	SFO	RMS recalculation		7.4	14.5	2.1	461	180	320.5	10	63.1	MWHC	45	MWHC	Clay loam	23.7	52.7	23.7	CNCC1=CC=C(Cl)N=C1	FALSE	CNCc1ccc(Cl)nc1	CNCc1ccc(Cl)nc1	CNCc1ccc(Cl)nc1	2.2335	8	1.14395	19.0811	1.2806	0.792575	1.87178	1.3	0.8	0.31	TRUE	FALSE	SFO
20	https://envipath.org/package/5882df9c-dae1-4d80-a40e-db4724271456/compound/da542916-453e-4db6-8430-12a7c4787731/structure/4c1060ad-7286-44e5-a6b9-6234a4b3c57a	IM-1-4	CNCC1=CC=C(Cl)N=C1	3.7	https://envipath.org/package/5882df9c-dae1-4d80-a40e-db4724271456/scenario/8706e82d-e50d-417d-9abc-0208acf158bd	7.1.1.1/03, Burr. C.M. (1997)	SFO			8	67.3	4.3	1223	1094	1158.5	20	93.8	MWHC	45	MWHC	Silty clay loam	19.6	49.2	31.3	CNCC1=CC=C(Cl)N=C1	FALSE	CNCc1ccc(Cl)nc1	CNCc1ccc(Cl)nc1	CNCc1ccc(Cl)nc1	0.568202	8	1.14395	19.0811	1.2806	0.792575	1.87178	1.3	0.8	0.31	TRUE	FALSE	SFO
20	https://envipath.org/package/5882df9c-dae1-4d80-a40e-db4724271456/compound/da542916-453e-4db6-8430-12a7c4787731/structure/4c1060ad-7286-44e5-a6b9-6234a4b3c57a	IM-1-4	CNCC1=CC=C(Cl)N=C1	3	https://envipath.org/package/5882df9c-dae1-4d80-a40e-db4724271456/scenario/dc91e362-1106-447d-ab60-3edcff69703f	7.1.2.1.2/05, Simmonds M.B. (2002)	SFO			7.3		4.8	1028	1028	1028	20	98.09	MWHC	45	MWHC	Clay loam				CNCC1=CC=C(Cl)N=C1	FALSE	CNCc1ccc(Cl)nc1	CNCc1ccc(Cl)nc1	CNCc1ccc(Cl)nc1	0.477121	8	1.14395	19.0811	1.2806	0.792575	1.87178	1.3	0.8	0.31	TRUE	FALSE	SFO
20	https://envipath.org/package/5882df9c-dae1-4d80-a40e-db4724271456/compound/da542916-453e-4db6-8430-12a7c4787731/structure/4c1060ad-7286-44e5-a6b9-6234a4b3c57a	IM-1-4	CNCC1=CC=C(Cl)N=C1	142.4	https://envipath.org/package/5882df9c-dae1-4d80-a40e-db4724271456/scenario/67d8fc79-812e-4928-8118-5b68843016d2	7.1.1.1/03, Burr. C.M. (1997)	SFO	RMS recalculation		7.4	14.5	2.1	461	180	320.5	20	63.1	MWHC	45	MWHC	Clay loam	23.7	52.7	23.7	CNCC1=CC=C(Cl)N=C1	FALSE	CNCc1ccc(Cl)nc1	CNCc1ccc(Cl)nc1	CNCc1ccc(Cl)nc1	2.15351	8	1.14395	19.0811	1.2806	0.792575	1.87178	1.3	0.8	0.31	TRUE	FALSE	SFO
20	https://envipath.org/package/5882df9c-dae1-4d80-a40e-db4724271456/compound/da542916-453e-4db6-8430-12a7c4787731/structure/4c1060ad-7286-44e5-a6b9-6234a4b3c57a	IM-1-4	CNCC1=CC=C(Cl)N=C1	4.2	https://envipath.org/package/5882df9c-dae1-4d80-a40e-db4724271456/scenario/cded16cf-d61c-4921-b7d4-83595c5896eb	7.1.2.1.2/05, Simmonds M.B. (2002)	SFO			7.3		2.3	880	880	880	20	73.27	MWHC	45	MWHC	Sandy loam				CNCC1=CC=C(Cl)N=C1	FALSE	CNCc1ccc(Cl)nc1	CNCc1ccc(Cl)nc1	CNCc1ccc(Cl)nc1	0.623249	8	1.14395	19.0811	1.2806	0.792575	1.87178	1.3	0.8	0.31	TRUE	FALSE	SFO
21	https://envipath.org/package/5882df9c-dae1-4d80-a40e-db4724271456/compound/5e4989fc-13d3-45d4-ad57-3be380a9d3c0/structure/001ae332-266b-42f3-9737-3e1c793221dc	Acetic acid	CC(=O)O	0.6	https://envipath.org/package/5882df9c-dae1-4d80-a40e-db4724271456/scenario/40e175fd-1d47-4b84-b1dc-42d216e70d96	Nowak, Nowak, 1990	First Order	<0.6,no further information about the model	C[14C](=O)[O-]	4.7		0.83				20		MWHC,33kPa	60		Silty clay loam	43	20	37	CC(=O)O	FALSE	CC(=O)O	CC(=O)O	CC(=O)O	-0.221849	2	-0.221849	0.6	-0.221849	0	0	-1.24	0.47	1.04	TRUE	FALSE	First Order
21	https://envipath.org/package/5882df9c-dae1-4d80-a40e-db4724271456/compound/5e4989fc-13d3-45d4-ad57-3be380a9d3c0/structure/001ae332-266b-42f3-9737-3e1c793221dc	Acetic acid	CC(=O)O	0.6	https://envipath.org/package/5882df9c-dae1-4d80-a40e-db4724271456/scenario/c4a9ae1b-0e7e-4749-a569-0e363b70985f	Nowak, Nowak, 1990	First Order	<0.6,no further information about the model	C[14C](=O)[O-]	5.6		1.02				20		MWHC,33kPa	60		Loamy sand	74	11	15	CC(=O)O	FALSE	CC(=O)O	CC(=O)O	CC(=O)O	-0.221849	2	-0.221849	0.6	-0.221849	0	0	-1.24	0.47	1.04	TRUE	FALSE	First Order
22	https://envipath.org/package/5882df9c-dae1-4d80-a40e-db4724271456/compound/a42e1393-d7c9-482b-b6d2-6d5cd0e68d82/structure/ca4c9de3-fefa-443a-8ccb-66b21deb5d3a	t-sulfonic acid (7)	CCC1=C(C(=CC=C1)C)N(COCC)C(=O)CS(=O)(=O)O	148	https://envipath.org/package/5882df9c-dae1-4d80-a40e-db4724271456/scenario/626a36f1-1e0f-4ccf-a180-21dc4567264e	IIA 7.1.1.2.1/05, Crowe	SFO	reported, estimated by	CCC1=C(C(=CC=C1)C)N(COCC)C(=O)CS(=O)(=O)[O-].[Na+]	5.4	8.8	1	132	42	87	20	9.5	WHCat0.1bar			Loamy sand	88.08	6.93	4.99	CCC1=C(C(=CC=C1)C)N(COCC)C(=O)CS(=O)(=O)O	FALSE	CCOCN(C(=O)CS(=O)(=O)O)c1c(C)cccc1CC	CCOCN(C(=O)CS(=O)(=O)O)c1c(C)cccc1CC	CCOCN(C(=O)CS(=O)(=O)O)c1c(C)cccc1CC	2.17026	3	1.94939	75.751	1.87939	0.27064	0.651748	1.87	0.4	0.27	TRUE	FALSE	SFO
22	https://envipath.org/package/5882df9c-dae1-4d80-a40e-db4724271456/compound/a42e1393-d7c9-482b-b6d2-6d5cd0e68d82/structure/ca4c9de3-fefa-443a-8ccb-66b21deb5d3a	t-sulfonic acid (7)	CCC1=C(C(=CC=C1)C)N(COCC)C(=O)CS(=O)(=O)O	33	https://envipath.org/package/5882df9c-dae1-4d80-a40e-db4724271456/scenario/0cab1667-7949-4530-bef5-73c99a6f5892	IIA 7.1.1.2.1/05, Crowe	SFO	reported, estimated by	CCC1=C(C(=CC=C1)C)N(COCC)C(=O)CS(=O)(=O)[O-].[Na+]	7.3	47	5.2	2426	2318	2372	20	39	WHCat0.1bar			Clay	26.99	36.46	36.55	CCC1=C(C(=CC=C1)C)N(COCC)C(=O)CS(=O)(=O)O	FALSE	CCOCN(C(=O)CS(=O)(=O)O)c1c(C)cccc1CC	CCOCN(C(=O)CS(=O)(=O)O)c1c(C)cccc1CC	CCOCN(C(=O)CS(=O)(=O)O)c1c(C)cccc1CC	1.51851	3	1.94939	75.751	1.87939	0.27064	0.651748	1.87	0.4	0.27	TRUE	FALSE	SFO
22	https://envipath.org/package/5882df9c-dae1-4d80-a40e-db4724271456/compound/a42e1393-d7c9-482b-b6d2-6d5cd0e68d82/structure/ca4c9de3-fefa-443a-8ccb-66b21deb5d3a	t-sulfonic acid (7)	CCC1=C(C(=CC=C1)C)N(COCC)C(=O)CS(=O)(=O)O	89	https://envipath.org/package/5882df9c-dae1-4d80-a40e-db4724271456/scenario/a4838136-29e8-4019-bc05-f12b27cd27e7	IIA 7.1.1.2.1/05, Crowe	SFO	reported, estimated by	CCC1=C(C(=CC=C1)C)N(COCC)C(=O)CS(=O)(=O)[O-].[Na+]	7	24	3.3	407	399	403	20	41.8	WHCat0.1bar			Silty clay loam	10.96	55.18	33.86	CCC1=C(C(=CC=C1)C)N(COCC)C(=O)CS(=O)(=O)O	FALSE	CCOCN(C(=O)CS(=O)(=O)O)c1c(C)cccc1CC	CCOCN(C(=O)CS(=O)(=O)O)c1c(C)cccc1CC	CCOCN(C(=O)CS(=O)(=O)O)c1c(C)cccc1CC	1.94939	3	1.94939	75.751	1.87939	0.27064	0.651748	1.87	0.4	0.27	TRUE	FALSE	SFO
23	https://envipath.org/package/5882df9c-dae1-4d80-a40e-db4724271456/compound/159946c6-229c-4254-82af-56c986511c9e/structure/c104a977-2e6a-4c83-8206-ebef5f400e67	Acetochlor	CCC1=C(C(=CC=C1)C)N(COCC)C(=O)CCl	10.3	https://envipath.org/package/5882df9c-dae1-4d80-a40e-db4724271456/scenario/119ed5f1-e889-472d-90cc-16ac1d15b932	IIA 7.1.1.2.1/04, Harvey	First Order	reported,no further information about the model	CCC1=[14C](C(=CC=C1)C)N(COCC)C(=O)CCl	6		2.05882				20									CCC1=C(C(=CC=C1)C)N(COCC)C(=O)CCl	FALSE	CCOCN(C(=O)CCl)c1c(C)cccc1CC	CCOCN(C(=O)CCl)c1c(C)cccc1CC	CCOCN(C(=O)CCl)c1c(C)cccc1CC	1.01284	51	1	9.36112	0.971328	0.336903	2.19629	0.98	0.35	0.05	TRUE	TRUE	First Order
23	https://envipath.org/package/5882df9c-dae1-4d80-a40e-db4724271456/compound/159946c6-229c-4254-82af-56c986511c9e/structure/c104a977-2e6a-4c83-8206-ebef5f400e67	Acetochlor	CCC1=C(C(=CC=C1)C)N(COCC)C(=O)CCl	9.1	https://envipath.org/package/5882df9c-dae1-4d80-a40e-db4724271456/scenario/275a2c3a-2494-451d-9206-aad90717e8fd	IIA 7.1.1.2.1/07, Vaughan	First Order	reported, converted weeks to days,no further information about the model	CCC1=[14C](C(=CC=C1)C)N(COCC)C(=O)CCl	7.2	3.5	0.588235	22	22	22	21			40		Loamy sand	84	8	8	CCC1=C(C(=CC=C1)C)N(COCC)C(=O)CCl	FALSE	CCOCN(C(=O)CCl)c1c(C)cccc1CC	CCOCN(C(=O)CCl)c1c(C)cccc1CC	CCOCN(C(=O)CCl)c1c(C)cccc1CC	0.959041	51	1	9.36112	0.971328	0.336903	2.19629	0.98	0.35	0.05	TRUE	TRUE	First Order
23	https://envipath.org/package/5882df9c-dae1-4d80-a40e-db4724271456/compound/159946c6-229c-4254-82af-56c986511c9e/structure/c104a977-2e6a-4c83-8206-ebef5f400e67	Acetochlor	CCC1=C(C(=CC=C1)C)N(COCC)C(=O)CCl	7.7	https://envipath.org/package/5882df9c-dae1-4d80-a40e-db4724271456/scenario/64b71f1d-da7d-42b4-ae3d-5c9dc98e7dbe	IIA 7.1.1.2.1/04, Harvey	First Order	reported,no further information about the model	CCC1=[14C](C(=CC=C1)C)N(COCC)C(=O)CCl	6.2		0.470588				20									CCC1=C(C(=CC=C1)C)N(COCC)C(=O)CCl	FALSE	CCOCN(C(=O)CCl)c1c(C)cccc1CC	CCOCN(C(=O)CCl)c1c(C)cccc1CC	CCOCN(C(=O)CCl)c1c(C)cccc1CC	0.886491	51	1	9.36112	0.971328	0.336903	2.19629	0.98	0.35	0.05	TRUE	TRUE	First Order
23	https://envipath.org/package/5882df9c-dae1-4d80-a40e-db4724271456/compound/159946c6-229c-4254-82af-56c986511c9e/structure/c104a977-2e6a-4c83-8206-ebef5f400e67	Acetochlor	CCC1=C(C(=CC=C1)C)N(COCC)C(=O)CCl	12.9	https://envipath.org/package/5882df9c-dae1-4d80-a40e-db4724271456/scenario/68c3d3ce-03f6-4ffe-b266-13bbed61046f	IIA 7.1.1.2.1/04, Harvey	First Order	reported,no further information about the model	CCC1=[14C](C(=CC=C1)C)N(COCC)C(=O)CCl	7.5		1.41176				20			40						CCC1=C(C(=CC=C1)C)N(COCC)C(=O)CCl	FALSE	CCOCN(C(=O)CCl)c1c(C)cccc1CC	CCOCN(C(=O)CCl)c1c(C)cccc1CC	CCOCN(C(=O)CCl)c1c(C)cccc1CC	1.11059	51	1	9.36112	0.971328	0.336903	2.19629	0.98	0.35	0.05	TRUE	TRUE	First Order
23	https://envipath.org/package/5882df9c-dae1-4d80-a40e-db4724271456/compound/159946c6-229c-4254-82af-56c986511c9e/structure/c104a977-2e6a-4c83-8206-ebef5f400e67	Acetochlor	CCC1=C(C(=CC=C1)C)N(COCC)C(=O)CCl	13.3	https://envipath.org/package/5882df9c-dae1-4d80-a40e-db4724271456/scenario/f3cd58e3-f86e-47e1-9dba-d0e3e3daf4b5	IIA 7.1.1.2.1/07, Vaughan	First Order	reported, converted weeks to days,no further information about the model	CCC1=[14C](C(=CC=C1)C)N(COCC)C(=O)CCl	7.5	13	1.41176	15	15	15	21			40		Clay loam	27	48	25	CCC1=C(C(=CC=C1)C)N(COCC)C(=O)CCl	FALSE	CCOCN(C(=O)CCl)c1c(C)cccc1CC	CCOCN(C(=O)CCl)c1c(C)cccc1CC	CCOCN(C(=O)CCl)c1c(C)cccc1CC	1.12385	51	1	9.36112	0.971328	0.336903	2.19629	0.98	0.35	0.05	TRUE	TRUE	First Order
23	https://envipath.org/package/5882df9c-dae1-4d80-a40e-db4724271456/compound/159946c6-229c-4254-82af-56c986511c9e/structure/c104a977-2e6a-4c83-8206-ebef5f400e67	Acetochlor	CCC1=C(C(=CC=C1)C)N(COCC)C(=O)CCl	11.9	https://envipath.org/package/5882df9c-dae1-4d80-a40e-db4724271456/scenario/2c9eaa54-7d36-4a3e-b18f-811b0f39f724	IIA 7.1.1.2.1/08, Tarry	First Order	reported, converted weeks to days,no further information about the model	CCC1=[14C](C(=CC=C1)C)N(COCC)C(=O)CCl	6	21.7	2.05882	174	174	174						Silty clay loam	3	61	36	CCC1=C(C(=CC=C1)C)N(COCC)C(=O)CCl	FALSE	CCOCN(C(=O)CCl)c1c(C)cccc1CC	CCOCN(C(=O)CCl)c1c(C)cccc1CC	CCOCN(C(=O)CCl)c1c(C)cccc1CC	1.07555	51	1	9.36112	0.971328	0.336903	2.19629	0.98	0.35	0.05	TRUE	TRUE	First Order
23	https://envipath.org/package/5882df9c-dae1-4d80-a40e-db4724271456/compound/159946c6-229c-4254-82af-56c986511c9e/structure/c104a977-2e6a-4c83-8206-ebef5f400e67	Acetochlor	CCC1=C(C(=CC=C1)C)N(COCC)C(=O)CCl	11.7	https://envipath.org/package/5882df9c-dae1-4d80-a40e-db4724271456/scenario/edd0ecdc-5e5d-42bc-a1b9-0ceba1f0371a	IIA 7.1.1.2.1/04, Harvey	First Order	reported,no further information about the model	CCC1=[14C](C(=CC=C1)C)N(COCC)C(=O)CCl	8		1.64706				20			40						CCC1=C(C(=CC=C1)C)N(COCC)C(=O)CCl	FALSE	CCOCN(C(=O)CCl)c1c(C)cccc1CC	CCOCN(C(=O)CCl)c1c(C)cccc1CC	CCOCN(C(=O)CCl)c1c(C)cccc1CC	1.06819	51	1	9.36112	0.971328	0.336903	2.19629	0.98	0.35	0.05	TRUE	TRUE	First Order
23	https://envipath.org/package/5882df9c-dae1-4d80-a40e-db4724271456/compound/159946c6-229c-4254-82af-56c986511c9e/structure/c104a977-2e6a-4c83-8206-ebef5f400e67	Acetochlor	CCC1=C(C(=CC=C1)C)N(COCC)C(=O)CCl	12	https://envipath.org/package/5882df9c-dae1-4d80-a40e-db4724271456/scenario/c1da09d9-e074-43fc-aae1-89c94632b8c3	Annex II A 7.1.1.1.1/04, Campbell, Hamilton	SFO	re-calculations available but for different temperatures, no further information about the model	CCC1=C(C(=CC=C1)C)N(COCC)[14C](=O)CCl	4.7	11.3	1.41176				22					Sandy loam	75.1	17.8	4.8	CCC1=C(C(=CC=C1)C)N(COCC)C(=O)CCl	FALSE	CCOCN(C(=O)CCl)c1c(C)cccc1CC	CCOCN(C(=O)CCl)c1c(C)cccc1CC	CCOCN(C(=O)CCl)c1c(C)cccc1CC	1.07918	51	1	9.36112	0.971328	0.336903	2.19629	0.98	0.35	0.05	TRUE	TRUE	SFO
23	https://envipath.org/package/5882df9c-dae1-4d80-a40e-db4724271456/compound/159946c6-229c-4254-82af-56c986511c9e/structure/c104a977-2e6a-4c83-8206-ebef5f400e67	Acetochlor	CCC1=C(C(=CC=C1)C)N(COCC)C(=O)CCl	7.9	https://envipath.org/package/5882df9c-dae1-4d80-a40e-db4724271456/scenario/1efdfee4-edff-4c13-be9c-4efacbaca9b7	IIA 7.1.1.2.1/04, Harvey	First Order	reported,no further information about the model	CCC1=[14C](C(=CC=C1)C)N(COCC)C(=O)CCl	6		2.05882				20									CCC1=C(C(=CC=C1)C)N(COCC)C(=O)CCl	FALSE	CCOCN(C(=O)CCl)c1c(C)cccc1CC	CCOCN(C(=O)CCl)c1c(C)cccc1CC	CCOCN(C(=O)CCl)c1c(C)cccc1CC	0.897627	51	1	9.36112	0.971328	0.336903	2.19629	0.98	0.35	0.05	TRUE	TRUE	First Order
23	https://envipath.org/package/5882df9c-dae1-4d80-a40e-db4724271456/compound/159946c6-229c-4254-82af-56c986511c9e/structure/c104a977-2e6a-4c83-8206-ebef5f400e67	Acetochlor	CCC1=C(C(=CC=C1)C)N(COCC)C(=O)CCl	3.4	https://envipath.org/package/5882df9c-dae1-4d80-a40e-db4724271456/scenario/9bb6aaa2-583f-4fa0-9460-669cfd76dcc0	IIA 7.1.1.2.1/04, Harvey	First Order	reported,no further information about the model	CCC1=[14C](C(=CC=C1)C)N(COCC)C(=O)CCl	7.9		0.764706				20									CCC1=C(C(=CC=C1)C)N(COCC)C(=O)CCl	FALSE	CCOCN(C(=O)CCl)c1c(C)cccc1CC	CCOCN(C(=O)CCl)c1c(C)cccc1CC	CCOCN(C(=O)CCl)c1c(C)cccc1CC	0.531479	51	1	9.36112	0.971328	0.336903	2.19629	0.98	0.35	0.05	TRUE	TRUE	First Order
23	https://envipath.org/package/5882df9c-dae1-4d80-a40e-db4724271456/compound/159946c6-229c-4254-82af-56c986511c9e/structure/c104a977-2e6a-4c83-8206-ebef5f400e67	Acetochlor	CCC1=C(C(=CC=C1)C)N(COCC)C(=O)CCl	44	https://envipath.org/package/5882df9c-dae1-4d80-a40e-db4724271456/scenario/5cc02f44-6efd-42bd-93c7-aac9c46797d0	IIA 7.1.1.2.1/04, Harvey	First Order	reported,no further information about the model	CCC1=[14C](C(=CC=C1)C)N(COCC)C(=O)CCl	6.9		2.41176				22	81	0.33bar							CCC1=C(C(=CC=C1)C)N(COCC)C(=O)CCl	FALSE	CCOCN(C(=O)CCl)c1c(C)cccc1CC	CCOCN(C(=O)CCl)c1c(C)cccc1CC	CCOCN(C(=O)CCl)c1c(C)cccc1CC	1.64345	51	1	9.36112	0.971328	0.336903	2.19629	0.98	0.35	0.05	TRUE	TRUE	First Order
23	https://envipath.org/package/5882df9c-dae1-4d80-a40e-db4724271456/compound/159946c6-229c-4254-82af-56c986511c9e/structure/c104a977-2e6a-4c83-8206-ebef5f400e67	Acetochlor	CCC1=C(C(=CC=C1)C)N(COCC)C(=O)CCl	13.2	https://envipath.org/package/5882df9c-dae1-4d80-a40e-db4724271456/scenario/5d13fdc6-611f-4129-a8ba-8c493a55b7f3	IIA 7.1.1.2.1/09, Verity	First Order	reported,no further information about the model	CCC1=[14C](C(=CC=C1)C)N(COCC)C(=O)CCl	6.7	5.3	1.41176	213.9	235.4	224.65	20	7.7	pF2			Sandy loam	76	14	10	CCC1=C(C(=CC=C1)C)N(COCC)C(=O)CCl	FALSE	CCOCN(C(=O)CCl)c1c(C)cccc1CC	CCOCN(C(=O)CCl)c1c(C)cccc1CC	CCOCN(C(=O)CCl)c1c(C)cccc1CC	1.12057	51	1	9.36112	0.971328	0.336903	2.19629	0.98	0.35	0.05	TRUE	TRUE	First Order
23	https://envipath.org/package/5882df9c-dae1-4d80-a40e-db4724271456/compound/159946c6-229c-4254-82af-56c986511c9e/structure/c104a977-2e6a-4c83-8206-ebef5f400e67	Acetochlor	CCC1=C(C(=CC=C1)C)N(COCC)C(=O)CCl	6.86	https://envipath.org/package/5882df9c-dae1-4d80-a40e-db4724271456/scenario/a217008c-81de-43ac-b51c-3501f681c3b7	IIA 7.1.1.2.1/07, Vaughan	First Order	reported, converted weeks to days,no further information about the model	CCC1=[14C](C(=CC=C1)C)N(COCC)C(=O)CCl	7.1	4.1	0.411765	16	16	16	21			40		Loamy sand	86	6	8	CCC1=C(C(=CC=C1)C)N(COCC)C(=O)CCl	FALSE	CCOCN(C(=O)CCl)c1c(C)cccc1CC	CCOCN(C(=O)CCl)c1c(C)cccc1CC	CCOCN(C(=O)CCl)c1c(C)cccc1CC	0.836324	51	1	9.36112	0.971328	0.336903	2.19629	0.98	0.35	0.05	TRUE	TRUE	First Order
23	https://envipath.org/package/5882df9c-dae1-4d80-a40e-db4724271456/compound/159946c6-229c-4254-82af-56c986511c9e/structure/c104a977-2e6a-4c83-8206-ebef5f400e67	Acetochlor	CCC1=C(C(=CC=C1)C)N(COCC)C(=O)CCl	9.9	https://envipath.org/package/5882df9c-dae1-4d80-a40e-db4724271456/scenario/5806e4b4-894e-4f03-89e4-e6dcab30bb71	IIA 7.1.1.2.1/04, Harvey	First Order	reported,no further information about the model	CCC1=[14C](C(=CC=C1)C)N(COCC)C(=O)CCl							20			40						CCC1=C(C(=CC=C1)C)N(COCC)C(=O)CCl	FALSE	CCOCN(C(=O)CCl)c1c(C)cccc1CC	CCOCN(C(=O)CCl)c1c(C)cccc1CC	CCOCN(C(=O)CCl)c1c(C)cccc1CC	0.995635	51	1	9.36112	0.971328	0.336903	2.19629	0.98	0.35	0.05	TRUE	TRUE	First Order
23	https://envipath.org/package/5882df9c-dae1-4d80-a40e-db4724271456/compound/159946c6-229c-4254-82af-56c986511c9e/structure/c104a977-2e6a-4c83-8206-ebef5f400e67	Acetochlor	CCC1=C(C(=CC=C1)C)N(COCC)C(=O)CCl	6.7	https://envipath.org/package/5882df9c-dae1-4d80-a40e-db4724271456/scenario/e3db3b1b-481e-4f29-8e44-b47995c094b6	IIA 7.1.1.2.1/04, Harvey	First Order	reported,no further information about the model	CCC1=[14C](C(=CC=C1)C)N(COCC)C(=O)CCl	7.1		0.411765				20			40						CCC1=C(C(=CC=C1)C)N(COCC)C(=O)CCl	FALSE	CCOCN(C(=O)CCl)c1c(C)cccc1CC	CCOCN(C(=O)CCl)c1c(C)cccc1CC	CCOCN(C(=O)CCl)c1c(C)cccc1CC	0.826075	51	1	9.36112	0.971328	0.336903	2.19629	0.98	0.35	0.05	TRUE	TRUE	First Order
23	https://envipath.org/package/5882df9c-dae1-4d80-a40e-db4724271456/compound/159946c6-229c-4254-82af-56c986511c9e/structure/c104a977-2e6a-4c83-8206-ebef5f400e67	Acetochlor	CCC1=C(C(=CC=C1)C)N(COCC)C(=O)CCl	14.3	https://envipath.org/package/5882df9c-dae1-4d80-a40e-db4724271456/scenario/48d2c4bc-8f58-4f85-bca1-a765947bf5d8	IIA 7.1.1.2.1/04, Harvey	First Order	reported,no further information about the model	CCC1=[14C](C(=CC=C1)C)N(COCC)C(=O)CCl	6.9		2.41176				22	81	0.33bar							CCC1=C(C(=CC=C1)C)N(COCC)C(=O)CCl	FALSE	CCOCN(C(=O)CCl)c1c(C)cccc1CC	CCOCN(C(=O)CCl)c1c(C)cccc1CC	CCOCN(C(=O)CCl)c1c(C)cccc1CC	1.15534	51	1	9.36112	0.971328	0.336903	2.19629	0.98	0.35	0.05	TRUE	TRUE	First Order
23	https://envipath.org/package/5882df9c-dae1-4d80-a40e-db4724271456/compound/159946c6-229c-4254-82af-56c986511c9e/structure/c104a977-2e6a-4c83-8206-ebef5f400e67	Acetochlor	CCC1=C(C(=CC=C1)C)N(COCC)C(=O)CCl	16.2	https://envipath.org/package/5882df9c-dae1-4d80-a40e-db4724271456/scenario/c2de4256-0540-43f7-a24c-b5d2563b7488	IIA 7.1.1.2.1/07, Vaughan	First Order	reported, converted weeks to days,no further information about the model	CCC1=[14C](C(=CC=C1)C)N(COCC)C(=O)CCl	7.5	13	1.41176	15	15	15	21			40		Clay loam	27	48	25	CCC1=C(C(=CC=C1)C)N(COCC)C(=O)CCl	FALSE	CCOCN(C(=O)CCl)c1c(C)cccc1CC	CCOCN(C(=O)CCl)c1c(C)cccc1CC	CCOCN(C(=O)CCl)c1c(C)cccc1CC	1.20952	51	1	9.36112	0.971328	0.336903	2.19629	0.98	0.35	0.05	TRUE	TRUE	First Order
23	https://envipath.org/package/5882df9c-dae1-4d80-a40e-db4724271456/compound/159946c6-229c-4254-82af-56c986511c9e/structure/c104a977-2e6a-4c83-8206-ebef5f400e67	Acetochlor	CCC1=C(C(=CC=C1)C)N(COCC)C(=O)CCl	6.65	https://envipath.org/package/5882df9c-dae1-4d80-a40e-db4724271456/scenario/8dadaf27-3c8c-438a-9864-6daad0f6eff6	IIA 7.1.1.2.1/07, Vaughan	First Order	reported, converted weeks to days,no further information about the model	CCC1=[14C](C(=CC=C1)C)N(COCC)C(=O)CCl	7.1	4.1	0.411765	16	16	16	21			40		Loamy sand	86	6	8	CCC1=C(C(=CC=C1)C)N(COCC)C(=O)CCl	FALSE	CCOCN(C(=O)CCl)c1c(C)cccc1CC	CCOCN(C(=O)CCl)c1c(C)cccc1CC	CCOCN(C(=O)CCl)c1c(C)cccc1CC	0.822822	51	1	9.36112	0.971328	0.336903	2.19629	0.98	0.35	0.05	TRUE	TRUE	First Order
23	https://envipath.org/package/5882df9c-dae1-4d80-a40e-db4724271456/compound/159946c6-229c-4254-82af-56c986511c9e/structure/c104a977-2e6a-4c83-8206-ebef5f400e67	Acetochlor	CCC1=C(C(=CC=C1)C)N(COCC)C(=O)CCl	12.3	https://envipath.org/package/5882df9c-dae1-4d80-a40e-db4724271456/scenario/d0e08d97-8623-4309-9197-bbff9626100c	IIA 7.1.1.2.1/04, Harvey	First Order	reported,no further information about the model	CCC1=[14C](C(=CC=C1)C)N(COCC)C(=O)CCl	4.7		1.41176				25			75						CCC1=C(C(=CC=C1)C)N(COCC)C(=O)CCl	FALSE	CCOCN(C(=O)CCl)c1c(C)cccc1CC	CCOCN(C(=O)CCl)c1c(C)cccc1CC	CCOCN(C(=O)CCl)c1c(C)cccc1CC	1.08991	51	1	9.36112	0.971328	0.336903	2.19629	0.98	0.35	0.05	TRUE	TRUE	First Order
23	https://envipath.org/package/5882df9c-dae1-4d80-a40e-db4724271456/compound/159946c6-229c-4254-82af-56c986511c9e/structure/c104a977-2e6a-4c83-8206-ebef5f400e67	Acetochlor	CCC1=C(C(=CC=C1)C)N(COCC)C(=O)CCl	16.8	https://envipath.org/package/5882df9c-dae1-4d80-a40e-db4724271456/scenario/80f2d55c-7f03-480b-8b36-05b47662b58f	IIA 7.1.1.2.1/07, Vaughan	First Order	reported, converted weeks to days,no further information about the model	CCC1=[14C](C(=CC=C1)C)N(COCC)C(=O)CCl	5	9.9	0.764706	5.3	5.3	5.3	21			40		Silt loam	21	59	20	CCC1=C(C(=CC=C1)C)N(COCC)C(=O)CCl	FALSE	CCOCN(C(=O)CCl)c1c(C)cccc1CC	CCOCN(C(=O)CCl)c1c(C)cccc1CC	CCOCN(C(=O)CCl)c1c(C)cccc1CC	1.22531	51	1	9.36112	0.971328	0.336903	2.19629	0.98	0.35	0.05	TRUE	TRUE	First Order
23	https://envipath.org/package/5882df9c-dae1-4d80-a40e-db4724271456/compound/159946c6-229c-4254-82af-56c986511c9e/structure/c104a977-2e6a-4c83-8206-ebef5f400e67	Acetochlor	CCC1=C(C(=CC=C1)C)N(COCC)C(=O)CCl	3.5	https://envipath.org/package/5882df9c-dae1-4d80-a40e-db4724271456/scenario/f8a05fdb-09e6-47c9-a4e4-3558ed35d642	IIA 7.1.1.2.1/08, Tarry	First Order	reported, converted weeks to days,no further information about the model	CCC1=[14C](C(=CC=C1)C)N(COCC)C(=O)CCl	6	10	2.05882	252	252	252						Sandy loam	66	19	15	CCC1=C(C(=CC=C1)C)N(COCC)C(=O)CCl	FALSE	CCOCN(C(=O)CCl)c1c(C)cccc1CC	CCOCN(C(=O)CCl)c1c(C)cccc1CC	CCOCN(C(=O)CCl)c1c(C)cccc1CC	0.544068	51	1	9.36112	0.971328	0.336903	2.19629	0.98	0.35	0.05	TRUE	TRUE	First Order
23	https://envipath.org/package/5882df9c-dae1-4d80-a40e-db4724271456/compound/159946c6-229c-4254-82af-56c986511c9e/structure/c104a977-2e6a-4c83-8206-ebef5f400e67	Acetochlor	CCC1=C(C(=CC=C1)C)N(COCC)C(=O)CCl	8	https://envipath.org/package/5882df9c-dae1-4d80-a40e-db4724271456/scenario/944c5401-8233-46a7-ae35-8d7ebe35a550	Annex II A 7.1.1.1.1/04, Campbell, Hamilton	SFO	re-calculations available but for different temperatures, no further information about the model	CCC1=C(C(=CC=C1)C)N(COCC)[14C](=O)CCl	8.1	10.4	0.705882				22					Silt loam	4.6	84.2	10	CCC1=C(C(=CC=C1)C)N(COCC)C(=O)CCl	FALSE	CCOCN(C(=O)CCl)c1c(C)cccc1CC	CCOCN(C(=O)CCl)c1c(C)cccc1CC	CCOCN(C(=O)CCl)c1c(C)cccc1CC	0.90309	51	1	9.36112	0.971328	0.336903	2.19629	0.98	0.35	0.05	TRUE	TRUE	SFO
23	https://envipath.org/package/5882df9c-dae1-4d80-a40e-db4724271456/compound/159946c6-229c-4254-82af-56c986511c9e/structure/c104a977-2e6a-4c83-8206-ebef5f400e67	Acetochlor	CCC1=C(C(=CC=C1)C)N(COCC)C(=O)CCl	7.15	https://envipath.org/package/5882df9c-dae1-4d80-a40e-db4724271456/scenario/87039091-8e95-4ee0-9eea-946d7afdfa32	IIA 7.1.1.2.1/09, Verity	First Order	reported,no further information about the model	CCC1=[14C](C(=CC=C1)C)N(COCC)C(=O)CCl	6.7	5.3	1.41176	1	235.4	118.2	15	10.3	fieldcontent			Sandy loam	76	14	10	CCC1=C(C(=CC=C1)C)N(COCC)C(=O)CCl	FALSE	CCOCN(C(=O)CCl)c1c(C)cccc1CC	CCOCN(C(=O)CCl)c1c(C)cccc1CC	CCOCN(C(=O)CCl)c1c(C)cccc1CC	0.854306	51	1	9.36112	0.971328	0.336903	2.19629	0.98	0.35	0.05	TRUE	TRUE	First Order
23	https://envipath.org/package/5882df9c-dae1-4d80-a40e-db4724271456/compound/159946c6-229c-4254-82af-56c986511c9e/structure/c104a977-2e6a-4c83-8206-ebef5f400e67	Acetochlor	CCC1=C(C(=CC=C1)C)N(COCC)C(=O)CCl	8.4	https://envipath.org/package/5882df9c-dae1-4d80-a40e-db4724271456/scenario/a37d9e08-f55b-4430-8485-00518f692518	IIA 7.1.1.2.1/07, Vaughan	First Order	reported, converted weeks to days,no further information about the model	CCC1=[14C](C(=CC=C1)C)N(COCC)C(=O)CCl	8	14.8	1.64706	26	26	26	21			40		Loam	31	44	25	CCC1=C(C(=CC=C1)C)N(COCC)C(=O)CCl	FALSE	CCOCN(C(=O)CCl)c1c(C)cccc1CC	CCOCN(C(=O)CCl)c1c(C)cccc1CC	CCOCN(C(=O)CCl)c1c(C)cccc1CC	0.924279	51	1	9.36112	0.971328	0.336903	2.19629	0.98	0.35	0.05	TRUE	TRUE	First Order
23	https://envipath.org/package/5882df9c-dae1-4d80-a40e-db4724271456/compound/159946c6-229c-4254-82af-56c986511c9e/structure/c104a977-2e6a-4c83-8206-ebef5f400e67	Acetochlor	CCC1=C(C(=CC=C1)C)N(COCC)C(=O)CCl	0.7	https://envipath.org/package/5882df9c-dae1-4d80-a40e-db4724271456/scenario/72b8b68e-47f3-4851-86c4-6db8cd7011b2	IIA 7.1.1.2.1/08, Tarry	First Order	reported, converted weeks to days,no further information about the model	CCC1=[14C](C(=CC=C1)C)N(COCC)C(=O)CCl	7.9	16.5	0.764706	169	169	169						Loam	37	36	27	CCC1=C(C(=CC=C1)C)N(COCC)C(=O)CCl	FALSE	CCOCN(C(=O)CCl)c1c(C)cccc1CC	CCOCN(C(=O)CCl)c1c(C)cccc1CC	CCOCN(C(=O)CCl)c1c(C)cccc1CC	-0.154902	51	1	9.36112	0.971328	0.336903	2.19629	0.98	0.35	0.05	TRUE	TRUE	First Order
23	https://envipath.org/package/5882df9c-dae1-4d80-a40e-db4724271456/compound/159946c6-229c-4254-82af-56c986511c9e/structure/c104a977-2e6a-4c83-8206-ebef5f400e67	Acetochlor	CCC1=C(C(=CC=C1)C)N(COCC)C(=O)CCl	16.4	https://envipath.org/package/5882df9c-dae1-4d80-a40e-db4724271456/scenario/33fe22a0-f66c-4fbb-bf69-69600454ff77	IIA 7.1.1.2.1/04, Harvey	First Order	reported,no further information about the model	CCC1=[14C](C(=CC=C1)C)N(COCC)C(=O)CCl	5		0.764706				20			40						CCC1=C(C(=CC=C1)C)N(COCC)C(=O)CCl	FALSE	CCOCN(C(=O)CCl)c1c(C)cccc1CC	CCOCN(C(=O)CCl)c1c(C)cccc1CC	CCOCN(C(=O)CCl)c1c(C)cccc1CC	1.21484	51	1	9.36112	0.971328	0.336903	2.19629	0.98	0.35	0.05	TRUE	TRUE	First Order
23	https://envipath.org/package/5882df9c-dae1-4d80-a40e-db4724271456/compound/159946c6-229c-4254-82af-56c986511c9e/structure/c104a977-2e6a-4c83-8206-ebef5f400e67	Acetochlor	CCC1=C(C(=CC=C1)C)N(COCC)C(=O)CCl	12.9	https://envipath.org/package/5882df9c-dae1-4d80-a40e-db4724271456/scenario/b5a3c690-eb08-422d-887b-5ffecbde0029	IIA 7.1.1.2.1/04, Harvey	First Order	reported,no further information about the model	CCC1=[14C](C(=CC=C1)C)N(COCC)C(=O)CCl	7.2		0.588235				20			40						CCC1=C(C(=CC=C1)C)N(COCC)C(=O)CCl	FALSE	CCOCN(C(=O)CCl)c1c(C)cccc1CC	CCOCN(C(=O)CCl)c1c(C)cccc1CC	CCOCN(C(=O)CCl)c1c(C)cccc1CC	1.11059	51	1	9.36112	0.971328	0.336903	2.19629	0.98	0.35	0.05	TRUE	TRUE	First Order
23	https://envipath.org/package/5882df9c-dae1-4d80-a40e-db4724271456/compound/159946c6-229c-4254-82af-56c986511c9e/structure/c104a977-2e6a-4c83-8206-ebef5f400e67	Acetochlor	CCC1=C(C(=CC=C1)C)N(COCC)C(=O)CCl	10	https://envipath.org/package/5882df9c-dae1-4d80-a40e-db4724271456/scenario/39e60304-1564-40fd-8987-fb04677004b5	IIA 7.1.1.2.1/04, Harvey	First Order	reported,no further information about the model	CCC1=[14C](C(=CC=C1)C)N(COCC)C(=O)CCl	6.2		2				25	75	WHC							CCC1=C(C(=CC=C1)C)N(COCC)C(=O)CCl	FALSE	CCOCN(C(=O)CCl)c1c(C)cccc1CC	CCOCN(C(=O)CCl)c1c(C)cccc1CC	CCOCN(C(=O)CCl)c1c(C)cccc1CC	1	51	1	9.36112	0.971328	0.336903	2.19629	0.98	0.35	0.05	TRUE	TRUE	First Order
23	https://envipath.org/package/5882df9c-dae1-4d80-a40e-db4724271456/compound/159946c6-229c-4254-82af-56c986511c9e/structure/c104a977-2e6a-4c83-8206-ebef5f400e67	Acetochlor	CCC1=C(C(=CC=C1)C)N(COCC)C(=O)CCl	7.7	https://envipath.org/package/5882df9c-dae1-4d80-a40e-db4724271456/scenario/db69ec0c-e9de-4151-a55f-1d197dcbc6df	IIA 7.1.1.2.1/08, Tarry	First Order	reported, converted weeks to days,no further information about the model	CCC1=[14C](C(=CC=C1)C)N(COCC)C(=O)CCl	6	10	2.05882	197	197	197						Sandy loam	66	19	15	CCC1=C(C(=CC=C1)C)N(COCC)C(=O)CCl	FALSE	CCOCN(C(=O)CCl)c1c(C)cccc1CC	CCOCN(C(=O)CCl)c1c(C)cccc1CC	CCOCN(C(=O)CCl)c1c(C)cccc1CC	0.886491	51	1	9.36112	0.971328	0.336903	2.19629	0.98	0.35	0.05	TRUE	TRUE	First Order
23	https://envipath.org/package/5882df9c-dae1-4d80-a40e-db4724271456/compound/159946c6-229c-4254-82af-56c986511c9e/structure/c104a977-2e6a-4c83-8206-ebef5f400e67	Acetochlor	CCC1=C(C(=CC=C1)C)N(COCC)C(=O)CCl	0.28	https://envipath.org/package/5882df9c-dae1-4d80-a40e-db4724271456/scenario/1c3fc81b-c527-46b9-9cf3-35cec51852fa	IIA 7.1.1.2.1/08, Tarry		reported, converted weeks to days	CCC1=[14C](C(=CC=C1)C)N(COCC)C(=O)CCl	6	10	2.05882	191	191	191						Sandy loam	66	19	15	CCC1=C(C(=CC=C1)C)N(COCC)C(=O)CCl	FALSE	CCOCN(C(=O)CCl)c1c(C)cccc1CC	CCOCN(C(=O)CCl)c1c(C)cccc1CC	CCOCN(C(=O)CCl)c1c(C)cccc1CC	-0.552842	51	1	9.36112	0.971328	0.336903	2.19629	0.98	0.35	0.05	TRUE	TRUE
23	https://envipath.org/package/5882df9c-dae1-4d80-a40e-db4724271456/compound/159946c6-229c-4254-82af-56c986511c9e/structure/c104a977-2e6a-4c83-8206-ebef5f400e67	Acetochlor	CCC1=C(C(=CC=C1)C)N(COCC)C(=O)CCl	10	https://envipath.org/package/5882df9c-dae1-4d80-a40e-db4724271456/scenario/950b7194-0193-4fa6-8212-3112320e2da2	Annex II A 7.1.1.1.1/04, Campbell, Hamilton	SFO	re-calculations available but for different temperatures, no further information about the model	CCC1=C(C(=CC=C1)C)N(COCC)[14C](=O)CCl	6.2	24.6	2				22					Silty clay loam	2.4	68.8	25.3	CCC1=C(C(=CC=C1)C)N(COCC)C(=O)CCl	FALSE	CCOCN(C(=O)CCl)c1c(C)cccc1CC	CCOCN(C(=O)CCl)c1c(C)cccc1CC	CCOCN(C(=O)CCl)c1c(C)cccc1CC	1	51	1	9.36112	0.971328	0.336903	2.19629	0.98	0.35	0.05	TRUE	TRUE	SFO
23	https://envipath.org/package/5882df9c-dae1-4d80-a40e-db4724271456/compound/159946c6-229c-4254-82af-56c986511c9e/structure/c104a977-2e6a-4c83-8206-ebef5f400e67	Acetochlor	CCC1=C(C(=CC=C1)C)N(COCC)C(=O)CCl	23.7	https://envipath.org/package/5882df9c-dae1-4d80-a40e-db4724271456/scenario/847554bd-cc17-4bc5-a1d9-139538e5ef5c	IIA 7.1.1.2.1/04, Harvey	First Order	reported,no further information about the model	CCC1=[14C](C(=CC=C1)C)N(COCC)C(=O)CCl	5		0.764706				20			40						CCC1=C(C(=CC=C1)C)N(COCC)C(=O)CCl	FALSE	CCOCN(C(=O)CCl)c1c(C)cccc1CC	CCOCN(C(=O)CCl)c1c(C)cccc1CC	CCOCN(C(=O)CCl)c1c(C)cccc1CC	1.37475	51	1	9.36112	0.971328	0.336903	2.19629	0.98	0.35	0.05	TRUE	TRUE	First Order
23	https://envipath.org/package/5882df9c-dae1-4d80-a40e-db4724271456/compound/159946c6-229c-4254-82af-56c986511c9e/structure/c104a977-2e6a-4c83-8206-ebef5f400e67	Acetochlor	CCC1=C(C(=CC=C1)C)N(COCC)C(=O)CCl	18.2	https://envipath.org/package/5882df9c-dae1-4d80-a40e-db4724271456/scenario/cb3e1707-f323-43f0-bfc7-fc7a85272af4	IIA 7.1.1.2.1/07, Vaughan	First Order	reported, converted weeks to days,no further information about the model	CCC1=[14C](C(=CC=C1)C)N(COCC)C(=O)CCl	5	9.9	0.764706	5.3	5.3	5.3	21			40		Silt loam	21	59	20	CCC1=C(C(=CC=C1)C)N(COCC)C(=O)CCl	FALSE	CCOCN(C(=O)CCl)c1c(C)cccc1CC	CCOCN(C(=O)CCl)c1c(C)cccc1CC	CCOCN(C(=O)CCl)c1c(C)cccc1CC	1.26007	51	1	9.36112	0.971328	0.336903	2.19629	0.98	0.35	0.05	TRUE	TRUE	First Order
23	https://envipath.org/package/5882df9c-dae1-4d80-a40e-db4724271456/compound/159946c6-229c-4254-82af-56c986511c9e/structure/c104a977-2e6a-4c83-8206-ebef5f400e67	Acetochlor	CCC1=C(C(=CC=C1)C)N(COCC)C(=O)CCl	14.946	https://envipath.org/package/5882df9c-dae1-4d80-a40e-db4724271456/scenario/2d1559a6-8903-4f92-b370-484cf4132853	IIA 7.1.1.2.1/10, Mason, Mills	FOMC	reported using kinetics, not used that much but seems moe to fit the others	CCC1=[14C](C(=CC=C1)C)N(COCC)C(=O)CCl	4.9	23.6	2.29412	116.3	98.4	107.35	20	30.2	pF2			Silty clay loam	2	64	34	CCC1=C(C(=CC=C1)C)N(COCC)C(=O)CCl	FALSE	CCOCN(C(=O)CCl)c1c(C)cccc1CC	CCOCN(C(=O)CCl)c1c(C)cccc1CC	CCOCN(C(=O)CCl)c1c(C)cccc1CC	1.17452	51	1	9.36112	0.971328	0.336903	2.19629	0.98	0.35	0.05	TRUE	TRUE	FOMC
23	https://envipath.org/package/5882df9c-dae1-4d80-a40e-db4724271456/compound/159946c6-229c-4254-82af-56c986511c9e/structure/c104a977-2e6a-4c83-8206-ebef5f400e67	Acetochlor	CCC1=C(C(=CC=C1)C)N(COCC)C(=O)CCl	8.2	https://envipath.org/package/5882df9c-dae1-4d80-a40e-db4724271456/scenario/f73f4f17-3ffb-4a58-bdb4-ec336a683871	IIA 7.1.1.2.1/04, Harvey	First Order	reported,no further information about the model	CCC1=[14C](C(=CC=C1)C)N(COCC)C(=O)CCl	8.1		0.705882				25			75						CCC1=C(C(=CC=C1)C)N(COCC)C(=O)CCl	FALSE	CCOCN(C(=O)CCl)c1c(C)cccc1CC	CCOCN(C(=O)CCl)c1c(C)cccc1CC	CCOCN(C(=O)CCl)c1c(C)cccc1CC	0.913814	51	1	9.36112	0.971328	0.336903	2.19629	0.98	0.35	0.05	TRUE	TRUE	First Order
23	https://envipath.org/package/5882df9c-dae1-4d80-a40e-db4724271456/compound/159946c6-229c-4254-82af-56c986511c9e/structure/c104a977-2e6a-4c83-8206-ebef5f400e67	Acetochlor	CCC1=C(C(=CC=C1)C)N(COCC)C(=O)CCl	7.8	https://envipath.org/package/5882df9c-dae1-4d80-a40e-db4724271456/scenario/b061aa0a-63fc-4df3-ba23-a690833524f7	IIA 7.1.1.2.1/04, Harvey	First Order	reported,no further information about the model	CCC1=[14C](C(=CC=C1)C)N(COCC)C(=O)CCl	7.2		0.705882				20			40						CCC1=C(C(=CC=C1)C)N(COCC)C(=O)CCl	FALSE	CCOCN(C(=O)CCl)c1c(C)cccc1CC	CCOCN(C(=O)CCl)c1c(C)cccc1CC	CCOCN(C(=O)CCl)c1c(C)cccc1CC	0.892095	51	1	9.36112	0.971328	0.336903	2.19629	0.98	0.35	0.05	TRUE	TRUE	First Order
23	https://envipath.org/package/5882df9c-dae1-4d80-a40e-db4724271456/compound/159946c6-229c-4254-82af-56c986511c9e/structure/c104a977-2e6a-4c83-8206-ebef5f400e67	Acetochlor	CCC1=C(C(=CC=C1)C)N(COCC)C(=O)CCl	8.4	https://envipath.org/package/5882df9c-dae1-4d80-a40e-db4724271456/scenario/a735ba0c-dfed-4fd7-843c-1beb2f6c1f27	IIA 7.1.1.2.1/08, Tarry	First Order	reported, converted weeks to days,no further information about the model	CCC1=[14C](C(=CC=C1)C)N(COCC)C(=O)CCl	6.3	11.2	1	126	126	126						Silty clay loam	22	57	21	CCC1=C(C(=CC=C1)C)N(COCC)C(=O)CCl	FALSE	CCOCN(C(=O)CCl)c1c(C)cccc1CC	CCOCN(C(=O)CCl)c1c(C)cccc1CC	CCOCN(C(=O)CCl)c1c(C)cccc1CC	0.924279	51	1	9.36112	0.971328	0.336903	2.19629	0.98	0.35	0.05	TRUE	TRUE	First Order
23	https://envipath.org/package/5882df9c-dae1-4d80-a40e-db4724271456/compound/159946c6-229c-4254-82af-56c986511c9e/structure/c104a977-2e6a-4c83-8206-ebef5f400e67	Acetochlor	CCC1=C(C(=CC=C1)C)N(COCC)C(=O)CCl	12.3	https://envipath.org/package/5882df9c-dae1-4d80-a40e-db4724271456/scenario/d650d14c-7bfb-408a-a0ae-0110c962663d	IIA 7.1.1.2.1/04, Harvey	First Order	reported,no further information about the model	CCC1=[14C](C(=CC=C1)C)N(COCC)C(=O)CCl	6.7		1.41176				20	10.3	gH20/100gsoil							CCC1=C(C(=CC=C1)C)N(COCC)C(=O)CCl	FALSE	CCOCN(C(=O)CCl)c1c(C)cccc1CC	CCOCN(C(=O)CCl)c1c(C)cccc1CC	CCOCN(C(=O)CCl)c1c(C)cccc1CC	1.08991	51	1	9.36112	0.971328	0.336903	2.19629	0.98	0.35	0.05	TRUE	TRUE	First Order
23	https://envipath.org/package/5882df9c-dae1-4d80-a40e-db4724271456/compound/159946c6-229c-4254-82af-56c986511c9e/structure/c104a977-2e6a-4c83-8206-ebef5f400e67	Acetochlor	CCC1=C(C(=CC=C1)C)N(COCC)C(=O)CCl	13.5	https://envipath.org/package/5882df9c-dae1-4d80-a40e-db4724271456/scenario/83432c1c-bb12-4ee5-bb36-cf3752472028	Annex II A 7.1.1.1.1/01, Hawkins, Kirkpatrick, Dean, Wells, Annex II A 7.1.1.1.1/02, Hawkins, Kirkpatrick, Dean, Riseborough	First Order	reported in study,no further information about the model	CCC1=[14C](C(=CC=C1)C)N(COCC)C(=O)CCl	6.9	23.6	2.41176				22	55.9	MWHC;0.33baring/100gsoil	50		Silty clay loam	2	67	31	CCC1=C(C(=CC=C1)C)N(COCC)C(=O)CCl	FALSE	CCOCN(C(=O)CCl)c1c(C)cccc1CC	CCOCN(C(=O)CCl)c1c(C)cccc1CC	CCOCN(C(=O)CCl)c1c(C)cccc1CC	1.13033	51	1	9.36112	0.971328	0.336903	2.19629	0.98	0.35	0.05	TRUE	TRUE	First Order
23	https://envipath.org/package/5882df9c-dae1-4d80-a40e-db4724271456/compound/159946c6-229c-4254-82af-56c986511c9e/structure/c104a977-2e6a-4c83-8206-ebef5f400e67	Acetochlor	CCC1=C(C(=CC=C1)C)N(COCC)C(=O)CCl	17.3	https://envipath.org/package/5882df9c-dae1-4d80-a40e-db4724271456/scenario/1e9e7551-0935-4a14-a9ca-272ffdd14dfb	IIA 7.1.1.2.1/04, Harvey	First Order	reported,no further information about the model	CCC1=[14C](C(=CC=C1)C)N(COCC)C(=O)CCl	6.7		1.41176				20									CCC1=C(C(=CC=C1)C)N(COCC)C(=O)CCl	FALSE	CCOCN(C(=O)CCl)c1c(C)cccc1CC	CCOCN(C(=O)CCl)c1c(C)cccc1CC	CCOCN(C(=O)CCl)c1c(C)cccc1CC	1.23805	51	1	9.36112	0.971328	0.336903	2.19629	0.98	0.35	0.05	TRUE	TRUE	First Order
23	https://envipath.org/package/5882df9c-dae1-4d80-a40e-db4724271456/compound/159946c6-229c-4254-82af-56c986511c9e/structure/c104a977-2e6a-4c83-8206-ebef5f400e67	Acetochlor	CCC1=C(C(=CC=C1)C)N(COCC)C(=O)CCl	12.5	https://envipath.org/package/5882df9c-dae1-4d80-a40e-db4724271456/scenario/0b16443c-6df5-4597-a558-320222d274a4	IIA 7.1.1.2.1/04, Harvey	First Order	reported,no further information about the model	CCC1=[14C](C(=CC=C1)C)N(COCC)C(=O)CCl	7.2		0.705882				20			40						CCC1=C(C(=CC=C1)C)N(COCC)C(=O)CCl	FALSE	CCOCN(C(=O)CCl)c1c(C)cccc1CC	CCOCN(C(=O)CCl)c1c(C)cccc1CC	CCOCN(C(=O)CCl)c1c(C)cccc1CC	1.09691	51	1	9.36112	0.971328	0.336903	2.19629	0.98	0.35	0.05	TRUE	TRUE	First Order
23	https://envipath.org/package/5882df9c-dae1-4d80-a40e-db4724271456/compound/159946c6-229c-4254-82af-56c986511c9e/structure/c104a977-2e6a-4c83-8206-ebef5f400e67	Acetochlor	CCC1=C(C(=CC=C1)C)N(COCC)C(=O)CCl	7.9	https://envipath.org/package/5882df9c-dae1-4d80-a40e-db4724271456/scenario/5c0fc78c-876e-4c13-b764-581a062c0e2d	IIA 7.1.1.2.1/04, Harvey	First Order	reported,no further information about the model	CCC1=[14C](C(=CC=C1)C)N(COCC)C(=O)CCl	6.3		1				20									CCC1=C(C(=CC=C1)C)N(COCC)C(=O)CCl	FALSE	CCOCN(C(=O)CCl)c1c(C)cccc1CC	CCOCN(C(=O)CCl)c1c(C)cccc1CC	CCOCN(C(=O)CCl)c1c(C)cccc1CC	0.897627	51	1	9.36112	0.971328	0.336903	2.19629	0.98	0.35	0.05	TRUE	TRUE	First Order
23	https://envipath.org/package/5882df9c-dae1-4d80-a40e-db4724271456/compound/159946c6-229c-4254-82af-56c986511c9e/structure/c104a977-2e6a-4c83-8206-ebef5f400e67	Acetochlor	CCC1=C(C(=CC=C1)C)N(COCC)C(=O)CCl	29	https://envipath.org/package/5882df9c-dae1-4d80-a40e-db4724271456/scenario/a69de5a9-47dd-4754-979d-7f1e848d4984	IIA 7.1.1.2.1/04, Harvey	First Order	reported,no further information about the model	CCC1=[14C](C(=CC=C1)C)N(COCC)C(=O)CCl	6		2.29412				20									CCC1=C(C(=CC=C1)C)N(COCC)C(=O)CCl	FALSE	CCOCN(C(=O)CCl)c1c(C)cccc1CC	CCOCN(C(=O)CCl)c1c(C)cccc1CC	CCOCN(C(=O)CCl)c1c(C)cccc1CC	1.4624	51	1	9.36112	0.971328	0.336903	2.19629	0.98	0.35	0.05	TRUE	TRUE	First Order
23	https://envipath.org/package/5882df9c-dae1-4d80-a40e-db4724271456/compound/159946c6-229c-4254-82af-56c986511c9e/structure/c104a977-2e6a-4c83-8206-ebef5f400e67	Acetochlor	CCC1=C(C(=CC=C1)C)N(COCC)C(=O)CCl	16.3	https://envipath.org/package/5882df9c-dae1-4d80-a40e-db4724271456/scenario/8a846efa-ae38-4671-9e91-2cd1ff2f9bf6	IIA 7.1.1.2.1/04, Harvey	First Order	reported,no further information about the model	CCC1=[14C](C(=CC=C1)C)N(COCC)C(=O)CCl	6		2.05882				20									CCC1=C(C(=CC=C1)C)N(COCC)C(=O)CCl	FALSE	CCOCN(C(=O)CCl)c1c(C)cccc1CC	CCOCN(C(=O)CCl)c1c(C)cccc1CC	CCOCN(C(=O)CCl)c1c(C)cccc1CC	1.21219	51	1	9.36112	0.971328	0.336903	2.19629	0.98	0.35	0.05	TRUE	TRUE	First Order
23	https://envipath.org/package/5882df9c-dae1-4d80-a40e-db4724271456/compound/159946c6-229c-4254-82af-56c986511c9e/structure/c104a977-2e6a-4c83-8206-ebef5f400e67	Acetochlor	CCC1=C(C(=CC=C1)C)N(COCC)C(=O)CCl	9.4	https://envipath.org/package/5882df9c-dae1-4d80-a40e-db4724271456/scenario/0de7d6cb-f8ea-4d89-b2b7-b4bc86aa6130	IIA 7.1.1.2.1/04, Harvey	First Order	reported,no further information about the model	CCC1=[14C](C(=CC=C1)C)N(COCC)C(=O)CCl	6		2.05882				20									CCC1=C(C(=CC=C1)C)N(COCC)C(=O)CCl	FALSE	CCOCN(C(=O)CCl)c1c(C)cccc1CC	CCOCN(C(=O)CCl)c1c(C)cccc1CC	CCOCN(C(=O)CCl)c1c(C)cccc1CC	0.973128	51	1	9.36112	0.971328	0.336903	2.19629	0.98	0.35	0.05	TRUE	TRUE	First Order
23	https://envipath.org/package/5882df9c-dae1-4d80-a40e-db4724271456/compound/159946c6-229c-4254-82af-56c986511c9e/structure/c104a977-2e6a-4c83-8206-ebef5f400e67	Acetochlor	CCC1=C(C(=CC=C1)C)N(COCC)C(=O)CCl	5.74	https://envipath.org/package/5882df9c-dae1-4d80-a40e-db4724271456/scenario/01601bf8-a667-420b-b39f-20ae6b411abd	IIA 7.1.1.2.1/07, Vaughan	First Order	reported, converted weeks to days,no further information about the model	CCC1=[14C](C(=CC=C1)C)N(COCC)C(=O)CCl	6.2	3	0.470588				21			40		Sandy loam	80	12	8	CCC1=C(C(=CC=C1)C)N(COCC)C(=O)CCl	FALSE	CCOCN(C(=O)CCl)c1c(C)cccc1CC	CCOCN(C(=O)CCl)c1c(C)cccc1CC	CCOCN(C(=O)CCl)c1c(C)cccc1CC	0.758912	51	1	9.36112	0.971328	0.336903	2.19629	0.98	0.35	0.05	TRUE	TRUE	First Order
23	https://envipath.org/package/5882df9c-dae1-4d80-a40e-db4724271456/compound/159946c6-229c-4254-82af-56c986511c9e/structure/c104a977-2e6a-4c83-8206-ebef5f400e67	Acetochlor	CCC1=C(C(=CC=C1)C)N(COCC)C(=O)CCl	4.55	https://envipath.org/package/5882df9c-dae1-4d80-a40e-db4724271456/scenario/38a32333-85e0-4c9a-85fd-89211265d5c2	IIA 7.1.1.2.1/07, Vaughan	First Order	reported, converted weeks to days,no further information about the model	CCC1=[14C](C(=CC=C1)C)N(COCC)C(=O)CCl	7.2	4.1	0.705882				21			40		Loamy sand	86	6	8	CCC1=C(C(=CC=C1)C)N(COCC)C(=O)CCl	FALSE	CCOCN(C(=O)CCl)c1c(C)cccc1CC	CCOCN(C(=O)CCl)c1c(C)cccc1CC	CCOCN(C(=O)CCl)c1c(C)cccc1CC	0.658011	51	1	9.36112	0.971328	0.336903	2.19629	0.98	0.35	0.05	TRUE	TRUE	First Order
23	https://envipath.org/package/5882df9c-dae1-4d80-a40e-db4724271456/compound/159946c6-229c-4254-82af-56c986511c9e/structure/c104a977-2e6a-4c83-8206-ebef5f400e67	Acetochlor	CCC1=C(C(=CC=C1)C)N(COCC)C(=O)CCl	11.9	https://envipath.org/package/5882df9c-dae1-4d80-a40e-db4724271456/scenario/87d4cd34-69d4-4ad0-a85c-72f93100346a	IIA 7.1.1.2.1/07, Vaughan	First Order	reported, converted weeks to days,no further information about the model	CCC1=[14C](C(=CC=C1)C)N(COCC)C(=O)CCl	7.2	3.5	0.588235	22	22	22	21			40		Loamy sand	84	8	8	CCC1=C(C(=CC=C1)C)N(COCC)C(=O)CCl	FALSE	CCOCN(C(=O)CCl)c1c(C)cccc1CC	CCOCN(C(=O)CCl)c1c(C)cccc1CC	CCOCN(C(=O)CCl)c1c(C)cccc1CC	1.07555	51	1	9.36112	0.971328	0.336903	2.19629	0.98	0.35	0.05	TRUE	TRUE	First Order
23	https://envipath.org/package/5882df9c-dae1-4d80-a40e-db4724271456/compound/159946c6-229c-4254-82af-56c986511c9e/structure/c104a977-2e6a-4c83-8206-ebef5f400e67	Acetochlor	CCC1=C(C(=CC=C1)C)N(COCC)C(=O)CCl	13.7	https://envipath.org/package/5882df9c-dae1-4d80-a40e-db4724271456/scenario/07dc984b-d264-463c-a650-e98de49b65e1	IIA 7.1.1.2.1/04, Harvey	First Order	reported,no further information about the model	CCC1=[14C](C(=CC=C1)C)N(COCC)C(=O)CCl	7.5		1.41176				20			40						CCC1=C(C(=CC=C1)C)N(COCC)C(=O)CCl	FALSE	CCOCN(C(=O)CCl)c1c(C)cccc1CC	CCOCN(C(=O)CCl)c1c(C)cccc1CC	CCOCN(C(=O)CCl)c1c(C)cccc1CC	1.13672	51	1	9.36112	0.971328	0.336903	2.19629	0.98	0.35	0.05	TRUE	TRUE	First Order
23	https://envipath.org/package/5882df9c-dae1-4d80-a40e-db4724271456/compound/159946c6-229c-4254-82af-56c986511c9e/structure/c104a977-2e6a-4c83-8206-ebef5f400e67	Acetochlor	CCC1=C(C(=CC=C1)C)N(COCC)C(=O)CCl	9.6	https://envipath.org/package/5882df9c-dae1-4d80-a40e-db4724271456/scenario/22121bed-d599-43b6-abf4-af7c632445bd	IIA 7.1.1.2.1/04, Harvey	First Order	reported,no further information about the model	CCC1=[14C](C(=CC=C1)C)N(COCC)C(=O)CCl	7.1		0.411765				20			40						CCC1=C(C(=CC=C1)C)N(COCC)C(=O)CCl	FALSE	CCOCN(C(=O)CCl)c1c(C)cccc1CC	CCOCN(C(=O)CCl)c1c(C)cccc1CC	CCOCN(C(=O)CCl)c1c(C)cccc1CC	0.982271	51	1	9.36112	0.971328	0.336903	2.19629	0.98	0.35	0.05	TRUE	TRUE	First Order
23	https://envipath.org/package/5882df9c-dae1-4d80-a40e-db4724271456/compound/159946c6-229c-4254-82af-56c986511c9e/structure/c104a977-2e6a-4c83-8206-ebef5f400e67	Acetochlor	CCC1=C(C(=CC=C1)C)N(COCC)C(=O)CCl	7.7	https://envipath.org/package/5882df9c-dae1-4d80-a40e-db4724271456/scenario/02ac39c2-d6ae-43a5-84af-3745167c7856	IIA 7.1.1.2.1/08, Tarry	First Order	reported, converted weeks to days,no further information about the model	CCC1=[14C](C(=CC=C1)C)N(COCC)C(=O)CCl	6	10	2.05882	197	197	197						Sandy loam	66	19	15	CCC1=C(C(=CC=C1)C)N(COCC)C(=O)CCl	FALSE	CCOCN(C(=O)CCl)c1c(C)cccc1CC	CCOCN(C(=O)CCl)c1c(C)cccc1CC	CCOCN(C(=O)CCl)c1c(C)cccc1CC	0.886491	51	1	9.36112	0.971328	0.336903	2.19629	0.98	0.35	0.05	TRUE	TRUE	First Order
24	https://envipath.org/package/5882df9c-dae1-4d80-a40e-db4724271456/compound/162c37d6-57c9-4350-a918-c548f1d5e374/structure/76a9c654-8539-4714-9fbf-2add589b996a	t-oxanilic acid (2)	CCC1=C(C(=CC=C1)C)N(COCC)C(=O)C(=O)O	30	https://envipath.org/package/5882df9c-dae1-4d80-a40e-db4724271456/scenario/b510e57d-03a0-4b27-8c24-d0c92392a6e6	IIA 7.1.1.2.1/05, Crowe	First Order	reported,no further information about the model	CCC1=C(C(=CC=C1)C)N(COCC)C(=O)C(=O)[O-].[Na+]	7.3	47	5.2	2426	2318	2372	20	39	WHCat0.1bar			Clay	26.99	36.46	36.55	CCC1=C(C(=CC=C1)C)N(COCC)C(=O)C(=O)O	FALSE	CCOCN(C(=O)C(=O)O)c1c(C)cccc1CC	CCOCN(C(=O)C(=O)O)c1c(C)cccc1CC	CCOCN(C(=O)C(=O)O)c1c(C)cccc1CC	1.47712	3	1.47712	38.919	1.59016	0.392461	0.94118	1.58	0.47	0.32	TRUE	FALSE	First Order
24	https://envipath.org/package/5882df9c-dae1-4d80-a40e-db4724271456/compound/162c37d6-57c9-4350-a918-c548f1d5e374/structure/76a9c654-8539-4714-9fbf-2add589b996a	t-oxanilic acid (2)	CCC1=C(C(=CC=C1)C)N(COCC)C(=O)C(=O)O	131	https://envipath.org/package/5882df9c-dae1-4d80-a40e-db4724271456/scenario/004ab820-7932-4e54-9045-fad8adc802db	IIA 7.1.1.2.1/05, Crowe	First Order	reported,no further information about the model	CCC1=C(C(=CC=C1)C)N(COCC)C(=O)C(=O)[O-].[Na+]	5.4	8.8	1	132	42	87	20	9.5	WHCat0.1bar			Loamy sand	88.08	6.93	4.99	CCC1=C(C(=CC=C1)C)N(COCC)C(=O)C(=O)O	FALSE	CCOCN(C(=O)C(=O)O)c1c(C)cccc1CC	CCOCN(C(=O)C(=O)O)c1c(C)cccc1CC	CCOCN(C(=O)C(=O)O)c1c(C)cccc1CC	2.11727	3	1.47712	38.919	1.59016	0.392461	0.94118	1.58	0.47	0.32	TRUE	FALSE	First Order
24	https://envipath.org/package/5882df9c-dae1-4d80-a40e-db4724271456/compound/162c37d6-57c9-4350-a918-c548f1d5e374/structure/76a9c654-8539-4714-9fbf-2add589b996a	t-oxanilic acid (2)	CCC1=C(C(=CC=C1)C)N(COCC)C(=O)C(=O)O	15	https://envipath.org/package/5882df9c-dae1-4d80-a40e-db4724271456/scenario/7001978f-12f8-4a03-99c8-efbcac977fb5	IIA 7.1.1.2.1/05, Crowe	First Order	reported,no further information about the model	CCC1=C(C(=CC=C1)C)N(COCC)C(=O)C(=O)[O-].[Na+]	7	24	3.3	407	399	403	20	41.8	WHCat0.1bar			Silty clay loam	10.96	55.18	33.86	CCC1=C(C(=CC=C1)C)N(COCC)C(=O)C(=O)O	FALSE	CCOCN(C(=O)C(=O)O)c1c(C)cccc1CC	CCOCN(C(=O)C(=O)O)c1c(C)cccc1CC	CCOCN(C(=O)C(=O)O)c1c(C)cccc1CC	1.17609	3	1.47712	38.919	1.59016	0.392461	0.94118	1.58	0.47	0.32	TRUE	FALSE	First Order
25	https://envipath.org/package/5882df9c-dae1-4d80-a40e-db4724271456/compound/24ada201-f7e2-468e-a99f-d2dcad580fe4/structure/85416337-6a0c-44b7-a4db-d0aee355c51b	N-(ethoxymethyl)-N-(2-ethyl-6-methylphenyl)acetamide (6)	CCC1=C(C(=CC=C1)C)N(COCC)C(=O)C	64	https://envipath.org/package/5882df9c-dae1-4d80-a40e-db4724271456/scenario/713c4381-0214-4061-8be2-a687fe994ae4	IIA 7.1.1.2.1/01, FlÃ¶rchinger	First Order	reported,no further information about the model	CCC1=C(C(=CC=C1)C)N(COCC)C(=O)C	7.2	25.5	1.75				20	40.8	MWHC			Clay loam	21.7	37.2	41.1	CCC1=C(C(=CC=C1)C)N(COCC)C(=O)C	FALSE	CCOCN(C(C)=O)c1c(C)cccc1CC	CCOCN(C(C)=O)c1c(C)cccc1CC	CCOCN(C(C)=O)c1c(C)cccc1CC	1.80618	3	1.51851	40.7331	1.60995	0.138864	0.30103	1.6	0.38	0.27	TRUE	TRUE	First Order
25	https://envipath.org/package/5882df9c-dae1-4d80-a40e-db4724271456/compound/24ada201-f7e2-468e-a99f-d2dcad580fe4/structure/85416337-6a0c-44b7-a4db-d0aee355c51b	N-(ethoxymethyl)-N-(2-ethyl-6-methylphenyl)acetamide (6)	CCC1=C(C(=CC=C1)C)N(COCC)C(=O)C	33	https://envipath.org/package/5882df9c-dae1-4d80-a40e-db4724271456/scenario/7370cb54-29fb-4513-9597-5c3d3e1e8602	IIA 7.1.1.2.1/01, FlÃ¶rchinger	First Order	reported,no further information about the model	CCC1=C(C(=CC=C1)C)N(COCC)C(=O)C	5.7	9.4	1.72				20	42.6	MWHC			Loamy sand	84.2	11.1	4.7	CCC1=C(C(=CC=C1)C)N(COCC)C(=O)C	FALSE	CCOCN(C(C)=O)c1c(C)cccc1CC	CCOCN(C(C)=O)c1c(C)cccc1CC	CCOCN(C(C)=O)c1c(C)cccc1CC	1.51851	3	1.51851	40.7331	1.60995	0.138864	0.30103	1.6	0.38	0.27	TRUE	TRUE	First Order
25	https://envipath.org/package/5882df9c-dae1-4d80-a40e-db4724271456/compound/24ada201-f7e2-468e-a99f-d2dcad580fe4/structure/85416337-6a0c-44b7-a4db-d0aee355c51b	N-(ethoxymethyl)-N-(2-ethyl-6-methylphenyl)acetamide (6)	CCC1=C(C(=CC=C1)C)N(COCC)C(=O)C	32	https://envipath.org/package/5882df9c-dae1-4d80-a40e-db4724271456/scenario/a6f8e7d1-5584-40bc-8a25-46407a82056c	IIA 7.1.1.2.1/01, FlÃ¶rchinger	First Order	reported,no further information about the model	CCC1=C(C(=CC=C1)C)N(COCC)C(=O)C	7.3	17.8	1.12				20	35.2	MWHC			Sandy loam	61.7	30.7	7.6	CCC1=C(C(=CC=C1)C)N(COCC)C(=O)C	FALSE	CCOCN(C(C)=O)c1c(C)cccc1CC	CCOCN(C(C)=O)c1c(C)cccc1CC	CCOCN(C(C)=O)c1c(C)cccc1CC	1.50515	3	1.51851	40.7331	1.60995	0.138864	0.30103	1.6	0.38	0.27	TRUE	TRUE	First Order
26	https://envipath.org/package/5882df9c-dae1-4d80-a40e-db4724271456/compound/e6ca9677-8771-41ba-b002-3c54402b1ce5/structure/80520c20-f560-4463-a390-90c495f1e179	s-sulfonic acid (13)	CCC1=C(C(=CC=C1)C)NC(=O)CS(=O)(=O)O	54.5	https://envipath.org/package/5882df9c-dae1-4d80-a40e-db4724271456/scenario/e6563df6-b126-490d-908b-2898472d99be	IIA 7.1.1.2.1/06, VÃ¶lkel	First Order	reported,no further information about the model	CCC1=C(C(=CC=C1)C)NC(=O)CS(=O)(=O)O	7.6	11.5	1.5	4440	2610	3525	20	50	MHC	40		Loam	46.2	36.4	17.4	CCC1=C(C(=CC=C1)C)NC(=O)CS(=O)(=O)O	FALSE	CCc1cccc(C)c1NC(=O)CS(=O)(=O)O	CCc1cccc(C)c1NC(=O)CS(=O)(=O)O	CCc1cccc(C)c1NC(=O)CS(=O)(=O)O	1.7364	3	1.7364	53.2029	1.72594	0.192005	0.469966	1.74	0.38	0.26	TRUE	TRUE	First Order
26	https://envipath.org/package/5882df9c-dae1-4d80-a40e-db4724271456/compound/e6ca9677-8771-41ba-b002-3c54402b1ce5/structure/80520c20-f560-4463-a390-90c495f1e179	s-sulfonic acid (13)	CCC1=C(C(=CC=C1)C)NC(=O)CS(=O)(=O)O	30.6	https://envipath.org/package/5882df9c-dae1-4d80-a40e-db4724271456/scenario/678387b5-60c1-47bc-9ca8-46f14a39d826	IIA 7.1.1.2.1/06, VÃ¶lkel	First Order	reported,no further information about the model	CCC1=C(C(=CC=C1)C)NC(=O)CS(=O)(=O)O	7.3	12.4	1.85	4260	4320	4290	20	59.3	MHC	40		Silt loam	30.6	57.8	11.6	CCC1=C(C(=CC=C1)C)NC(=O)CS(=O)(=O)O	FALSE	CCc1cccc(C)c1NC(=O)CS(=O)(=O)O	CCc1cccc(C)c1NC(=O)CS(=O)(=O)O	CCc1cccc(C)c1NC(=O)CS(=O)(=O)O	1.48572	3	1.7364	53.2029	1.72594	0.192005	0.469966	1.74	0.38	0.26	TRUE	TRUE	First Order
26	https://envipath.org/package/5882df9c-dae1-4d80-a40e-db4724271456/compound/e6ca9677-8771-41ba-b002-3c54402b1ce5/structure/80520c20-f560-4463-a390-90c495f1e179	s-sulfonic acid (13)	CCC1=C(C(=CC=C1)C)NC(=O)CS(=O)(=O)O	90.3	https://envipath.org/package/5882df9c-dae1-4d80-a40e-db4724271456/scenario/f96f693c-9dae-44af-86fa-35c0a60d3cba	IIA 7.1.1.2.1/06, VÃ¶lkel	First Order	reported,no further information about the model	CCC1=C(C(=CC=C1)C)NC(=O)CS(=O)(=O)O	5.7		0.8	3940	2670	3305	20	61.9	MHC	40		Clay loam	30.1	48.2	21.7	CCC1=C(C(=CC=C1)C)NC(=O)CS(=O)(=O)O	FALSE	CCc1cccc(C)c1NC(=O)CS(=O)(=O)O	CCc1cccc(C)c1NC(=O)CS(=O)(=O)O	CCc1cccc(C)c1NC(=O)CS(=O)(=O)O	1.95569	3	1.7364	53.2029	1.72594	0.192005	0.469966	1.74	0.38	0.26	TRUE	TRUE	First Order
27	https://envipath.org/package/5882df9c-dae1-4d80-a40e-db4724271456/compound/b33295fd-ea8c-443a-86cd-046599460519/structure/0f8c8a0a-1bfd-470b-9aef-dbd8e7784155	t-sulfinyl acetic acid (3)	CCC1=C(C(=CC=C1)C)N(COCC)C(=O)CS(=O)CC(=O)O	92	https://envipath.org/package/5882df9c-dae1-4d80-a40e-db4724271456/scenario/3d5a631d-3ba4-471d-92d1-cd2e0233c3c7	IIA 7.1.1.2.1/05, Crowe	First Order	reported,no further information about the model	CCC1=C(C(=CC=C1)C)N(COCC)C(=O)CS(=O)CC(=O)O[Na]	7.3	47	5.2	2426	2318	2372	20	39	WHCat0.1bar			Clay	26.99	36.46	36.55	CCC1=C(C(=CC=C1)C)N(COCC)C(=O)CS(=O)CC(=O)O	FALSE	CCOCN(C(=O)CS(=O)CC(=O)O)c1c(C)cccc1CC	CCOCN(C(=O)CS(=O)CC(=O)O)c1c(C)cccc1CC	CCOCN(C(=O)CS(=O)CC(=O)O)c1c(C)cccc1CC	1.96379	3	1.96379	91.7675	1.96269	0.0711034	0.174157	1.96	0.35	0.25	TRUE	FALSE	First Order
27	https://envipath.org/package/5882df9c-dae1-4d80-a40e-db4724271456/compound/b33295fd-ea8c-443a-86cd-046599460519/structure/0f8c8a0a-1bfd-470b-9aef-dbd8e7784155	t-sulfinyl acetic acid (3)	CCC1=C(C(=CC=C1)C)N(COCC)C(=O)CS(=O)CC(=O)O	112	https://envipath.org/package/5882df9c-dae1-4d80-a40e-db4724271456/scenario/ba28d258-ea33-46de-a68a-a09f78d9a3f9	IIA 7.1.1.2.1/05, Crowe	First Order	reported,no further information about the model	CCC1=C(C(=CC=C1)C)N(COCC)C(=O)CS(=O)CC(=O)O[Na]	5.4	8.8	1	132	42	87	20	9.5	WHCat0.1bar			Loamy sand	88.08	6.93	4.99	CCC1=C(C(=CC=C1)C)N(COCC)C(=O)CS(=O)CC(=O)O	FALSE	CCOCN(C(=O)CS(=O)CC(=O)O)c1c(C)cccc1CC	CCOCN(C(=O)CS(=O)CC(=O)O)c1c(C)cccc1CC	CCOCN(C(=O)CS(=O)CC(=O)O)c1c(C)cccc1CC	2.04922	3	1.96379	91.7675	1.96269	0.0711034	0.174157	1.96	0.35	0.25	TRUE	FALSE	First Order
27	https://envipath.org/package/5882df9c-dae1-4d80-a40e-db4724271456/compound/b33295fd-ea8c-443a-86cd-046599460519/structure/0f8c8a0a-1bfd-470b-9aef-dbd8e7784155	t-sulfinyl acetic acid (3)	CCC1=C(C(=CC=C1)C)N(COCC)C(=O)CS(=O)CC(=O)O	75	https://envipath.org/package/5882df9c-dae1-4d80-a40e-db4724271456/scenario/205070cd-bb05-4239-b1ea-c37e2fb253ad	IIA 7.1.1.2.1/05, Crowe	First Order	reported,no further information about the model	CCC1=C(C(=CC=C1)C)N(COCC)C(=O)CS(=O)CC(=O)O[Na]	7	24	3.3	407	399	403	20	41.8	WHCat0.1bar			Silty clay loam	10.96	55.18	33.86	CCC1=C(C(=CC=C1)C)N(COCC)C(=O)CS(=O)CC(=O)O	FALSE	CCOCN(C(=O)CS(=O)CC(=O)O)c1c(C)cccc1CC	CCOCN(C(=O)CS(=O)CC(=O)O)c1c(C)cccc1CC	CCOCN(C(=O)CS(=O)CC(=O)O)c1c(C)cccc1CC	1.87506	3	1.96379	91.7675	1.96269	0.0711034	0.174157	1.96	0.35	0.25	TRUE	FALSE	First Order
28	https://envipath.org/package/5882df9c-dae1-4d80-a40e-db4724271456/compound/0747e8a4-db36-46f8-818b-a104b2f1acb0/structure/544a77ff-70fc-4f16-b0ef-6fb957a8adad	Acibenzolar-S-Methyl	CSC(=O)C1=CC=CC2=C1SN=N2	0.263	https://envipath.org/package/5882df9c-dae1-4d80-a40e-db4724271456/scenario/02cd164e-f609-4e4f-bcc0-fa1f5095b55b	IIA 7.2.1/01, Kind	First Order	reported,no further information about the model	CSC(=O)C1=CC=CC2=C1SN=N2							20					Silt loam				CSC(=O)C1=CC=CC2=C1SN=N2	FALSE	CSC(=O)c1cccc2nnsc12	CSC(=O)c1cccc2nnsc12	CSC(=O)c1cccc2nnsc12	-0.580044	20	-0.721246	0.143473	-0.843229	0.441912	1.50031	-0.82	0.45	0.12	TRUE	TRUE	First Order
28	https://envipath.org/package/5882df9c-dae1-4d80-a40e-db4724271456/compound/0747e8a4-db36-46f8-818b-a104b2f1acb0/structure/544a77ff-70fc-4f16-b0ef-6fb957a8adad	Acibenzolar-S-Methyl	CSC(=O)C1=CC=CC2=C1SN=N2	0.981	https://envipath.org/package/5882df9c-dae1-4d80-a40e-db4724271456/scenario/a1c73be7-cfb5-4c8b-ae79-41c551fb187b	IIA 7.2.1/01, Kind		reported	CSC(=O)C1=CC=CC2=C1SN=N2							20					Silt loam				CSC(=O)C1=CC=CC2=C1SN=N2	FALSE	CSC(=O)c1cccc2nnsc12	CSC(=O)c1cccc2nnsc12	CSC(=O)c1cccc2nnsc12	-0.00833099	20	-0.721246	0.143473	-0.843229	0.441912	1.50031	-0.82	0.45	0.12	TRUE	TRUE
28	https://envipath.org/package/5882df9c-dae1-4d80-a40e-db4724271456/compound/0747e8a4-db36-46f8-818b-a104b2f1acb0/structure/544a77ff-70fc-4f16-b0ef-6fb957a8adad	Acibenzolar-S-Methyl	CSC(=O)C1=CC=CC2=C1SN=N2	0.19	https://envipath.org/package/5882df9c-dae1-4d80-a40e-db4724271456/scenario/649c86b1-07d8-4a25-a5a1-7d7489016485	IIA 7.2.1/01, Kind	First Order	reported,no further information about the model	CSC(=O)C1=CC=CC2=C1SN=N2							20					Loam				CSC(=O)C1=CC=CC2=C1SN=N2	FALSE	CSC(=O)c1cccc2nnsc12	CSC(=O)c1cccc2nnsc12	CSC(=O)c1cccc2nnsc12	-0.721246	20	-0.721246	0.143473	-0.843229	0.441912	1.50031	-0.82	0.45	0.12	TRUE	TRUE	First Order
28	https://envipath.org/package/5882df9c-dae1-4d80-a40e-db4724271456/compound/0747e8a4-db36-46f8-818b-a104b2f1acb0/structure/544a77ff-70fc-4f16-b0ef-6fb957a8adad	Acibenzolar-S-Methyl	CSC(=O)C1=CC=CC2=C1SN=N2	0.544	https://envipath.org/package/5882df9c-dae1-4d80-a40e-db4724271456/scenario/4b285b31-4a2c-4ca5-9f51-528a0276793b	IIA 7.2.1/01, Kind	First Order	reported,no further information about the model	CSC(=O)C1=CC=CC2=C1SN=N2							20					Silt loam				CSC(=O)C1=CC=CC2=C1SN=N2	FALSE	CSC(=O)c1cccc2nnsc12	CSC(=O)c1cccc2nnsc12	CSC(=O)c1cccc2nnsc12	-0.264401	20	-0.721246	0.143473	-0.843229	0.441912	1.50031	-0.82	0.45	0.12	TRUE	TRUE	First Order
28	https://envipath.org/package/5882df9c-dae1-4d80-a40e-db4724271456/compound/0747e8a4-db36-46f8-818b-a104b2f1acb0/structure/544a77ff-70fc-4f16-b0ef-6fb957a8adad	Acibenzolar-S-Methyl	CSC(=O)C1=CC=CC2=C1SN=N2	0.368	https://envipath.org/package/5882df9c-dae1-4d80-a40e-db4724271456/scenario/5a1029e8-ec29-4fbc-9ba4-2aa1b9f6c3d8	IIA 7.2.1/01, Kind		reported	CSC(=O)C1=CC=CC2=C1SN=N2							20					Sandy loam				CSC(=O)C1=CC=CC2=C1SN=N2	FALSE	CSC(=O)c1cccc2nnsc12	CSC(=O)c1cccc2nnsc12	CSC(=O)c1cccc2nnsc12	-0.434152	20	-0.721246	0.143473	-0.843229	0.441912	1.50031	-0.82	0.45	0.12	TRUE	TRUE
28	https://envipath.org/package/5882df9c-dae1-4d80-a40e-db4724271456/compound/0747e8a4-db36-46f8-818b-a104b2f1acb0/structure/544a77ff-70fc-4f16-b0ef-6fb957a8adad	Acibenzolar-S-Methyl	CSC(=O)C1=CC=CC2=C1SN=N2	0.031	https://envipath.org/package/5882df9c-dae1-4d80-a40e-db4724271456/scenario/a31bd35c-5251-4f69-a51a-18e25861c4e9	IIA 7.2.1/02, Mackenzie		reported	CSC(=O)C1=CC=CC2=C1SN=N2							20					Sandy loam				CSC(=O)C1=CC=CC2=C1SN=N2	FALSE	CSC(=O)c1cccc2nnsc12	CSC(=O)c1cccc2nnsc12	CSC(=O)c1cccc2nnsc12	-1.50864	20	-0.721246	0.143473	-0.843229	0.441912	1.50031	-0.82	0.45	0.12	TRUE	TRUE
28	https://envipath.org/package/5882df9c-dae1-4d80-a40e-db4724271456/compound/0747e8a4-db36-46f8-818b-a104b2f1acb0/structure/544a77ff-70fc-4f16-b0ef-6fb957a8adad	Acibenzolar-S-Methyl	CSC(=O)C1=CC=CC2=C1SN=N2	0.109	https://envipath.org/package/5882df9c-dae1-4d80-a40e-db4724271456/scenario/b0590c1a-539d-4880-a008-eb54301739b3	IIA 7.2.1/01, Kind	First Order	reported,no further information about the model	CSC(=O)C1=CC=CC2=C1SN=N2							20					Sandy loam				CSC(=O)C1=CC=CC2=C1SN=N2	FALSE	CSC(=O)c1cccc2nnsc12	CSC(=O)c1cccc2nnsc12	CSC(=O)c1cccc2nnsc12	-0.962574	20	-0.721246	0.143473	-0.843229	0.441912	1.50031	-0.82	0.45	0.12	TRUE	TRUE	First Order
28	https://envipath.org/package/5882df9c-dae1-4d80-a40e-db4724271456/compound/0747e8a4-db36-46f8-818b-a104b2f1acb0/structure/544a77ff-70fc-4f16-b0ef-6fb957a8adad	Acibenzolar-S-Methyl	CSC(=O)C1=CC=CC2=C1SN=N2	0.073	https://envipath.org/package/5882df9c-dae1-4d80-a40e-db4724271456/scenario/4fb276fc-9937-4c39-ae81-b7d25bccb6f9	Annex IIA 7.1.1/01, Miner	First Order	reported,no further information about the model	CSC(=O)[14C]1=CC=CC2=C1SN=N2	7.6	8.6	2	260.1	233.1	246.6	20	41.4	moisture@0.1bar			Silt loam	34	55	11	CSC(=O)C1=CC=CC2=C1SN=N2	FALSE	CSC(=O)c1cccc2nnsc12	CSC(=O)c1cccc2nnsc12	CSC(=O)c1cccc2nnsc12	-1.13668	20	-0.721246	0.143473	-0.843229	0.441912	1.50031	-0.82	0.45	0.12	TRUE	TRUE	First Order
28	https://envipath.org/package/5882df9c-dae1-4d80-a40e-db4724271456/compound/0747e8a4-db36-46f8-818b-a104b2f1acb0/structure/544a77ff-70fc-4f16-b0ef-6fb957a8adad	Acibenzolar-S-Methyl	CSC(=O)C1=CC=CC2=C1SN=N2	0.109	https://envipath.org/package/5882df9c-dae1-4d80-a40e-db4724271456/scenario/4e6bb854-7671-4a71-810f-a6f6bb31425f	IIA 7.2.1/02, Mackenzie	First Order	reported,no further information about the model	CSC(=O)C1=CC=CC2=C1SN=N2							20					Sandy loam				CSC(=O)C1=CC=CC2=C1SN=N2	FALSE	CSC(=O)c1cccc2nnsc12	CSC(=O)c1cccc2nnsc12	CSC(=O)c1cccc2nnsc12	-0.962574	20	-0.721246	0.143473	-0.843229	0.441912	1.50031	-0.82	0.45	0.12	TRUE	TRUE	First Order
28	https://envipath.org/package/5882df9c-dae1-4d80-a40e-db4724271456/compound/0747e8a4-db36-46f8-818b-a104b2f1acb0/structure/544a77ff-70fc-4f16-b0ef-6fb957a8adad	Acibenzolar-S-Methyl	CSC(=O)C1=CC=CC2=C1SN=N2	0.516	https://envipath.org/package/5882df9c-dae1-4d80-a40e-db4724271456/scenario/5138bf11-b288-4538-a024-dd2a90741730	IIA 7.2.1/01, Kind	First Order	reported,no further information about the model	CSC(=O)C1=CC=CC2=C1SN=N2							20					Sand				CSC(=O)C1=CC=CC2=C1SN=N2	FALSE	CSC(=O)c1cccc2nnsc12	CSC(=O)c1cccc2nnsc12	CSC(=O)c1cccc2nnsc12	-0.28735	20	-0.721246	0.143473	-0.843229	0.441912	1.50031	-0.82	0.45	0.12	TRUE	TRUE	First Order
28	https://envipath.org/package/5882df9c-dae1-4d80-a40e-db4724271456/compound/0747e8a4-db36-46f8-818b-a104b2f1acb0/structure/544a77ff-70fc-4f16-b0ef-6fb957a8adad	Acibenzolar-S-Methyl	CSC(=O)C1=CC=CC2=C1SN=N2	0.037	https://envipath.org/package/5882df9c-dae1-4d80-a40e-db4724271456/scenario/a8632c7e-076f-4d5f-b741-59007d57edeb	IIA 7.2.1/01, Kind	First Order	reported,no further information about the model	CSC(=O)C1=CC=CC2=C1SN=N2							20					Sandy loam				CSC(=O)C1=CC=CC2=C1SN=N2	FALSE	CSC(=O)c1cccc2nnsc12	CSC(=O)c1cccc2nnsc12	CSC(=O)c1cccc2nnsc12	-1.4318	20	-0.721246	0.143473	-0.843229	0.441912	1.50031	-0.82	0.45	0.12	TRUE	TRUE	First Order
28	https://envipath.org/package/5882df9c-dae1-4d80-a40e-db4724271456/compound/0747e8a4-db36-46f8-818b-a104b2f1acb0/structure/544a77ff-70fc-4f16-b0ef-6fb957a8adad	Acibenzolar-S-Methyl	CSC(=O)C1=CC=CC2=C1SN=N2	0.031	https://envipath.org/package/5882df9c-dae1-4d80-a40e-db4724271456/scenario/0d5dbc5e-628c-4d89-920c-017f59ec7824	IIA 7.2.1/01, Kind		reported	CSC(=O)C1=CC=CC2=C1SN=N2							20					Silt loam				CSC(=O)C1=CC=CC2=C1SN=N2	FALSE	CSC(=O)c1cccc2nnsc12	CSC(=O)c1cccc2nnsc12	CSC(=O)c1cccc2nnsc12	-1.50864	20	-0.721246	0.143473	-0.843229	0.441912	1.50031	-0.82	0.45	0.12	TRUE	TRUE
28	https://envipath.org/package/5882df9c-dae1-4d80-a40e-db4724271456/compound/0747e8a4-db36-46f8-818b-a104b2f1acb0/structure/544a77ff-70fc-4f16-b0ef-6fb957a8adad	Acibenzolar-S-Methyl	CSC(=O)C1=CC=CC2=C1SN=N2	0.26	https://envipath.org/package/5882df9c-dae1-4d80-a40e-db4724271456/scenario/47f7bfef-7b6c-456f-8137-70383b48ede9	IIA 7.2.1/01, Kind	First Order	reported,no further information about the model	CSC(=O)C1=CC=CC2=C1SN=N2							20					Silt loam				CSC(=O)C1=CC=CC2=C1SN=N2	FALSE	CSC(=O)c1cccc2nnsc12	CSC(=O)c1cccc2nnsc12	CSC(=O)c1cccc2nnsc12	-0.585027	20	-0.721246	0.143473	-0.843229	0.441912	1.50031	-0.82	0.45	0.12	TRUE	TRUE	First Order
28	https://envipath.org/package/5882df9c-dae1-4d80-a40e-db4724271456/compound/0747e8a4-db36-46f8-818b-a104b2f1acb0/structure/544a77ff-70fc-4f16-b0ef-6fb957a8adad	Acibenzolar-S-Methyl	CSC(=O)C1=CC=CC2=C1SN=N2	0.057	https://envipath.org/package/5882df9c-dae1-4d80-a40e-db4724271456/scenario/2c94e045-74c0-43e0-bd93-70b68eb85ba7	IIA 7.2.1/01, Kind	First Order	reported,no further information about the model	CSC(=O)C1=CC=CC2=C1SN=N2							20					Sandy loam				CSC(=O)C1=CC=CC2=C1SN=N2	FALSE	CSC(=O)c1cccc2nnsc12	CSC(=O)c1cccc2nnsc12	CSC(=O)c1cccc2nnsc12	-1.24413	20	-0.721246	0.143473	-0.843229	0.441912	1.50031	-0.82	0.45	0.12	TRUE	TRUE	First Order
28	https://envipath.org/package/5882df9c-dae1-4d80-a40e-db4724271456/compound/0747e8a4-db36-46f8-818b-a104b2f1acb0/structure/544a77ff-70fc-4f16-b0ef-6fb957a8adad	Acibenzolar-S-Methyl	CSC(=O)C1=CC=CC2=C1SN=N2	0.19	https://envipath.org/package/5882df9c-dae1-4d80-a40e-db4724271456/scenario/3d43fe25-c0f7-4464-8826-99f79435665b	Annex IIA 7.1.1/01, Miner	First Order	reported,no further information about the model	CSC(=O)[14C]1=CC=CC2=C1SN=N2	6.5	15.8	2.4	428.2	399.5	413.85	20	26.6	moisture@0.1bar			Sandy loam	55	32	13	CSC(=O)C1=CC=CC2=C1SN=N2	FALSE	CSC(=O)c1cccc2nnsc12	CSC(=O)c1cccc2nnsc12	CSC(=O)c1cccc2nnsc12	-0.721246	20	-0.721246	0.143473	-0.843229	0.441912	1.50031	-0.82	0.45	0.12	TRUE	TRUE	First Order
28	https://envipath.org/package/5882df9c-dae1-4d80-a40e-db4724271456/compound/0747e8a4-db36-46f8-818b-a104b2f1acb0/structure/544a77ff-70fc-4f16-b0ef-6fb957a8adad	Acibenzolar-S-Methyl	CSC(=O)C1=CC=CC2=C1SN=N2	0.38	https://envipath.org/package/5882df9c-dae1-4d80-a40e-db4724271456/scenario/673f41dc-ebdb-4ade-a0f7-325282eccb4b	Annex IIA 7.1.1/01, Miner	First Order	reported,no further information about the model	CSC(=O)[14C]1=CC=CC2=C1SN=N2	7.6	17.4	2.6	138.9	140.1	139.5	20	35.6	moisture@0.1bar			Sandy loam	70	15	15	CSC(=O)C1=CC=CC2=C1SN=N2	FALSE	CSC(=O)c1cccc2nnsc12	CSC(=O)c1cccc2nnsc12	CSC(=O)c1cccc2nnsc12	-0.420216	20	-0.721246	0.143473	-0.843229	0.441912	1.50031	-0.82	0.45	0.12	TRUE	TRUE	First Order
28	https://envipath.org/package/5882df9c-dae1-4d80-a40e-db4724271456/compound/0747e8a4-db36-46f8-818b-a104b2f1acb0/structure/544a77ff-70fc-4f16-b0ef-6fb957a8adad	Acibenzolar-S-Methyl	CSC(=O)C1=CC=CC2=C1SN=N2	0.057	https://envipath.org/package/5882df9c-dae1-4d80-a40e-db4724271456/scenario/460e9164-a760-47cd-bbb6-77ae95388a48	IIA 7.2.1/02, Mackenzie	First Order	reported,no further information about the model	CSC(=O)C1=CC=CC2=C1SN=N2							20					Sandy loam				CSC(=O)C1=CC=CC2=C1SN=N2	FALSE	CSC(=O)c1cccc2nnsc12	CSC(=O)c1cccc2nnsc12	CSC(=O)c1cccc2nnsc12	-1.24413	20	-0.721246	0.143473	-0.843229	0.441912	1.50031	-0.82	0.45	0.12	TRUE	TRUE	First Order
28	https://envipath.org/package/5882df9c-dae1-4d80-a40e-db4724271456/compound/0747e8a4-db36-46f8-818b-a104b2f1acb0/structure/544a77ff-70fc-4f16-b0ef-6fb957a8adad	Acibenzolar-S-Methyl	CSC(=O)C1=CC=CC2=C1SN=N2	0.19	https://envipath.org/package/5882df9c-dae1-4d80-a40e-db4724271456/scenario/c0bab0b6-4fd2-4a76-b287-e6622d99046a	Annex IIA 7.1.1/01, Miner	First Order	reported,no further information about the model	CSC(=O)[14C]1=CC=CC2=C1SN=N2	7.6	10.8	3.1	320.4	312.8	316.6	20	27.1	moisture@0.1bar			Sandy loam	57	40	3	CSC(=O)C1=CC=CC2=C1SN=N2	FALSE	CSC(=O)c1cccc2nnsc12	CSC(=O)c1cccc2nnsc12	CSC(=O)c1cccc2nnsc12	-0.721246	20	-0.721246	0.143473	-0.843229	0.441912	1.50031	-0.82	0.45	0.12	TRUE	TRUE	First Order
28	https://envipath.org/package/5882df9c-dae1-4d80-a40e-db4724271456/compound/0747e8a4-db36-46f8-818b-a104b2f1acb0/structure/544a77ff-70fc-4f16-b0ef-6fb957a8adad	Acibenzolar-S-Methyl	CSC(=O)C1=CC=CC2=C1SN=N2	0.037	https://envipath.org/package/5882df9c-dae1-4d80-a40e-db4724271456/scenario/2b7f5d95-9da9-47a3-91df-3a1ffbf0aef5	IIA 7.2.1/02, Mackenzie	First Order	reported,no further information about the model	CSC(=O)C1=CC=CC2=C1SN=N2							20					Sandy loam				CSC(=O)C1=CC=CC2=C1SN=N2	FALSE	CSC(=O)c1cccc2nnsc12	CSC(=O)c1cccc2nnsc12	CSC(=O)c1cccc2nnsc12	-1.4318	20	-0.721246	0.143473	-0.843229	0.441912	1.50031	-0.82	0.45	0.12	TRUE	TRUE	First Order
28	https://envipath.org/package/5882df9c-dae1-4d80-a40e-db4724271456/compound/0747e8a4-db36-46f8-818b-a104b2f1acb0/structure/544a77ff-70fc-4f16-b0ef-6fb957a8adad	Acibenzolar-S-Methyl	CSC(=O)C1=CC=CC2=C1SN=N2	0.204	https://envipath.org/package/5882df9c-dae1-4d80-a40e-db4724271456/scenario/0b1838cc-f893-486e-9319-c741770a6369	IIA 7.2.1/01, Kind		reported	CSC(=O)C1=CC=CC2=C1SN=N2							20					Loamy sand				CSC(=O)C1=CC=CC2=C1SN=N2	FALSE	CSC(=O)c1cccc2nnsc12	CSC(=O)c1cccc2nnsc12	CSC(=O)c1cccc2nnsc12	-0.69037	20	-0.721246	0.143473	-0.843229	0.441912	1.50031	-0.82	0.45	0.12	TRUE	TRUE
29	https://envipath.org/package/5882df9c-dae1-4d80-a40e-db4724271456/compound/89465e68-b68c-4f69-aa4b-cbb1390eaf62/structure/dc162ef2-25c2-4ee2-adba-5fe459e91739	CGA210007	C1=CC2=C(C(=C1)C(=O)O)SN=N2	76.3	https://envipath.org/package/5882df9c-dae1-4d80-a40e-db4724271456/scenario/ae87e5d1-5d5e-4fd8-86b9-2b03ffcd556d	IIA 7.2.1/01, Kind	First Order	no further information about the model	CSC(=O)C1=CC=CC2=C1SN=N2							20					Silt loam				C1=CC2=C(C(=C1)C(=O)O)SN=N2	FALSE	O=C(O)c1cccc2nnsc12	O=C(O)c1cccc2nnsc12	O=C(O)c1cccc2nnsc12	1.88252	16	1.34339	21.3798	1.33	0.40188	1.4217	1.33	0.42	0.11	TRUE	FALSE	First Order
29	https://envipath.org/package/5882df9c-dae1-4d80-a40e-db4724271456/compound/89465e68-b68c-4f69-aa4b-cbb1390eaf62/structure/dc162ef2-25c2-4ee2-adba-5fe459e91739	CGA210007	C1=CC2=C(C(=C1)C(=O)O)SN=N2	4.09	https://envipath.org/package/5882df9c-dae1-4d80-a40e-db4724271456/scenario/a6c93cd2-9b76-4ad2-a4f4-ce54a731c8c7	IIA 7.2.1/02, Mackenzie	First Order	reported,no further information about the model	CSC(=O)C1=CC=CC2=C1SN=N2							20					Sandy loam				C1=CC2=C(C(=C1)C(=O)O)SN=N2	FALSE	O=C(O)c1cccc2nnsc12	O=C(O)c1cccc2nnsc12	O=C(O)c1cccc2nnsc12	0.611723	16	1.34339	21.3798	1.33	0.40188	1.4217	1.33	0.42	0.11	TRUE	FALSE	First Order
29	https://envipath.org/package/5882df9c-dae1-4d80-a40e-db4724271456/compound/89465e68-b68c-4f69-aa4b-cbb1390eaf62/structure/dc162ef2-25c2-4ee2-adba-5fe459e91739	CGA210007	C1=CC2=C(C(=C1)C(=O)O)SN=N2	24.1	https://envipath.org/package/5882df9c-dae1-4d80-a40e-db4724271456/scenario/ce46dd7b-0cec-4328-b5a5-90b91ad9d744	IIA 7.2.1/01, Kind	First Order	no further information about the model	CSC(=O)C1=CC=CC2=C1SN=N2							20					Silt loam				C1=CC2=C(C(=C1)C(=O)O)SN=N2	FALSE	O=C(O)c1cccc2nnsc12	O=C(O)c1cccc2nnsc12	O=C(O)c1cccc2nnsc12	1.38202	16	1.34339	21.3798	1.33	0.40188	1.4217	1.33	0.42	0.11	TRUE	FALSE	First Order
29	https://envipath.org/package/5882df9c-dae1-4d80-a40e-db4724271456/compound/89465e68-b68c-4f69-aa4b-cbb1390eaf62/structure/dc162ef2-25c2-4ee2-adba-5fe459e91739	CGA210007	C1=CC2=C(C(=C1)C(=O)O)SN=N2	23.6	https://envipath.org/package/5882df9c-dae1-4d80-a40e-db4724271456/scenario/52d133ea-49e2-4e08-99b0-810867a93810	IIA 7.2.1/01, Kind	First Order	reported,no further information about the model	CSC(=O)C1=CC=CC2=C1SN=N2							20					Sandy loam				C1=CC2=C(C(=C1)C(=O)O)SN=N2	FALSE	O=C(O)c1cccc2nnsc12	O=C(O)c1cccc2nnsc12	O=C(O)c1cccc2nnsc12	1.37291	16	1.34339	21.3798	1.33	0.40188	1.4217	1.33	0.42	0.11	TRUE	FALSE	First Order
29	https://envipath.org/package/5882df9c-dae1-4d80-a40e-db4724271456/compound/89465e68-b68c-4f69-aa4b-cbb1390eaf62/structure/dc162ef2-25c2-4ee2-adba-5fe459e91739	CGA210007	C1=CC2=C(C(=C1)C(=O)O)SN=N2	20.6	https://envipath.org/package/5882df9c-dae1-4d80-a40e-db4724271456/scenario/53f8fbeb-c0d4-4550-bcc6-72522dcf2c11	IIA 7.2.1/01, Kind	First Order	no further information about the model	CSC(=O)C1=CC=CC2=C1SN=N2							20					Loam				C1=CC2=C(C(=C1)C(=O)O)SN=N2	FALSE	O=C(O)c1cccc2nnsc12	O=C(O)c1cccc2nnsc12	O=C(O)c1cccc2nnsc12	1.31387	16	1.34339	21.3798	1.33	0.40188	1.4217	1.33	0.42	0.11	TRUE	FALSE	First Order
29	https://envipath.org/package/5882df9c-dae1-4d80-a40e-db4724271456/compound/89465e68-b68c-4f69-aa4b-cbb1390eaf62/structure/dc162ef2-25c2-4ee2-adba-5fe459e91739	CGA210007	C1=CC2=C(C(=C1)C(=O)O)SN=N2	12.1	https://envipath.org/package/5882df9c-dae1-4d80-a40e-db4724271456/scenario/9ea72858-3e5e-4a41-9716-6ab67fa3dbc9	IIA 7.2.1/01, Kind	First Order	no further information about the model	CSC(=O)C1=CC=CC2=C1SN=N2							20					Silt loam				C1=CC2=C(C(=C1)C(=O)O)SN=N2	FALSE	O=C(O)c1cccc2nnsc12	O=C(O)c1cccc2nnsc12	O=C(O)c1cccc2nnsc12	1.08279	16	1.34339	21.3798	1.33	0.40188	1.4217	1.33	0.42	0.11	TRUE	FALSE	First Order
29	https://envipath.org/package/5882df9c-dae1-4d80-a40e-db4724271456/compound/89465e68-b68c-4f69-aa4b-cbb1390eaf62/structure/dc162ef2-25c2-4ee2-adba-5fe459e91739	CGA210007	C1=CC2=C(C(=C1)C(=O)O)SN=N2	9.43	https://envipath.org/package/5882df9c-dae1-4d80-a40e-db4724271456/scenario/f1b24150-0a90-46ef-b933-bd5cd70bf359	IIA 7.2.1/02, Mackenzie	First Order	reported,no further information about the model	CSC(=O)C1=CC=CC2=C1SN=N2							20					Sandy loam				C1=CC2=C(C(=C1)C(=O)O)SN=N2	FALSE	O=C(O)c1cccc2nnsc12	O=C(O)c1cccc2nnsc12	O=C(O)c1cccc2nnsc12	0.974512	16	1.34339	21.3798	1.33	0.40188	1.4217	1.33	0.42	0.11	TRUE	FALSE	First Order
29	https://envipath.org/package/5882df9c-dae1-4d80-a40e-db4724271456/compound/89465e68-b68c-4f69-aa4b-cbb1390eaf62/structure/dc162ef2-25c2-4ee2-adba-5fe459e91739	CGA210007	C1=CC2=C(C(=C1)C(=O)O)SN=N2	29	https://envipath.org/package/5882df9c-dae1-4d80-a40e-db4724271456/scenario/c2d9cfc8-ee69-4e5b-a31a-578fb02c1b5b	IIA 7.2.1/02, Mackenzie	First Order	reported,no further information about the model	CSC(=O)C1=CC=CC2=C1SN=N2							20					Sandy loam				C1=CC2=C(C(=C1)C(=O)O)SN=N2	FALSE	O=C(O)c1cccc2nnsc12	O=C(O)c1cccc2nnsc12	O=C(O)c1cccc2nnsc12	1.4624	16	1.34339	21.3798	1.33	0.40188	1.4217	1.33	0.42	0.11	TRUE	FALSE	First Order
29	https://envipath.org/package/5882df9c-dae1-4d80-a40e-db4724271456/compound/89465e68-b68c-4f69-aa4b-cbb1390eaf62/structure/dc162ef2-25c2-4ee2-adba-5fe459e91739	CGA210007	C1=CC2=C(C(=C1)C(=O)O)SN=N2	27.2	https://envipath.org/package/5882df9c-dae1-4d80-a40e-db4724271456/scenario/0be4f2bd-ddf4-45b7-8538-7f09e05c33b9	IIA 7.2.1/02, Mackenzie	First Order	reported,no further information about the model	CSC(=O)C1=CC=CC2=C1SN=N2							20					Sandy loam				C1=CC2=C(C(=C1)C(=O)O)SN=N2	FALSE	O=C(O)c1cccc2nnsc12	O=C(O)c1cccc2nnsc12	O=C(O)c1cccc2nnsc12	1.43457	16	1.34339	21.3798	1.33	0.40188	1.4217	1.33	0.42	0.11	TRUE	FALSE	First Order
29	https://envipath.org/package/5882df9c-dae1-4d80-a40e-db4724271456/compound/89465e68-b68c-4f69-aa4b-cbb1390eaf62/structure/dc162ef2-25c2-4ee2-adba-5fe459e91739	CGA210007	C1=CC2=C(C(=C1)C(=O)O)SN=N2	108	https://envipath.org/package/5882df9c-dae1-4d80-a40e-db4724271456/scenario/d2c802e1-9966-4824-bcf4-8f9c23f88c4a	IIA 7.2.1/01, Kind	First Order	no further information about the model	CSC(=O)C1=CC=CC2=C1SN=N2							20					Silt loam				C1=CC2=C(C(=C1)C(=O)O)SN=N2	FALSE	O=C(O)c1cccc2nnsc12	O=C(O)c1cccc2nnsc12	O=C(O)c1cccc2nnsc12	2.03342	16	1.34339	21.3798	1.33	0.40188	1.4217	1.33	0.42	0.11	TRUE	FALSE	First Order
29	https://envipath.org/package/5882df9c-dae1-4d80-a40e-db4724271456/compound/89465e68-b68c-4f69-aa4b-cbb1390eaf62/structure/dc162ef2-25c2-4ee2-adba-5fe459e91739	CGA210007	C1=CC2=C(C(=C1)C(=O)O)SN=N2	19.5	https://envipath.org/package/5882df9c-dae1-4d80-a40e-db4724271456/scenario/9ee043e6-065b-499b-a7af-704e7dace3fa	IIA 7.2.1/01, Kind	First Order	no further information about the model	CSC(=O)C1=CC=CC2=C1SN=N2							20					Sandy loam				C1=CC2=C(C(=C1)C(=O)O)SN=N2	FALSE	O=C(O)c1cccc2nnsc12	O=C(O)c1cccc2nnsc12	O=C(O)c1cccc2nnsc12	1.29003	16	1.34339	21.3798	1.33	0.40188	1.4217	1.33	0.42	0.11	TRUE	FALSE	First Order
29	https://envipath.org/package/5882df9c-dae1-4d80-a40e-db4724271456/compound/89465e68-b68c-4f69-aa4b-cbb1390eaf62/structure/dc162ef2-25c2-4ee2-adba-5fe459e91739	CGA210007	C1=CC2=C(C(=C1)C(=O)O)SN=N2	106	https://envipath.org/package/5882df9c-dae1-4d80-a40e-db4724271456/scenario/9ce45b49-8303-4d75-95a8-940045562998	IIA 7.2.1/01, Kind	First Order	no further information about the model	CSC(=O)C1=CC=CC2=C1SN=N2							20					Sand				C1=CC2=C(C(=C1)C(=O)O)SN=N2	FALSE	O=C(O)c1cccc2nnsc12	O=C(O)c1cccc2nnsc12	O=C(O)c1cccc2nnsc12	2.02531	16	1.34339	21.3798	1.33	0.40188	1.4217	1.33	0.42	0.11	TRUE	FALSE	First Order
29	https://envipath.org/package/5882df9c-dae1-4d80-a40e-db4724271456/compound/89465e68-b68c-4f69-aa4b-cbb1390eaf62/structure/dc162ef2-25c2-4ee2-adba-5fe459e91739	CGA210007	C1=CC2=C(C(=C1)C(=O)O)SN=N2	28.6	https://envipath.org/package/5882df9c-dae1-4d80-a40e-db4724271456/scenario/d3fd06be-52af-4a74-b774-e64fdadb3f2f	IIA 7.2.1/01, Kind	First Order	reported,no further information about the model	CSC(=O)C1=CC=CC2=C1SN=N2							20					Sandy loam				C1=CC2=C(C(=C1)C(=O)O)SN=N2	FALSE	O=C(O)c1cccc2nnsc12	O=C(O)c1cccc2nnsc12	O=C(O)c1cccc2nnsc12	1.45637	16	1.34339	21.3798	1.33	0.40188	1.4217	1.33	0.42	0.11	TRUE	FALSE	First Order
29	https://envipath.org/package/5882df9c-dae1-4d80-a40e-db4724271456/compound/89465e68-b68c-4f69-aa4b-cbb1390eaf62/structure/dc162ef2-25c2-4ee2-adba-5fe459e91739	CGA210007	C1=CC2=C(C(=C1)C(=O)O)SN=N2	20.3	https://envipath.org/package/5882df9c-dae1-4d80-a40e-db4724271456/scenario/4afa36a7-e051-46f5-a4f6-1eb4c3cf8285	IIA 7.2.1/01, Kind	First Order	no further information about the model	CSC(=O)C1=CC=CC2=C1SN=N2							20					Loamy sand				C1=CC2=C(C(=C1)C(=O)O)SN=N2	FALSE	O=C(O)c1cccc2nnsc12	O=C(O)c1cccc2nnsc12	O=C(O)c1cccc2nnsc12	1.3075	16	1.34339	21.3798	1.33	0.40188	1.4217	1.33	0.42	0.11	TRUE	FALSE	First Order
29	https://envipath.org/package/5882df9c-dae1-4d80-a40e-db4724271456/compound/89465e68-b68c-4f69-aa4b-cbb1390eaf62/structure/dc162ef2-25c2-4ee2-adba-5fe459e91739	CGA210007	C1=CC2=C(C(=C1)C(=O)O)SN=N2	9.1	https://envipath.org/package/5882df9c-dae1-4d80-a40e-db4724271456/scenario/90a098ed-8adf-4267-862b-14956ec003b1	IIA 7.2.1/01, Kind	First Order	reported,no further information about the model	CSC(=O)C1=CC=CC2=C1SN=N2							20					Silt loam				C1=CC2=C(C(=C1)C(=O)O)SN=N2	FALSE	O=C(O)c1cccc2nnsc12	O=C(O)c1cccc2nnsc12	O=C(O)c1cccc2nnsc12	0.959041	16	1.34339	21.3798	1.33	0.40188	1.4217	1.33	0.42	0.11	TRUE	FALSE	First Order
29	https://envipath.org/package/5882df9c-dae1-4d80-a40e-db4724271456/compound/89465e68-b68c-4f69-aa4b-cbb1390eaf62/structure/dc162ef2-25c2-4ee2-adba-5fe459e91739	CGA210007	C1=CC2=C(C(=C1)C(=O)O)SN=N2	4.91	https://envipath.org/package/5882df9c-dae1-4d80-a40e-db4724271456/scenario/a50b9870-fd45-4e4b-b42d-b6dd9146622e	IIA 7.2.1/01, Kind	First Order	reported,no further information about the model	CSC(=O)C1=CC=CC2=C1SN=N2							20					Sandy loam				C1=CC2=C(C(=C1)C(=O)O)SN=N2	FALSE	O=C(O)c1cccc2nnsc12	O=C(O)c1cccc2nnsc12	O=C(O)c1cccc2nnsc12	0.691081	16	1.34339	21.3798	1.33	0.40188	1.4217	1.33	0.42	0.11	TRUE	FALSE	First Order
30	https://envipath.org/package/5882df9c-dae1-4d80-a40e-db4724271456/compound/d58fa09b-1001-407b-a843-35accf511fa5/structure/c88fadd6-0609-4555-8920-aa97c2219778	Aclonifen	C1=CC=C(C=C1)OC2=CC=C(C(=C2Cl)N)[N+](=O)[O-]	73	https://envipath.org/package/5882df9c-dae1-4d80-a40e-db4724271456/scenario/615030e3-da06-464a-909b-cc4e8e2ac12f	IIA 7.1.1.2.1.1/01, IIA 7.1.1.2.1/01 Schanne	First Order	reported,no further information about the model	C1=CC=C(C=C1)OC2=C[14CH]=C(C(=C2Cl)N)[N+](=O)[O-]	7	17.1	1.9	348	284	316	20	62.4	FC	60		Silt loam	24	51.5	24.5	C1=CC=C(C=C1)OC2=CC=C(C(=C2Cl)N)[N+](=O)[O-]	FALSE	Nc1c([N+](=O)[O-])ccc(Oc2ccccc2)c1Cl	Nc1c([N+](=O)[O-])ccc(Oc2ccccc2)c1Cl	Nc1c([N+](=O)[O-])ccc(Oc2ccccc2)c1Cl	1.86332	10	1.87207	81.5599	1.91148	0.259352	0.784491	1.91	0.33	0.11	TRUE	TRUE	First Order
30	https://envipath.org/package/5882df9c-dae1-4d80-a40e-db4724271456/compound/d58fa09b-1001-407b-a843-35accf511fa5/structure/c88fadd6-0609-4555-8920-aa97c2219778	Aclonifen	C1=CC=C(C=C1)OC2=CC=C(C(=C2Cl)N)[N+](=O)[O-]	207	https://envipath.org/package/5882df9c-dae1-4d80-a40e-db4724271456/scenario/f72c0481-f4e2-464d-adc4-815a818d21c0	IIA 7.1.1.2.1.2/01, England, Reeves, Savage	First Order	reported,no further information about the model	C1=CC=C(C=C1)OC2=CC=C(C(=C2Cl)N)[N+](=O)[O-]	6.8	7.91	1.35882				10	22.34	MWHC	50		Loamy sand	87	4	9	C1=CC=C(C=C1)OC2=CC=C(C(=C2Cl)N)[N+](=O)[O-]	FALSE	Nc1c([N+](=O)[O-])ccc(Oc2ccccc2)c1Cl	Nc1c([N+](=O)[O-])ccc(Oc2ccccc2)c1Cl	Nc1c([N+](=O)[O-])ccc(Oc2ccccc2)c1Cl	2.31597	10	1.87207	81.5599	1.91148	0.259352	0.784491	1.91	0.33	0.11	TRUE	TRUE	First Order
30	https://envipath.org/package/5882df9c-dae1-4d80-a40e-db4724271456/compound/d58fa09b-1001-407b-a843-35accf511fa5/structure/c88fadd6-0609-4555-8920-aa97c2219778	Aclonifen	C1=CC=C(C=C1)OC2=CC=C(C(=C2Cl)N)[N+](=O)[O-]	76	https://envipath.org/package/5882df9c-dae1-4d80-a40e-db4724271456/scenario/7918704b-d8e4-471b-af0b-9217dd341e44	IIA 7.1.1.1.1/03, IIA 7.1.1.1.2.1/01, IIA 7.1.1.2.1.1/03, Schlueter	First Order	reported,no further information about the model	C1=CC=C(C=C1)OC2=C[14CH]=C(C(=C2Cl)N)[N+](=O)[O-]	6.6		0.541176	19.34	19.34	19.34	22	34.2	MWHC	40		Sandy loam	64	21	15	C1=CC=C(C=C1)OC2=CC=C(C(=C2Cl)N)[N+](=O)[O-]	FALSE	Nc1c([N+](=O)[O-])ccc(Oc2ccccc2)c1Cl	Nc1c([N+](=O)[O-])ccc(Oc2ccccc2)c1Cl	Nc1c([N+](=O)[O-])ccc(Oc2ccccc2)c1Cl	1.88081	10	1.87207	81.5599	1.91148	0.259352	0.784491	1.91	0.33	0.11	TRUE	TRUE	First Order
30	https://envipath.org/package/5882df9c-dae1-4d80-a40e-db4724271456/compound/d58fa09b-1001-407b-a843-35accf511fa5/structure/c88fadd6-0609-4555-8920-aa97c2219778	Aclonifen	C1=CC=C(C=C1)OC2=CC=C(C(=C2Cl)N)[N+](=O)[O-]	40	https://envipath.org/package/5882df9c-dae1-4d80-a40e-db4724271456/scenario/54e15327-3830-4db1-8a6a-bd5d03e4fbf2	IIA 7.1.1.1.1/03, IIA 7.1.1.1.2.1/01, IIA 7.1.1.2.1.1/03, Schlueter	First Order	reported,no further information about the model	C1=CC=C(C=C1)OC2=C[14CH]=C(C(=C2Cl)N)[N+](=O)[O-]	7.3		0.870588	34.51	34.51	34.51	22	33.5	MWHC	40		Sandy loam	71	11	19	C1=CC=C(C=C1)OC2=CC=C(C(=C2Cl)N)[N+](=O)[O-]	FALSE	Nc1c([N+](=O)[O-])ccc(Oc2ccccc2)c1Cl	Nc1c([N+](=O)[O-])ccc(Oc2ccccc2)c1Cl	Nc1c([N+](=O)[O-])ccc(Oc2ccccc2)c1Cl	1.60206	10	1.87207	81.5599	1.91148	0.259352	0.784491	1.91	0.33	0.11	TRUE	TRUE	First Order
30	https://envipath.org/package/5882df9c-dae1-4d80-a40e-db4724271456/compound/d58fa09b-1001-407b-a843-35accf511fa5/structure/c88fadd6-0609-4555-8920-aa97c2219778	Aclonifen	C1=CC=C(C=C1)OC2=CC=C(C(=C2Cl)N)[N+](=O)[O-]	206	https://envipath.org/package/5882df9c-dae1-4d80-a40e-db4724271456/scenario/0b6c592a-4c06-42dc-93fc-86bbcdadd608	IIA 7.1.1.2.1.2/01, England, Reeves, Savage	First Order	reported,no further information about the model	C1=CC=C(C=C1)OC2=CC=C(C(=C2Cl)N)[N+](=O)[O-]	7.2	21.43	1.81765				10	28.51	WHCat1/3bar	50		Clay loam	48	29	23	C1=CC=C(C=C1)OC2=CC=C(C(=C2Cl)N)[N+](=O)[O-]	FALSE	Nc1c([N+](=O)[O-])ccc(Oc2ccccc2)c1Cl	Nc1c([N+](=O)[O-])ccc(Oc2ccccc2)c1Cl	Nc1c([N+](=O)[O-])ccc(Oc2ccccc2)c1Cl	2.31387	10	1.87207	81.5599	1.91148	0.259352	0.784491	1.91	0.33	0.11	TRUE	TRUE	First Order
30	https://envipath.org/package/5882df9c-dae1-4d80-a40e-db4724271456/compound/d58fa09b-1001-407b-a843-35accf511fa5/structure/c88fadd6-0609-4555-8920-aa97c2219778	Aclonifen	C1=CC=C(C=C1)OC2=CC=C(C(=C2Cl)N)[N+](=O)[O-]	134	https://envipath.org/package/5882df9c-dae1-4d80-a40e-db4724271456/scenario/a01fc27e-1ba4-4d62-a5b7-f9061a547bb3	IIA 7.1.1.2.1.1/01, IIA 7.1.1.2.1/01 Schanne	First Order	reported,no further information about the model	C1=CC=C(C=C1)OC2=C[14CH]=C(C(=C2Cl)N)[N+](=O)[O-]	6.7	5.7	1.1	230	121	175.5	20	39.4	FC	60		Clay loam	54.9	36.6	8.5	C1=CC=C(C=C1)OC2=CC=C(C(=C2Cl)N)[N+](=O)[O-]	FALSE	Nc1c([N+](=O)[O-])ccc(Oc2ccccc2)c1Cl	Nc1c([N+](=O)[O-])ccc(Oc2ccccc2)c1Cl	Nc1c([N+](=O)[O-])ccc(Oc2ccccc2)c1Cl	2.1271	10	1.87207	81.5599	1.91148	0.259352	0.784491	1.91	0.33	0.11	TRUE	TRUE	First Order
30	https://envipath.org/package/5882df9c-dae1-4d80-a40e-db4724271456/compound/d58fa09b-1001-407b-a843-35accf511fa5/structure/c88fadd6-0609-4555-8920-aa97c2219778	Aclonifen	C1=CC=C(C=C1)OC2=CC=C(C(=C2Cl)N)[N+](=O)[O-]	60	https://envipath.org/package/5882df9c-dae1-4d80-a40e-db4724271456/scenario/adf8f152-0aae-4a00-97a1-22f5271a56eb	IIA 7.1.1.2.1.1/04, Anonymous	First Order	reported,no further information about the model	C1=CC=C(C=C1)OC2=CC=C(C(=C2Cl)N)[N+](=O)[O-]	6		2.64				22			40		Loamy sand				C1=CC=C(C=C1)OC2=CC=C(C(=C2Cl)N)[N+](=O)[O-]	FALSE	Nc1c([N+](=O)[O-])ccc(Oc2ccccc2)c1Cl	Nc1c([N+](=O)[O-])ccc(Oc2ccccc2)c1Cl	Nc1c([N+](=O)[O-])ccc(Oc2ccccc2)c1Cl	1.77815	10	1.87207	81.5599	1.91148	0.259352	0.784491	1.91	0.33	0.11	TRUE	TRUE	First Order
30	https://envipath.org/package/5882df9c-dae1-4d80-a40e-db4724271456/compound/d58fa09b-1001-407b-a843-35accf511fa5/structure/c88fadd6-0609-4555-8920-aa97c2219778	Aclonifen	C1=CC=C(C=C1)OC2=CC=C(C(=C2Cl)N)[N+](=O)[O-]	95	https://envipath.org/package/5882df9c-dae1-4d80-a40e-db4724271456/scenario/52912d7b-0494-4e39-80ad-e1fac572e8ad	IIA 7.1.1.2.1.1/01, IIA 7.1.1.2.1/01 Schanne	First Order	reported,no further information about the model	C1=CC=C(C=C1)OC2=C[14CH]=C(C(=C2Cl)N)[N+](=O)[O-]	6.8	4.5	1.5	298	176	237	20	47.7	FC	60		Loamy sand	82.9	11.7	5.4	C1=CC=C(C=C1)OC2=CC=C(C(=C2Cl)N)[N+](=O)[O-]	FALSE	Nc1c([N+](=O)[O-])ccc(Oc2ccccc2)c1Cl	Nc1c([N+](=O)[O-])ccc(Oc2ccccc2)c1Cl	Nc1c([N+](=O)[O-])ccc(Oc2ccccc2)c1Cl	1.97772	10	1.87207	81.5599	1.91148	0.259352	0.784491	1.91	0.33	0.11	TRUE	TRUE	First Order
30	https://envipath.org/package/5882df9c-dae1-4d80-a40e-db4724271456/compound/d58fa09b-1001-407b-a843-35accf511fa5/structure/c88fadd6-0609-4555-8920-aa97c2219778	Aclonifen	C1=CC=C(C=C1)OC2=CC=C(C(=C2Cl)N)[N+](=O)[O-]	53	https://envipath.org/package/5882df9c-dae1-4d80-a40e-db4724271456/scenario/12e9a408-29a8-4324-aca9-52cf92deb71b	IIA 7.1.1.2.1.1/04, Anonymous	First Order	reported,no further information about the model	C1=CC=C(C=C1)OC2=CC=C(C(=C2Cl)N)[N+](=O)[O-]	6		2.64				22			40		Loamy sand				C1=CC=C(C=C1)OC2=CC=C(C(=C2Cl)N)[N+](=O)[O-]	FALSE	Nc1c([N+](=O)[O-])ccc(Oc2ccccc2)c1Cl	Nc1c([N+](=O)[O-])ccc(Oc2ccccc2)c1Cl	Nc1c([N+](=O)[O-])ccc(Oc2ccccc2)c1Cl	1.72428	10	1.87207	81.5599	1.91148	0.259352	0.784491	1.91	0.33	0.11	TRUE	TRUE	First Order
30	https://envipath.org/package/5882df9c-dae1-4d80-a40e-db4724271456/compound/d58fa09b-1001-407b-a843-35accf511fa5/structure/c88fadd6-0609-4555-8920-aa97c2219778	Aclonifen	C1=CC=C(C=C1)OC2=CC=C(C(=C2Cl)N)[N+](=O)[O-]	34	https://envipath.org/package/5882df9c-dae1-4d80-a40e-db4724271456/scenario/a17b92a6-5dcb-4513-a7f0-7b64a9c8b693	IIA 7.1.1.2.1.1/04, Anonymous	First Order	reported,no further information about the model	C1=CC=C(C=C1)OC2=CC=C(C(=C2Cl)N)[N+](=O)[O-]	7		1.06				22			40		Sandy loam				C1=CC=C(C=C1)OC2=CC=C(C(=C2Cl)N)[N+](=O)[O-]	FALSE	Nc1c([N+](=O)[O-])ccc(Oc2ccccc2)c1Cl	Nc1c([N+](=O)[O-])ccc(Oc2ccccc2)c1Cl	Nc1c([N+](=O)[O-])ccc(Oc2ccccc2)c1Cl	1.53148	10	1.87207	81.5599	1.91148	0.259352	0.784491	1.91	0.33	0.11	TRUE	TRUE	First Order
31	https://envipath.org/package/5882df9c-dae1-4d80-a40e-db4724271456/compound/0c081d82-6c64-439f-87b1-d9a32c88dc5f/structure/bd90ed58-5d3c-4d07-898f-d75475e40a6a	Acrinathrin	CC1(C)[C@@H](/C=C\C(=O)OC(C(F)(F)F)C(F)(F)F)[C@H]1C(=O)O[C@H](C#N)C2=CC=CC(=C2)OC3=CC=CC=C3	8.5	https://envipath.org/package/5882df9c-dae1-4d80-a40e-db4724271456/scenario/4f32ec03-3c93-4732-9e93-24f97ba068f5	Diehl, 2002	First Order	reported,no further information about the model	CC1(C)[C@@H](/C=C\C(=O)OC(C(F)(F)F)C(F)(F)F)[C@H]1C(=O)O[14C@H](C#N)C2=CC=CC(=C2)OC3=CC=CC=C3	6.8	19.37	1.6	477	409	443	20	65.1	MWHC,pF1	40		Silt loam	22.4	51.2	26.4	CC1(C)[C@@H](/C=C\C(=O)OC(C(F)(F)F)C(F)(F)F)[C@H]1C(=O)O[C@H](C#N)C2=CC=CC(=C2)OC3=CC=CC=C3	FALSE	CC1(C)[C@H](C(=O)O[C@H](C#N)c2cccc(Oc3ccccc3)c2)[C@@H]1/C=C\C(=O)OC(C(F)(F)F)C(F)(F)F	CC1(C)[C@H](C(=O)O[C@H](C#N)c2cccc(Oc3ccccc3)c2)[C@@H]1/C=C\C(=O)OC(C(F)(F)F)C(F)(F)F	CC1(C)[C@H](C(=O)O[C@H](C#N)c2cccc(Oc3ccccc3)c2)[C@@H]1C=CC(=O)OC(C(F)(F)F)C(F)(F)F	0.929419	9	1.27875	21.6212	1.33488	0.325222	1.10037	1.34	0.38	0.13	TRUE	FALSE	First Order
31	https://envipath.org/package/5882df9c-dae1-4d80-a40e-db4724271456/compound/0c081d82-6c64-439f-87b1-d9a32c88dc5f/structure/bd90ed58-5d3c-4d07-898f-d75475e40a6a	Acrinathrin	CC1(C)[C@@H](/C=C\C(=O)OC(C(F)(F)F)C(F)(F)F)[C@H]1C(=O)O[C@H](C#N)C2=CC=CC(=C2)OC3=CC=CC=C3	20.3	https://envipath.org/package/5882df9c-dae1-4d80-a40e-db4724271456/scenario/0d453aad-23c5-476d-b0e3-f6921f32024d	Diehl, 2002	First Order	reported,no further information about the model	CC1(C)[C@@H](/C=C\C(=O)OC(C(F)(F)F)C(F)(F)F)[C@H]1C(=O)O[14C@H](C#N)C2=CC=CC(=C2)OC3=CC=CC=C3	5.5	5	0.5	188	147	167.5	20	26	MWHC,pF1	40		Sand	89.6	8.2	2.2	CC1(C)[C@@H](/C=C\C(=O)OC(C(F)(F)F)C(F)(F)F)[C@H]1C(=O)O[C@H](C#N)C2=CC=CC(=C2)OC3=CC=CC=C3	FALSE	CC1(C)[C@H](C(=O)O[C@H](C#N)c2cccc(Oc3ccccc3)c2)[C@@H]1/C=C\C(=O)OC(C(F)(F)F)C(F)(F)F	CC1(C)[C@H](C(=O)O[C@H](C#N)c2cccc(Oc3ccccc3)c2)[C@@H]1/C=C\C(=O)OC(C(F)(F)F)C(F)(F)F	CC1(C)[C@H](C(=O)O[C@H](C#N)c2cccc(Oc3ccccc3)c2)[C@@H]1C=CC(=O)OC(C(F)(F)F)C(F)(F)F	1.3075	9	1.27875	21.6212	1.33488	0.325222	1.10037	1.34	0.38	0.13	TRUE	FALSE	First Order
31	https://envipath.org/package/5882df9c-dae1-4d80-a40e-db4724271456/compound/0c081d82-6c64-439f-87b1-d9a32c88dc5f/structure/bd90ed58-5d3c-4d07-898f-d75475e40a6a	Acrinathrin	CC1(C)[C@@H](/C=C\C(=O)OC(C(F)(F)F)C(F)(F)F)[C@H]1C(=O)O[C@H](C#N)C2=CC=CC(=C2)OC3=CC=CC=C3	107.1	https://envipath.org/package/5882df9c-dae1-4d80-a40e-db4724271456/scenario/677177a5-80a4-4f5e-9cc8-9a3ea1d31d68	Diehl, 2002	First Order	reported,no further information about the model	CC1(C)[C@@H](/C=C\C(=O)OC(C(F)(F)F)C(F)(F)F)[C@H]1C(=O)O[14C@H](C#N)C2=CC=CC(=C2)OC3=CC=CC=C3	5.8	11	2.3	331	331	331	10	51	MWHC,pF1	40		Sandy loam	74.8	17	8.2	CC1(C)[C@@H](/C=C\C(=O)OC(C(F)(F)F)C(F)(F)F)[C@H]1C(=O)O[C@H](C#N)C2=CC=CC(=C2)OC3=CC=CC=C3	FALSE	CC1(C)[C@H](C(=O)O[C@H](C#N)c2cccc(Oc3ccccc3)c2)[C@@H]1/C=C\C(=O)OC(C(F)(F)F)C(F)(F)F	CC1(C)[C@H](C(=O)O[C@H](C#N)c2cccc(Oc3ccccc3)c2)[C@@H]1/C=C\C(=O)OC(C(F)(F)F)C(F)(F)F	CC1(C)[C@H](C(=O)O[C@H](C#N)c2cccc(Oc3ccccc3)c2)[C@@H]1C=CC(=O)OC(C(F)(F)F)C(F)(F)F	2.02979	9	1.27875	21.6212	1.33488	0.325222	1.10037	1.34	0.38	0.13	TRUE	FALSE	First Order
31	https://envipath.org/package/5882df9c-dae1-4d80-a40e-db4724271456/compound/0c081d82-6c64-439f-87b1-d9a32c88dc5f/structure/bd90ed58-5d3c-4d07-898f-d75475e40a6a	Acrinathrin	CC1(C)[C@@H](/C=C\C(=O)OC(C(F)(F)F)C(F)(F)F)[C@H]1C(=O)O[C@H](C#N)C2=CC=CC(=C2)OC3=CC=CC=C3	8.5	https://envipath.org/package/5882df9c-dae1-4d80-a40e-db4724271456/scenario/087a1674-ebf1-411c-bae1-c7a91719623c	Diehl, 2002	First Order	reported,no further information about the model	[14CH3]C1(C)[C@@H](/C=C\C(=O)OC(C(F)(F)F)C(F)(F)F)[C@H]1C(=O)O[C@H](C#N)C2=CC=CC(=C2)OC3=CC=CC=C3	6.8	19.37	1.6	477	409	443	20	65.1	MWHC,pF1	40		Silt loam	22.4	51.2	26.4	CC1(C)[C@@H](/C=C\C(=O)OC(C(F)(F)F)C(F)(F)F)[C@H]1C(=O)O[C@H](C#N)C2=CC=CC(=C2)OC3=CC=CC=C3	FALSE	CC1(C)[C@H](C(=O)O[C@H](C#N)c2cccc(Oc3ccccc3)c2)[C@@H]1/C=C\C(=O)OC(C(F)(F)F)C(F)(F)F	CC1(C)[C@H](C(=O)O[C@H](C#N)c2cccc(Oc3ccccc3)c2)[C@@H]1/C=C\C(=O)OC(C(F)(F)F)C(F)(F)F	CC1(C)[C@H](C(=O)O[C@H](C#N)c2cccc(Oc3ccccc3)c2)[C@@H]1C=CC(=O)OC(C(F)(F)F)C(F)(F)F	0.929419	9	1.27875	21.6212	1.33488	0.325222	1.10037	1.34	0.38	0.13	TRUE	TRUE	First Order
31	https://envipath.org/package/5882df9c-dae1-4d80-a40e-db4724271456/compound/0c081d82-6c64-439f-87b1-d9a32c88dc5f/structure/bd90ed58-5d3c-4d07-898f-d75475e40a6a	Acrinathrin	CC1(C)[C@@H](/C=C\C(=O)OC(C(F)(F)F)C(F)(F)F)[C@H]1C(=O)O[C@H](C#N)C2=CC=CC(=C2)OC3=CC=CC=C3	16.2	https://envipath.org/package/5882df9c-dae1-4d80-a40e-db4724271456/scenario/a7a832c1-d419-4d5c-8b35-fc166de0f8c2	Diehl, 2002	First Order	reported,no further information about the model	[14CH3]C1(C)[C@@H](/C=C\C(=O)OC(C(F)(F)F)C(F)(F)F)[C@H]1C(=O)O[C@H](C#N)C2=CC=CC(=C2)OC3=CC=CC=C3	7.8	15.1	1.1	308	255	281.5	20	60.4	MWHC,pF1	40		Loam	46	35.3	18.7	CC1(C)[C@@H](/C=C\C(=O)OC(C(F)(F)F)C(F)(F)F)[C@H]1C(=O)O[C@H](C#N)C2=CC=CC(=C2)OC3=CC=CC=C3	FALSE	CC1(C)[C@H](C(=O)O[C@H](C#N)c2cccc(Oc3ccccc3)c2)[C@@H]1/C=C\C(=O)OC(C(F)(F)F)C(F)(F)F	CC1(C)[C@H](C(=O)O[C@H](C#N)c2cccc(Oc3ccccc3)c2)[C@@H]1/C=C\C(=O)OC(C(F)(F)F)C(F)(F)F	CC1(C)[C@H](C(=O)O[C@H](C#N)c2cccc(Oc3ccccc3)c2)[C@@H]1C=CC(=O)OC(C(F)(F)F)C(F)(F)F	1.20952	9	1.27875	21.6212	1.33488	0.325222	1.10037	1.34	0.38	0.13	TRUE	TRUE	First Order
31	https://envipath.org/package/5882df9c-dae1-4d80-a40e-db4724271456/compound/0c081d82-6c64-439f-87b1-d9a32c88dc5f/structure/bd90ed58-5d3c-4d07-898f-d75475e40a6a	Acrinathrin	CC1(C)[C@@H](/C=C\C(=O)OC(C(F)(F)F)C(F)(F)F)[C@H]1C(=O)O[C@H](C#N)C2=CC=CC(=C2)OC3=CC=CC=C3	38.9	https://envipath.org/package/5882df9c-dae1-4d80-a40e-db4724271456/scenario/511e66a4-bb41-46d1-b168-633f8eb2e781	Diehl, 2002	First Order	reported,no further information about the model	CC1(C)[C@@H](/C=C\C(=O)OC(C(F)(F)F)C(F)(F)F)[C@H]1C(=O)O[14C@H](C#N)C2=CC=CC(=C2)OC3=CC=CC=C3	5.8	11	2.3	331	263	297	20	51	MWHC,pF1	40		Sandy loam	74.8	17	8.2	CC1(C)[C@@H](/C=C\C(=O)OC(C(F)(F)F)C(F)(F)F)[C@H]1C(=O)O[C@H](C#N)C2=CC=CC(=C2)OC3=CC=CC=C3	FALSE	CC1(C)[C@H](C(=O)O[C@H](C#N)c2cccc(Oc3ccccc3)c2)[C@@H]1/C=C\C(=O)OC(C(F)(F)F)C(F)(F)F	CC1(C)[C@H](C(=O)O[C@H](C#N)c2cccc(Oc3ccccc3)c2)[C@@H]1/C=C\C(=O)OC(C(F)(F)F)C(F)(F)F	CC1(C)[C@H](C(=O)O[C@H](C#N)c2cccc(Oc3ccccc3)c2)[C@@H]1C=CC(=O)OC(C(F)(F)F)C(F)(F)F	1.58995	9	1.27875	21.6212	1.33488	0.325222	1.10037	1.34	0.38	0.13	TRUE	FALSE	First Order
31	https://envipath.org/package/5882df9c-dae1-4d80-a40e-db4724271456/compound/0c081d82-6c64-439f-87b1-d9a32c88dc5f/structure/bd90ed58-5d3c-4d07-898f-d75475e40a6a	Acrinathrin	CC1(C)[C@@H](/C=C\C(=O)OC(C(F)(F)F)C(F)(F)F)[C@H]1C(=O)O[C@H](C#N)C2=CC=CC(=C2)OC3=CC=CC=C3	19	https://envipath.org/package/5882df9c-dae1-4d80-a40e-db4724271456/scenario/d03c747e-88d8-4898-a7d9-94db54a03cde	Diehl, 2002	First Order	reported,no further information about the model	[14CH3]C1(C)[C@@H](/C=C\C(=O)OC(C(F)(F)F)C(F)(F)F)[C@H]1C(=O)O[C@H](C#N)C2=CC=CC(=C2)OC3=CC=CC=C3	5.5	5	0.5	188	147	167.5	20	26	MWHC,pF1	40		Sand	89.6	8.2	2.2	CC1(C)[C@@H](/C=C\C(=O)OC(C(F)(F)F)C(F)(F)F)[C@H]1C(=O)O[C@H](C#N)C2=CC=CC(=C2)OC3=CC=CC=C3	FALSE	CC1(C)[C@H](C(=O)O[C@H](C#N)c2cccc(Oc3ccccc3)c2)[C@@H]1/C=C\C(=O)OC(C(F)(F)F)C(F)(F)F	CC1(C)[C@H](C(=O)O[C@H](C#N)c2cccc(Oc3ccccc3)c2)[C@@H]1/C=C\C(=O)OC(C(F)(F)F)C(F)(F)F	CC1(C)[C@H](C(=O)O[C@H](C#N)c2cccc(Oc3ccccc3)c2)[C@@H]1C=CC(=O)OC(C(F)(F)F)C(F)(F)F	1.27875	9	1.27875	21.6212	1.33488	0.325222	1.10037	1.34	0.38	0.13	TRUE	TRUE	First Order
31	https://envipath.org/package/5882df9c-dae1-4d80-a40e-db4724271456/compound/0c081d82-6c64-439f-87b1-d9a32c88dc5f/structure/bd90ed58-5d3c-4d07-898f-d75475e40a6a	Acrinathrin	CC1(C)[C@@H](/C=C\C(=O)OC(C(F)(F)F)C(F)(F)F)[C@H]1C(=O)O[C@H](C#N)C2=CC=CC(=C2)OC3=CC=CC=C3	34.1	https://envipath.org/package/5882df9c-dae1-4d80-a40e-db4724271456/scenario/801afe0c-b32d-4643-85d2-08662644a9f0	Diehl, 2002	First Order	reported,no further information about the model	[14CH3]C1(C)[C@@H](/C=C\C(=O)OC(C(F)(F)F)C(F)(F)F)[C@H]1C(=O)O[C@H](C#N)C2=CC=CC(=C2)OC3=CC=CC=C3	5.8	11	2.3	331	263	297	20	51	MWHC,pF1	40		Sandy loam	74.8	17	8.2	CC1(C)[C@@H](/C=C\C(=O)OC(C(F)(F)F)C(F)(F)F)[C@H]1C(=O)O[C@H](C#N)C2=CC=CC(=C2)OC3=CC=CC=C3	FALSE	CC1(C)[C@H](C(=O)O[C@H](C#N)c2cccc(Oc3ccccc3)c2)[C@@H]1/C=C\C(=O)OC(C(F)(F)F)C(F)(F)F	CC1(C)[C@H](C(=O)O[C@H](C#N)c2cccc(Oc3ccccc3)c2)[C@@H]1/C=C\C(=O)OC(C(F)(F)F)C(F)(F)F	CC1(C)[C@H](C(=O)O[C@H](C#N)c2cccc(Oc3ccccc3)c2)[C@@H]1C=CC(=O)OC(C(F)(F)F)C(F)(F)F	1.53275	9	1.27875	21.6212	1.33488	0.325222	1.10037	1.34	0.38	0.13	TRUE	TRUE	First Order
31	https://envipath.org/package/5882df9c-dae1-4d80-a40e-db4724271456/compound/0c081d82-6c64-439f-87b1-d9a32c88dc5f/structure/bd90ed58-5d3c-4d07-898f-d75475e40a6a	Acrinathrin	CC1(C)[C@@H](/C=C\C(=O)OC(C(F)(F)F)C(F)(F)F)[C@H]1C(=O)O[C@H](C#N)C2=CC=CC(=C2)OC3=CC=CC=C3	16.1	https://envipath.org/package/5882df9c-dae1-4d80-a40e-db4724271456/scenario/7b747718-5017-4923-8543-a2ec48f14305	Diehl, 2002	First Order	reported,no further information about the model	CC1(C)[C@@H](/C=C\C(=O)OC(C(F)(F)F)C(F)(F)F)[C@H]1C(=O)O[14C@H](C#N)C2=CC=CC(=C2)OC3=CC=CC=C3	7.8	15.1	1.1	308	255	281.5	20	60.4	MWHC,pF1	40		Loam	46	35.3	18.7	CC1(C)[C@@H](/C=C\C(=O)OC(C(F)(F)F)C(F)(F)F)[C@H]1C(=O)O[C@H](C#N)C2=CC=CC(=C2)OC3=CC=CC=C3	FALSE	CC1(C)[C@H](C(=O)O[C@H](C#N)c2cccc(Oc3ccccc3)c2)[C@@H]1/C=C\C(=O)OC(C(F)(F)F)C(F)(F)F	CC1(C)[C@H](C(=O)O[C@H](C#N)c2cccc(Oc3ccccc3)c2)[C@@H]1/C=C\C(=O)OC(C(F)(F)F)C(F)(F)F	CC1(C)[C@H](C(=O)O[C@H](C#N)c2cccc(Oc3ccccc3)c2)[C@@H]1C=CC(=O)OC(C(F)(F)F)C(F)(F)F	1.20683	9	1.27875	21.6212	1.33488	0.325222	1.10037	1.34	0.38	0.13	TRUE	FALSE	First Order
32	https://envipath.org/package/5882df9c-dae1-4d80-a40e-db4724271456/compound/1d385801-75d6-4879-b67d-d580559b5074/structure/59a0534a-eb9b-4885-94d7-0ecf09a5ead2	M2 (AE F101630)	CN(S(=O)(=O)C)S(=O)(=O)NC(=O)NC1=NC(=CC(=N1)O)OC	5.4	https://envipath.org/package/5882df9c-dae1-4d80-a40e-db4724271456/scenario/5c448531-6403-4409-ab4b-dc4cce7198ac	B.8.1.2.2, ErzgrÃ¤ber B. (2001)	First Order	no further information about the model	CN(S(=O)(=O)C)S(=O)(=O)NC(=O)N[14C]1=N[14C](=[14CH][14C](=N1)OC)OC	5.5	5.31	0.958824				20		MWHC	40		Sandy loam	58.6	31.9	9.5	CN(S(=O)(=O)C)S(=O)(=O)NC(=O)NC1=NC(=CC(=N1)O)OC	FALSE	COc1cc(O)nc(NC(=O)NS(=O)(=O)N(C)S(C)(=O)=O)n1	COc1cc(O)nc(NC(=O)NS(=O)(=O)N(C)S(C)(=O)=O)n1	COc1cc(O)nc(NC(=O)NS(=O)(=O)N(C)S(C)(=O)=O)n1	0.732394	6	0.682931	6.04108	0.781115	0.297394	0.792392	0.78	0.38	0.17	TRUE	FALSE	First Order
32	https://envipath.org/package/5882df9c-dae1-4d80-a40e-db4724271456/compound/1d385801-75d6-4879-b67d-d580559b5074/structure/59a0534a-eb9b-4885-94d7-0ecf09a5ead2	M2 (AE F101630)	CN(S(=O)(=O)C)S(=O)(=O)NC(=O)NC1=NC(=CC(=N1)O)OC	15.5	https://envipath.org/package/5882df9c-dae1-4d80-a40e-db4724271456/scenario/389bc3d2-3b81-4481-af45-ba3b2e53a074	B.8.1.2.2, ErzgrÃ¤ber B. (2001)	First Order	no further information about the model	CN(S(=O)(=O)C)S(=O)(=O)NC(=O)N[14C]1=N[14C](=[14CH][14C](=N1)OC)OC	5	9	2.94706				20		MWHC	40		Loamy sand	85.4	8.9	5.7	CN(S(=O)(=O)C)S(=O)(=O)NC(=O)NC1=NC(=CC(=N1)O)OC	FALSE	COc1cc(O)nc(NC(=O)NS(=O)(=O)N(C)S(C)(=O)=O)n1	COc1cc(O)nc(NC(=O)NS(=O)(=O)N(C)S(C)(=O)=O)n1	COc1cc(O)nc(NC(=O)NS(=O)(=O)N(C)S(C)(=O)=O)n1	1.19033	6	0.682931	6.04108	0.781115	0.297394	0.792392	0.78	0.38	0.17	TRUE	FALSE	First Order
32	https://envipath.org/package/5882df9c-dae1-4d80-a40e-db4724271456/compound/1d385801-75d6-4879-b67d-d580559b5074/structure/59a0534a-eb9b-4885-94d7-0ecf09a5ead2	M2 (AE F101630)	CN(S(=O)(=O)C)S(=O)(=O)NC(=O)NC1=NC(=CC(=N1)O)OC	14.6	https://envipath.org/package/5882df9c-dae1-4d80-a40e-db4724271456/scenario/f5be90d6-e279-43db-a50e-ca359a97815c	B.8.1.2.2, ErzgrÃ¤ber B. (2001)	First Order	no further information about the model	CN(S(=O)(=O)C)S(=O)(=O)NC(=O)N[14C]1=N[14C](=[14CH][14C](=N1)OC)OC	5.9	3.44	1.08824				20		MWHC	40		Sand	86.7	9.2	4.1	CN(S(=O)(=O)C)S(=O)(=O)NC(=O)NC1=NC(=CC(=N1)O)OC	FALSE	COc1cc(O)nc(NC(=O)NS(=O)(=O)N(C)S(C)(=O)=O)n1	COc1cc(O)nc(NC(=O)NS(=O)(=O)N(C)S(C)(=O)=O)n1	COc1cc(O)nc(NC(=O)NS(=O)(=O)N(C)S(C)(=O)=O)n1	1.16435	6	0.682931	6.04108	0.781115	0.297394	0.792392	0.78	0.38	0.17	TRUE	FALSE	First Order
32	https://envipath.org/package/5882df9c-dae1-4d80-a40e-db4724271456/compound/1d385801-75d6-4879-b67d-d580559b5074/structure/59a0534a-eb9b-4885-94d7-0ecf09a5ead2	M2 (AE F101630)	CN(S(=O)(=O)C)S(=O)(=O)NC(=O)NC1=NC(=CC(=N1)O)OC	4.3	https://envipath.org/package/5882df9c-dae1-4d80-a40e-db4724271456/scenario/a8fd6fa2-b21b-4174-9c54-fb153c853046	B.8.1.2.2, ErzgrÃ¤ber B. (2001)	First Order	no further information about the model	CN(S(=O)(=O)C)S(=O)(=O)NC(=O)N[14C]1=NC(=CC(=N1)OC)OC	7.4	20	1.94118	583	531	557	20		MWHC	40		Sandy clay loam	27.6	43	29.5	CN(S(=O)(=O)C)S(=O)(=O)NC(=O)NC1=NC(=CC(=N1)O)OC	FALSE	COc1cc(O)nc(NC(=O)NS(=O)(=O)N(C)S(C)(=O)=O)n1	COc1cc(O)nc(NC(=O)NS(=O)(=O)N(C)S(C)(=O)=O)n1	COc1cc(O)nc(NC(=O)NS(=O)(=O)N(C)S(C)(=O)=O)n1	0.633468	6	0.682931	6.04108	0.781115	0.297394	0.792392	0.78	0.38	0.17	TRUE	FALSE	First Order
32	https://envipath.org/package/5882df9c-dae1-4d80-a40e-db4724271456/compound/1d385801-75d6-4879-b67d-d580559b5074/structure/59a0534a-eb9b-4885-94d7-0ecf09a5ead2	M2 (AE F101630)	CN(S(=O)(=O)C)S(=O)(=O)NC(=O)NC1=NC(=CC(=N1)O)OC	2.5	https://envipath.org/package/5882df9c-dae1-4d80-a40e-db4724271456/scenario/4222f571-7b05-49c8-b3d3-2969e078ef86	B.8.1.2.2, ErzgrÃ¤ber B. (2001)	First Order	no further information about the model	CN(S(=O)(=O)C)S(=O)(=O)NC(=O)N[14C]1=N[14C](=[14CH][14C](=N1)OC)OC	5.6	16.12	0.723529				20		MWHC	40		Silt loam	15.3	66.6	18.1	CN(S(=O)(=O)C)S(=O)(=O)NC(=O)NC1=NC(=CC(=N1)O)OC	FALSE	COc1cc(O)nc(NC(=O)NS(=O)(=O)N(C)S(C)(=O)=O)n1	COc1cc(O)nc(NC(=O)NS(=O)(=O)N(C)S(C)(=O)=O)n1	COc1cc(O)nc(NC(=O)NS(=O)(=O)N(C)S(C)(=O)=O)n1	0.39794	6	0.682931	6.04108	0.781115	0.297394	0.792392	0.78	0.38	0.17	TRUE	FALSE	First Order
32	https://envipath.org/package/5882df9c-dae1-4d80-a40e-db4724271456/compound/1d385801-75d6-4879-b67d-d580559b5074/structure/59a0534a-eb9b-4885-94d7-0ecf09a5ead2	M2 (AE F101630)	CN(S(=O)(=O)C)S(=O)(=O)NC(=O)NC1=NC(=CC(=N1)O)OC	3.7	https://envipath.org/package/5882df9c-dae1-4d80-a40e-db4724271456/scenario/1f787c10-3fcf-4ec7-88d8-932d6c38c223	B.8.1.2.2, ErzgrÃ¤ber B. (2001)	First Order	no further information about the model	CN(S(=O)(=O)C)S(=O)(=O)NC(=O)N[14C]1=N[14C](=[14CH][14C](=N1)OC)OC	7.4	8	0.94	464	283	373.5	20	32.9	MWHC	38		Loamy sand	73.94	16.72	9.34	CN(S(=O)(=O)C)S(=O)(=O)NC(=O)NC1=NC(=CC(=N1)O)OC	FALSE	COc1cc(O)nc(NC(=O)NS(=O)(=O)N(C)S(C)(=O)=O)n1	COc1cc(O)nc(NC(=O)NS(=O)(=O)N(C)S(C)(=O)=O)n1	COc1cc(O)nc(NC(=O)NS(=O)(=O)N(C)S(C)(=O)=O)n1	0.568202	6	0.682931	6.04108	0.781115	0.297394	0.792392	0.78	0.38	0.17	TRUE	FALSE	First Order
33	https://envipath.org/package/5882df9c-dae1-4d80-a40e-db4724271456/compound/be52579e-7db4-4e9c-af03-f0c6060bbe50/structure/7f97353a-91ca-40ae-a000-2eeadfae0e60	Amidosulfuron	CN(S(=O)(=O)C)S(=O)(=O)NC(=O)NC1=NC(=CC(=N1)OC)OC	21	https://envipath.org/package/5882df9c-dae1-4d80-a40e-db4724271456/scenario/80079475-aa3d-477e-ae41-eeeaf0f230c2	B.8.1.1.1, Till, C.P. (1991a)	First Order	no further information about the model	CN(S(=O)(=O)C)S(=O)(=O)NC(=O)N[14C]1=NC(=CC(=N1)OC)OC	7.4	20	1.94118	583	531	557	20		MWHC	40		Sandy clay loam	27.6	43	29.5	CN(S(=O)(=O)C)S(=O)(=O)NC(=O)NC1=NC(=CC(=N1)OC)OC	FALSE	COc1cc(OC)nc(NC(=O)NS(=O)(=O)N(C)S(C)(=O)=O)n1	COc1cc(OC)nc(NC(=O)NS(=O)(=O)N(C)S(C)(=O)=O)n1	COc1cc(OC)nc(NC(=O)NS(=O)(=O)N(C)S(C)(=O)=O)n1	1.32222	16	1.34896	17.0599	1.23198	0.336807	1.2385	1.23	0.36	0.09	TRUE	TRUE	First Order
33	https://envipath.org/package/5882df9c-dae1-4d80-a40e-db4724271456/compound/be52579e-7db4-4e9c-af03-f0c6060bbe50/structure/7f97353a-91ca-40ae-a000-2eeadfae0e60	Amidosulfuron	CN(S(=O)(=O)C)S(=O)(=O)NC(=O)NC1=NC(=CC(=N1)OC)OC	24	https://envipath.org/package/5882df9c-dae1-4d80-a40e-db4724271456/scenario/4a0867f1-02fd-443b-97ab-c3293b4be15f	B.8.1.2.2, ErzgrÃ¤ber B. (2001)	First Order	no further information about the model	CN(S(=O)(=O)C)S(=O)(=O)NC(=O)N[14C]1=NC(=CC(=N1)OC)OC	7.4	20	1.94118	583	531	557	20		MWHC	40		Sandy clay loam	27.6	43	29.5	CN(S(=O)(=O)C)S(=O)(=O)NC(=O)NC1=NC(=CC(=N1)OC)OC	FALSE	COc1cc(OC)nc(NC(=O)NS(=O)(=O)N(C)S(C)(=O)=O)n1	COc1cc(OC)nc(NC(=O)NS(=O)(=O)N(C)S(C)(=O)=O)n1	COc1cc(OC)nc(NC(=O)NS(=O)(=O)N(C)S(C)(=O)=O)n1	1.38021	16	1.34896	17.0599	1.23198	0.336807	1.2385	1.23	0.36	0.09	TRUE	TRUE	First Order
33	https://envipath.org/package/5882df9c-dae1-4d80-a40e-db4724271456/compound/be52579e-7db4-4e9c-af03-f0c6060bbe50/structure/7f97353a-91ca-40ae-a000-2eeadfae0e60	Amidosulfuron	CN(S(=O)(=O)C)S(=O)(=O)NC(=O)NC1=NC(=CC(=N1)OC)OC	2.2	https://envipath.org/package/5882df9c-dae1-4d80-a40e-db4724271456/scenario/ea4c98b4-1b99-4d01-ae04-0f3f0e66246a	B.8.1.2.2, ErzgrÃ¤ber B. (2001)	First Order	no further information about the model	CN(S(=O)(=O)C)S(=O)(=O)NC(=O)N[14C]1=N[14C](=[14CH][14C](=N1)OC)OC	5	9	2.94706				20		MWHC	40		Loamy sand	85.4	8.9	5.7	CN(S(=O)(=O)C)S(=O)(=O)NC(=O)NC1=NC(=CC(=N1)OC)OC	FALSE	COc1cc(OC)nc(NC(=O)NS(=O)(=O)N(C)S(C)(=O)=O)n1	COc1cc(OC)nc(NC(=O)NS(=O)(=O)N(C)S(C)(=O)=O)n1	COc1cc(OC)nc(NC(=O)NS(=O)(=O)N(C)S(C)(=O)=O)n1	0.342423	16	1.34896	17.0599	1.23198	0.336807	1.2385	1.23	0.36	0.09	TRUE	TRUE	First Order
33	https://envipath.org/package/5882df9c-dae1-4d80-a40e-db4724271456/compound/be52579e-7db4-4e9c-af03-f0c6060bbe50/structure/7f97353a-91ca-40ae-a000-2eeadfae0e60	Amidosulfuron	CN(S(=O)(=O)C)S(=O)(=O)NC(=O)NC1=NC(=CC(=N1)OC)OC	38.1	https://envipath.org/package/5882df9c-dae1-4d80-a40e-db4724271456/scenario/0b34f86b-2b2e-4449-9b83-9487f2c4db23	B.8.1.2.2, ErzgrÃ¤ber B. (2001)	First Order	no further information about the model	CN(S(=O)(=O)C)S(=O)(=O)NC(=O)N[14C]1=N[14C](=[14CH][14C](=N1)OC)OC	5.9	3.44	1.08824				20		MWHC	40		Sand	86.7	9.2	4.1	CN(S(=O)(=O)C)S(=O)(=O)NC(=O)NC1=NC(=CC(=N1)OC)OC	FALSE	COc1cc(OC)nc(NC(=O)NS(=O)(=O)N(C)S(C)(=O)=O)n1	COc1cc(OC)nc(NC(=O)NS(=O)(=O)N(C)S(C)(=O)=O)n1	COc1cc(OC)nc(NC(=O)NS(=O)(=O)N(C)S(C)(=O)=O)n1	1.58092	16	1.34896	17.0599	1.23198	0.336807	1.2385	1.23	0.36	0.09	TRUE	TRUE	First Order
33	https://envipath.org/package/5882df9c-dae1-4d80-a40e-db4724271456/compound/be52579e-7db4-4e9c-af03-f0c6060bbe50/structure/7f97353a-91ca-40ae-a000-2eeadfae0e60	Amidosulfuron	CN(S(=O)(=O)C)S(=O)(=O)NC(=O)NC1=NC(=CC(=N1)OC)OC	3	https://envipath.org/package/5882df9c-dae1-4d80-a40e-db4724271456/scenario/a838904d-6b34-4c82-ab67-58f129bc2977	B.8.1.1.1, Till, C.P. (1989)	First Order	no further information about the model	CN(S(=O)(=O)C)S(=O)(=O)NC(=O)N[14C]1=N[14C](=[14CH][14C](=N1)OC)OC	5	9	2.94706				20		MWHC	40		Loamy sand	85.4	8.9	5.7	CN(S(=O)(=O)C)S(=O)(=O)NC(=O)NC1=NC(=CC(=N1)OC)OC	FALSE	COc1cc(OC)nc(NC(=O)NS(=O)(=O)N(C)S(C)(=O)=O)n1	COc1cc(OC)nc(NC(=O)NS(=O)(=O)N(C)S(C)(=O)=O)n1	COc1cc(OC)nc(NC(=O)NS(=O)(=O)N(C)S(C)(=O)=O)n1	0.477121	16	1.34896	17.0599	1.23198	0.336807	1.2385	1.23	0.36	0.09	TRUE	TRUE	First Order
33	https://envipath.org/package/5882df9c-dae1-4d80-a40e-db4724271456/compound/be52579e-7db4-4e9c-af03-f0c6060bbe50/structure/7f97353a-91ca-40ae-a000-2eeadfae0e60	Amidosulfuron	CN(S(=O)(=O)C)S(=O)(=O)NC(=O)NC1=NC(=CC(=N1)OC)OC	21	https://envipath.org/package/5882df9c-dae1-4d80-a40e-db4724271456/scenario/3121c96c-a805-4acc-92e6-de785f06488a	B.1.1.2, Till, C.P. (1991b)	First Order	no further information about the model	CN(S(=O)(=O)C)S(=O)(=O)NC(=O)NC1=NC(=CC(=N1)OC)OC	5	9	2.29412	21.2	26	23.6	10	45.4	MWHC	40		Loamy sand	85.4	8.9	5.7	CN(S(=O)(=O)C)S(=O)(=O)NC(=O)NC1=NC(=CC(=N1)OC)OC	FALSE	COc1cc(OC)nc(NC(=O)NS(=O)(=O)N(C)S(C)(=O)=O)n1	COc1cc(OC)nc(NC(=O)NS(=O)(=O)N(C)S(C)(=O)=O)n1	COc1cc(OC)nc(NC(=O)NS(=O)(=O)N(C)S(C)(=O)=O)n1	1.32222	16	1.34896	17.0599	1.23198	0.336807	1.2385	1.23	0.36	0.09	TRUE	TRUE	First Order
33	https://envipath.org/package/5882df9c-dae1-4d80-a40e-db4724271456/compound/be52579e-7db4-4e9c-af03-f0c6060bbe50/structure/7f97353a-91ca-40ae-a000-2eeadfae0e60	Amidosulfuron	CN(S(=O)(=O)C)S(=O)(=O)NC(=O)NC1=NC(=CC(=N1)OC)OC	26.4	https://envipath.org/package/5882df9c-dae1-4d80-a40e-db4724271456/scenario/af04add8-d63a-4587-bfb1-397d6d664647	B.8.1.2.2, ErzgrÃ¤ber B. (2001)	First Order	no further information about the model	CN(S(=O)(=O)C)S(=O)(=O)NC(=O)N[14C]1=N[14C](=[14CH][14C](=N1)OC)OC	5.6	16.12	0.723529				20		MWHC	40		Silt loam	15.3	66.6	18.1	CN(S(=O)(=O)C)S(=O)(=O)NC(=O)NC1=NC(=CC(=N1)OC)OC	FALSE	COc1cc(OC)nc(NC(=O)NS(=O)(=O)N(C)S(C)(=O)=O)n1	COc1cc(OC)nc(NC(=O)NS(=O)(=O)N(C)S(C)(=O)=O)n1	COc1cc(OC)nc(NC(=O)NS(=O)(=O)N(C)S(C)(=O)=O)n1	1.4216	16	1.34896	17.0599	1.23198	0.336807	1.2385	1.23	0.36	0.09	TRUE	TRUE	First Order
33	https://envipath.org/package/5882df9c-dae1-4d80-a40e-db4724271456/compound/be52579e-7db4-4e9c-af03-f0c6060bbe50/structure/7f97353a-91ca-40ae-a000-2eeadfae0e60	Amidosulfuron	CN(S(=O)(=O)C)S(=O)(=O)NC(=O)NC1=NC(=CC(=N1)OC)OC	29	https://envipath.org/package/5882df9c-dae1-4d80-a40e-db4724271456/scenario/5590a381-8df9-44a7-a683-09aa078c62b3	B.8.1.1.1, Till, C.P. (1989)	First Order	no further information about the model	CN(S(=O)(=O)C)S(=O)(=O)NC(=O)N[14C]1=N[14C](=[14CH][14C](=N1)OC)OC	5.9	3.44	1.08824				20		MWHC	40		Sand	86.7	9.2	4.1	CN(S(=O)(=O)C)S(=O)(=O)NC(=O)NC1=NC(=CC(=N1)OC)OC	FALSE	COc1cc(OC)nc(NC(=O)NS(=O)(=O)N(C)S(C)(=O)=O)n1	COc1cc(OC)nc(NC(=O)NS(=O)(=O)N(C)S(C)(=O)=O)n1	COc1cc(OC)nc(NC(=O)NS(=O)(=O)N(C)S(C)(=O)=O)n1	1.4624	16	1.34896	17.0599	1.23198	0.336807	1.2385	1.23	0.36	0.09	TRUE	TRUE	First Order
33	https://envipath.org/package/5882df9c-dae1-4d80-a40e-db4724271456/compound/be52579e-7db4-4e9c-af03-f0c6060bbe50/structure/7f97353a-91ca-40ae-a000-2eeadfae0e60	Amidosulfuron	CN(S(=O)(=O)C)S(=O)(=O)NC(=O)NC1=NC(=CC(=N1)OC)OC	21.5	https://envipath.org/package/5882df9c-dae1-4d80-a40e-db4724271456/scenario/87853e62-1c48-44fa-aacf-31ab11b59158	B.8.1.2.1, Gildemeister, H. (1993a)	First Order	no further information about the model	CN(S(=O)(=O)C)S(=O)(=O)NC(=O)N[14C]1=N[14C](=[14CH][14C](=N1)OC)OC	6.2	14.1	1.18824				20	35.2	MWHC			Silt loam	7.7	69.9	22.4	CN(S(=O)(=O)C)S(=O)(=O)NC(=O)NC1=NC(=CC(=N1)OC)OC	FALSE	COc1cc(OC)nc(NC(=O)NS(=O)(=O)N(C)S(C)(=O)=O)n1	COc1cc(OC)nc(NC(=O)NS(=O)(=O)N(C)S(C)(=O)=O)n1	COc1cc(OC)nc(NC(=O)NS(=O)(=O)N(C)S(C)(=O)=O)n1	1.33244	16	1.34896	17.0599	1.23198	0.336807	1.2385	1.23	0.36	0.09	TRUE	TRUE	First Order
33	https://envipath.org/package/5882df9c-dae1-4d80-a40e-db4724271456/compound/be52579e-7db4-4e9c-af03-f0c6060bbe50/structure/7f97353a-91ca-40ae-a000-2eeadfae0e60	Amidosulfuron	CN(S(=O)(=O)C)S(=O)(=O)NC(=O)NC1=NC(=CC(=N1)OC)OC	14.7	https://envipath.org/package/5882df9c-dae1-4d80-a40e-db4724271456/scenario/4034aa02-46a6-447c-81cb-c5deecf2577f	B.8.1.2.1, Gildemeister, H. (1993a)	First Order	no further information about the model	CN(S(=O)(=O)C)S(=O)(=O)NC(=O)N[14C]1=N[14C](=[14CH][14C](=N1)OC)OC	7.2	13.5	1.71765				20	42.8	MWHC			Silt	32.9	50.2	16.9	CN(S(=O)(=O)C)S(=O)(=O)NC(=O)NC1=NC(=CC(=N1)OC)OC	FALSE	COc1cc(OC)nc(NC(=O)NS(=O)(=O)N(C)S(C)(=O)=O)n1	COc1cc(OC)nc(NC(=O)NS(=O)(=O)N(C)S(C)(=O)=O)n1	COc1cc(OC)nc(NC(=O)NS(=O)(=O)N(C)S(C)(=O)=O)n1	1.16732	16	1.34896	17.0599	1.23198	0.336807	1.2385	1.23	0.36	0.09	TRUE	TRUE	First Order
33	https://envipath.org/package/5882df9c-dae1-4d80-a40e-db4724271456/compound/be52579e-7db4-4e9c-af03-f0c6060bbe50/structure/7f97353a-91ca-40ae-a000-2eeadfae0e60	Amidosulfuron	CN(S(=O)(=O)C)S(=O)(=O)NC(=O)NC1=NC(=CC(=N1)OC)OC	23.2	https://envipath.org/package/5882df9c-dae1-4d80-a40e-db4724271456/scenario/6da2dfcc-7728-4568-84e2-bcc4fb229fd7	B.8.1.2.2, ErzgrÃ¤ber B. (2001)	First Order	no further information about the model	CN(S(=O)(=O)C)S(=O)(=O)NC(=O)N[14C]1=N[14C](=[14CH][14C](=N1)OC)OC	7.4	8	0.94	464	283	373.5	20	32.9	MWHC	38		Loamy sand	73.94	16.72	9.34	CN(S(=O)(=O)C)S(=O)(=O)NC(=O)NC1=NC(=CC(=N1)OC)OC	FALSE	COc1cc(OC)nc(NC(=O)NS(=O)(=O)N(C)S(C)(=O)=O)n1	COc1cc(OC)nc(NC(=O)NS(=O)(=O)N(C)S(C)(=O)=O)n1	COc1cc(OC)nc(NC(=O)NS(=O)(=O)N(C)S(C)(=O)=O)n1	1.36549	16	1.34896	17.0599	1.23198	0.336807	1.2385	1.23	0.36	0.09	TRUE	TRUE	First Order
33	https://envipath.org/package/5882df9c-dae1-4d80-a40e-db4724271456/compound/be52579e-7db4-4e9c-af03-f0c6060bbe50/structure/7f97353a-91ca-40ae-a000-2eeadfae0e60	Amidosulfuron	CN(S(=O)(=O)C)S(=O)(=O)NC(=O)NC1=NC(=CC(=N1)OC)OC	24	https://envipath.org/package/5882df9c-dae1-4d80-a40e-db4724271456/scenario/6009462b-0e9e-4df0-9267-5f19c0637d57	B.8.1.1.1, Till, C.P. (1989)	First Order	no further information about the model	CN(S(=O)(=O)C)S(=O)(=O)NC(=O)N[14C]1=N[14C](=[14CH][14C](=N1)OC)OC	5.5	5.31	0.958824				20		MWHC	40		Sandy loam	58.6	31.9	9.5	CN(S(=O)(=O)C)S(=O)(=O)NC(=O)NC1=NC(=CC(=N1)OC)OC	FALSE	COc1cc(OC)nc(NC(=O)NS(=O)(=O)N(C)S(C)(=O)=O)n1	COc1cc(OC)nc(NC(=O)NS(=O)(=O)N(C)S(C)(=O)=O)n1	COc1cc(OC)nc(NC(=O)NS(=O)(=O)N(C)S(C)(=O)=O)n1	1.38021	16	1.34896	17.0599	1.23198	0.336807	1.2385	1.23	0.36	0.09	TRUE	TRUE	First Order
33	https://envipath.org/package/5882df9c-dae1-4d80-a40e-db4724271456/compound/be52579e-7db4-4e9c-af03-f0c6060bbe50/structure/7f97353a-91ca-40ae-a000-2eeadfae0e60	Amidosulfuron	CN(S(=O)(=O)C)S(=O)(=O)NC(=O)NC1=NC(=CC(=N1)OC)OC	25.7	https://envipath.org/package/5882df9c-dae1-4d80-a40e-db4724271456/scenario/e3abd8ed-c8b0-4e11-aa02-65df3ba48fa0	B.8.1.2.2, ErzgrÃ¤ber B. (2001)	First Order	no further information about the model	CN(S(=O)(=O)C)S(=O)(=O)NC(=O)N[14C]1=N[14C](=[14CH][14C](=N1)OC)OC	5.5	5.31	0.958824				20		MWHC	40		Sandy loam	58.6	31.9	9.5	CN(S(=O)(=O)C)S(=O)(=O)NC(=O)NC1=NC(=CC(=N1)OC)OC	FALSE	COc1cc(OC)nc(NC(=O)NS(=O)(=O)N(C)S(C)(=O)=O)n1	COc1cc(OC)nc(NC(=O)NS(=O)(=O)N(C)S(C)(=O)=O)n1	COc1cc(OC)nc(NC(=O)NS(=O)(=O)N(C)S(C)(=O)=O)n1	1.40993	16	1.34896	17.0599	1.23198	0.336807	1.2385	1.23	0.36	0.09	TRUE	TRUE	First Order
33	https://envipath.org/package/5882df9c-dae1-4d80-a40e-db4724271456/compound/be52579e-7db4-4e9c-af03-f0c6060bbe50/structure/7f97353a-91ca-40ae-a000-2eeadfae0e60	Amidosulfuron	CN(S(=O)(=O)C)S(=O)(=O)NC(=O)NC1=NC(=CC(=N1)OC)OC	9.5	https://envipath.org/package/5882df9c-dae1-4d80-a40e-db4724271456/scenario/d2611bbb-de07-40ce-9e73-84392b04a473	B.8.1.1.1, Dorn, R., (2001)	First Order	no further information about the model	CN(S(=O)(=O)C)S(=O)(=O)NC(=O)N[14C]1=N[14C](=[14CH][14C](=N1)OC)OC	7.4	8	0.94	464	283	373.5	20	32.9	MWHC	38		Loamy sand	73.94	16.72	9.34	CN(S(=O)(=O)C)S(=O)(=O)NC(=O)NC1=NC(=CC(=N1)OC)OC	FALSE	COc1cc(OC)nc(NC(=O)NS(=O)(=O)N(C)S(C)(=O)=O)n1	COc1cc(OC)nc(NC(=O)NS(=O)(=O)N(C)S(C)(=O)=O)n1	COc1cc(OC)nc(NC(=O)NS(=O)(=O)N(C)S(C)(=O)=O)n1	0.977724	16	1.34896	17.0599	1.23198	0.336807	1.2385	1.23	0.36	0.09	TRUE	TRUE	First Order
33	https://envipath.org/package/5882df9c-dae1-4d80-a40e-db4724271456/compound/be52579e-7db4-4e9c-af03-f0c6060bbe50/structure/7f97353a-91ca-40ae-a000-2eeadfae0e60	Amidosulfuron	CN(S(=O)(=O)C)S(=O)(=O)NC(=O)NC1=NC(=CC(=N1)OC)OC	28	https://envipath.org/package/5882df9c-dae1-4d80-a40e-db4724271456/scenario/6762be0f-5dde-4da1-8114-47a692ddacd2	B.8.1.1.1, Till, C.P. (1989)	First Order	no further information about the model	CN(S(=O)(=O)C)S(=O)(=O)NC(=O)N[14C]1=N[14C](=[14CH][14C](=N1)OC)OC	5.6	16.12	0.723529				20		MWHC	40		Silt loam	15.3	66.6	18.1	CN(S(=O)(=O)C)S(=O)(=O)NC(=O)NC1=NC(=CC(=N1)OC)OC	FALSE	COc1cc(OC)nc(NC(=O)NS(=O)(=O)N(C)S(C)(=O)=O)n1	COc1cc(OC)nc(NC(=O)NS(=O)(=O)N(C)S(C)(=O)=O)n1	COc1cc(OC)nc(NC(=O)NS(=O)(=O)N(C)S(C)(=O)=O)n1	1.44716	16	1.34896	17.0599	1.23198	0.336807	1.2385	1.23	0.36	0.09	TRUE	TRUE	First Order
33	https://envipath.org/package/5882df9c-dae1-4d80-a40e-db4724271456/compound/be52579e-7db4-4e9c-af03-f0c6060bbe50/structure/7f97353a-91ca-40ae-a000-2eeadfae0e60	Amidosulfuron	CN(S(=O)(=O)C)S(=O)(=O)NC(=O)NC1=NC(=CC(=N1)OC)OC	21	https://envipath.org/package/5882df9c-dae1-4d80-a40e-db4724271456/scenario/1fa47a0d-c4b4-42da-90fc-8952e6e095fd	B.8.1.2.1, Gildemeister, H. (1993a)	First Order	no further information about the model	CN(S(=O)(=O)C)S(=O)(=O)NC(=O)N[14C]1=N[14C](=[14CH][14C](=N1)OC)OC	5.8	5.79	0.894118				20		MWHC	40		Sandy loam	52.7	36.5	10.8	CN(S(=O)(=O)C)S(=O)(=O)NC(=O)NC1=NC(=CC(=N1)OC)OC	FALSE	COc1cc(OC)nc(NC(=O)NS(=O)(=O)N(C)S(C)(=O)=O)n1	COc1cc(OC)nc(NC(=O)NS(=O)(=O)N(C)S(C)(=O)=O)n1	COc1cc(OC)nc(NC(=O)NS(=O)(=O)N(C)S(C)(=O)=O)n1	1.32222	16	1.34896	17.0599	1.23198	0.336807	1.2385	1.23	0.36	0.09	TRUE	TRUE	First Order
34	https://envipath.org/package/5882df9c-dae1-4d80-a40e-db4724271456/compound/7e96e814-23b5-4efd-b97e-3b512e54a9cd/structure/abbedab2-ad64-49fb-9ecf-fd0b41902138	M1 (AE F128870)	CN(S(=O)(=O)C)S(=O)(=O)NC(=O)NC1=NC(=C(C(=N1)O)O)OC	291	https://envipath.org/package/5882df9c-dae1-4d80-a40e-db4724271456/scenario/b90a638b-dc14-48e8-8e64-6f873c86aca7	B.8.1.2.2, ErzgrÃ¤ber B. (2001)	First Order	no further information about the model	CN(S(=O)(=O)C)S(=O)(=O)NC(=O)N[14C]1=N[14C](=[14CH][14C](=N1)OC)OC	7.4	8	0.94	464	283	373.5	20	32.9	MWHC	38		Loamy sand	73.94	16.72	9.34	CN(S(=O)(=O)C)S(=O)(=O)NC(=O)NC1=NC(=C(C(=N1)O)O)OC	FALSE	COc1nc(NC(=O)NS(=O)(=O)N(C)S(C)(=O)=O)nc(O)c1O	COc1nc(NC(=O)NS(=O)(=O)N(C)S(C)(=O)=O)nc(O)c1O	COc1nc(NC(=O)NS(=O)(=O)N(C)S(C)(=O)=O)nc(O)c1O	2.46389	4	2.10014	95.336	1.97926	0.45702	1.21104	1.96	0.5	0.29	TRUE	FALSE	First Order
34	https://envipath.org/package/5882df9c-dae1-4d80-a40e-db4724271456/compound/7e96e814-23b5-4efd-b97e-3b512e54a9cd/structure/abbedab2-ad64-49fb-9ecf-fd0b41902138	M1 (AE F128870)	CN(S(=O)(=O)C)S(=O)(=O)NC(=O)NC1=NC(=C(C(=N1)O)O)OC	177	https://envipath.org/package/5882df9c-dae1-4d80-a40e-db4724271456/scenario/856ebc9d-e4e0-46d1-8426-6dc25e62b91c	B.8.1.2.2, ErzgrÃ¤ber B. (2001)	First Order	no further information about the model	CN(S(=O)(=O)C)S(=O)(=O)NC(=O)N[14C]1=N[14C](=[14CH][14C](=N1)OC)OC	5	9	2.94706				20		MWHC	40		Loamy sand	85.4	8.9	5.7	CN(S(=O)(=O)C)S(=O)(=O)NC(=O)NC1=NC(=C(C(=N1)O)O)OC	FALSE	COc1nc(NC(=O)NS(=O)(=O)N(C)S(C)(=O)=O)nc(O)c1O	COc1nc(NC(=O)NS(=O)(=O)N(C)S(C)(=O)=O)nc(O)c1O	COc1nc(NC(=O)NS(=O)(=O)N(C)S(C)(=O)=O)nc(O)c1O	2.24797	4	2.10014	95.336	1.97926	0.45702	1.21104	1.96	0.5	0.29	TRUE	FALSE	First Order
34	https://envipath.org/package/5882df9c-dae1-4d80-a40e-db4724271456/compound/7e96e814-23b5-4efd-b97e-3b512e54a9cd/structure/abbedab2-ad64-49fb-9ecf-fd0b41902138	M1 (AE F128870)	CN(S(=O)(=O)C)S(=O)(=O)NC(=O)NC1=NC(=C(C(=N1)O)O)OC	17.9	https://envipath.org/package/5882df9c-dae1-4d80-a40e-db4724271456/scenario/92dba686-560f-4e52-903a-9d8612545d8a	B.8.1.2.2, ErzgrÃ¤ber B. (2001)	First Order	no further information about the model	CN(S(=O)(=O)C)S(=O)(=O)NC(=O)N[14C]1=N[14C](=[14CH][14C](=N1)OC)OC	5.9	3.44	1.08824				20		MWHC	40		Sand	86.7	9.2	4.1	CN(S(=O)(=O)C)S(=O)(=O)NC(=O)NC1=NC(=C(C(=N1)O)O)OC	FALSE	COc1nc(NC(=O)NS(=O)(=O)N(C)S(C)(=O)=O)nc(O)c1O	COc1nc(NC(=O)NS(=O)(=O)N(C)S(C)(=O)=O)nc(O)c1O	COc1nc(NC(=O)NS(=O)(=O)N(C)S(C)(=O)=O)nc(O)c1O	1.25285	4	2.10014	95.336	1.97926	0.45702	1.21104	1.96	0.5	0.29	TRUE	FALSE	First Order
34	https://envipath.org/package/5882df9c-dae1-4d80-a40e-db4724271456/compound/7e96e814-23b5-4efd-b97e-3b512e54a9cd/structure/abbedab2-ad64-49fb-9ecf-fd0b41902138	M1 (AE F128870)	CN(S(=O)(=O)C)S(=O)(=O)NC(=O)NC1=NC(=C(C(=N1)O)O)OC	89.6	https://envipath.org/package/5882df9c-dae1-4d80-a40e-db4724271456/scenario/27aa38d7-040e-4f75-b1dd-33643d3508b6	B.8.1.2.2, ErzgrÃ¤ber B. (2001)	First Order	no further information about the model	CN(S(=O)(=O)C)S(=O)(=O)NC(=O)N[14C]1=NC(=CC(=N1)OC)OC	7.4	20	1.94118	583	531	557	20		MWHC	40		Sandy clay loam	27.6	43	29.5	CN(S(=O)(=O)C)S(=O)(=O)NC(=O)NC1=NC(=C(C(=N1)O)O)OC	FALSE	COc1nc(NC(=O)NS(=O)(=O)N(C)S(C)(=O)=O)nc(O)c1O	COc1nc(NC(=O)NS(=O)(=O)N(C)S(C)(=O)=O)nc(O)c1O	COc1nc(NC(=O)NS(=O)(=O)N(C)S(C)(=O)=O)nc(O)c1O	1.95231	4	2.10014	95.336	1.97926	0.45702	1.21104	1.96	0.5	0.29	TRUE	FALSE	First Order
35	https://envipath.org/package/5882df9c-dae1-4d80-a40e-db4724271456/compound/7e4fc42a-712a-4b9a-9cfd-bdb3ad7de21d/structure/4a1f812c-9509-4d5a-9655-f09fc4e09820	Aminopyralid	C1=C(Cl)N=C(C(=C1N)Cl)C(=O)O	26.4	https://envipath.org/package/5882df9c-dae1-4d80-a40e-db4724271456/scenario/f5bf52bb-dd59-46e4-befc-ba8515d0c8c7	Yoder, R.N. and Smith, K.P., (2003a)	First Order	linear regreession analysis on the log-transformed data,no further information about the model	C1=[14C](Cl)N=[14C](C(=C1N)Cl)C(=O)O	7.7	14.4	1.5	216.1	94.1	155.1	20	86.9	MHC	40		Clay loam	41	36	23	C1=C(Cl)N=C(C(=C1N)Cl)C(=O)O	FALSE	Nc1cc(Cl)nc(C(=O)O)c1Cl	Nc1cc(Cl)nc(C(=O)O)c1Cl	Nc1cc(Cl)nc(C(=O)O)c1Cl	1.4216	6	1.98224	86.3148	1.93609	0.408251	1.18241	1.93	0.46	0.2	TRUE	TRUE	First Order
35	https://envipath.org/package/5882df9c-dae1-4d80-a40e-db4724271456/compound/7e4fc42a-712a-4b9a-9cfd-bdb3ad7de21d/structure/4a1f812c-9509-4d5a-9655-f09fc4e09820	Aminopyralid	C1=C(Cl)N=C(C(=C1N)Cl)C(=O)O	146.9	https://envipath.org/package/5882df9c-dae1-4d80-a40e-db4724271456/scenario/7a6931b7-96f1-4a12-a13d-561eed9c83a3	Yoder, R.N. and Smith, K.P., (2003a)	First Order	linear regreession analysis on the log-transformed data,no further information about the model	C1=[14C](Cl)N=[14C](C(=C1N)Cl)C(=O)O	5.6	6.8	1.5	111.4	39.5	75.45	20	43.7	MHC	40		Sand	91	6	3	C1=C(Cl)N=C(C(=C1N)Cl)C(=O)O	FALSE	Nc1cc(Cl)nc(C(=O)O)c1Cl	Nc1cc(Cl)nc(C(=O)O)c1Cl	Nc1cc(Cl)nc(C(=O)O)c1Cl	2.16702	6	1.98224	86.3148	1.93609	0.408251	1.18241	1.93	0.46	0.2	TRUE	TRUE	First Order
35	https://envipath.org/package/5882df9c-dae1-4d80-a40e-db4724271456/compound/7e4fc42a-712a-4b9a-9cfd-bdb3ad7de21d/structure/4a1f812c-9509-4d5a-9655-f09fc4e09820	Aminopyralid	C1=C(Cl)N=C(C(=C1N)Cl)C(=O)O	28.8	https://envipath.org/package/5882df9c-dae1-4d80-a40e-db4724271456/scenario/e24c9ef8-dff0-4fdc-bc61-4f6c911d946c	Yoder, R.N. and Smith, K.P., (2003a)	First Order	linear regreession analysis on the log-transformed data,no further information about the model	C1=[14C](Cl)N=[14C](C(=C1N)Cl)C(=O)O	5.8	15.1	1	54.7	50.8	52.75	20	68.4	MHC	40		Clay loam	42	32	26	C1=C(Cl)N=C(C(=C1N)Cl)C(=O)O	FALSE	Nc1cc(Cl)nc(C(=O)O)c1Cl	Nc1cc(Cl)nc(C(=O)O)c1Cl	Nc1cc(Cl)nc(C(=O)O)c1Cl	1.45939	6	1.98224	86.3148	1.93609	0.408251	1.18241	1.93	0.46	0.2	TRUE	TRUE	First Order
35	https://envipath.org/package/5882df9c-dae1-4d80-a40e-db4724271456/compound/7e4fc42a-712a-4b9a-9cfd-bdb3ad7de21d/structure/4a1f812c-9509-4d5a-9655-f09fc4e09820	Aminopyralid	C1=C(Cl)N=C(C(=C1N)Cl)C(=O)O	401.8	https://envipath.org/package/5882df9c-dae1-4d80-a40e-db4724271456/scenario/ab592a74-c34a-4cef-859a-5889491c4e61	Yoder, R.N. and Smith, K.P., (2003a)_10Â°C		linear regreession analysis on the log-transformed data	C1=[14C](Cl)N=[14C](C(=C1N)Cl)C(=O)O	7.7	10	1	40.6	72	56.3	10	56	MHC	40		Sandy loam	26	60	14	C1=C(Cl)N=C(C(=C1N)Cl)C(=O)O	FALSE	Nc1cc(Cl)nc(C(=O)O)c1Cl	Nc1cc(Cl)nc(C(=O)O)c1Cl	Nc1cc(Cl)nc(C(=O)O)c1Cl	2.60401	6	1.98224	86.3148	1.93609	0.408251	1.18241	1.93	0.46	0.2	TRUE	TRUE	SFO
35	https://envipath.org/package/5882df9c-dae1-4d80-a40e-db4724271456/compound/7e4fc42a-712a-4b9a-9cfd-bdb3ad7de21d/structure/4a1f812c-9509-4d5a-9655-f09fc4e09820	Aminopyralid	C1=C(Cl)N=C(C(=C1N)Cl)C(=O)O	106.9	https://envipath.org/package/5882df9c-dae1-4d80-a40e-db4724271456/scenario/34a7b6b5-97e7-4091-932a-86a1e846f7ff	Yoder, R.N. and Smith, K.P., (2003a)	First Order	linear regreession analysis on the log-transformed data,no further information about the model	C1=[14C](Cl)N=[14C](C(=C1N)Cl)C(=O)O	7.7	10	1	40.6	72	56.3	30	56	MHC	40		Sandy loam	26	60	14	C1=C(Cl)N=C(C(=C1N)Cl)C(=O)O	FALSE	Nc1cc(Cl)nc(C(=O)O)c1Cl	Nc1cc(Cl)nc(C(=O)O)c1Cl	Nc1cc(Cl)nc(C(=O)O)c1Cl	2.02898	6	1.98224	86.3148	1.93609	0.408251	1.18241	1.93	0.46	0.2	TRUE	TRUE	First Order
35	https://envipath.org/package/5882df9c-dae1-4d80-a40e-db4724271456/compound/7e4fc42a-712a-4b9a-9cfd-bdb3ad7de21d/structure/4a1f812c-9509-4d5a-9655-f09fc4e09820	Aminopyralid	C1=C(Cl)N=C(C(=C1N)Cl)C(=O)O	86.2	https://envipath.org/package/5882df9c-dae1-4d80-a40e-db4724271456/scenario/5e02fe80-2f21-4c19-967d-2c1711370d4d	Yoder, R.N. and Smith, K.P., (2003a)	First Order	linear regreession analysis on the log-transformed data,no further information about the model	C1=[14C](Cl)N=[14C](C(=C1N)Cl)C(=O)O	7.7	10	1	40.6	72	56.3	20	56	MHC	40		Sandy loam	26	60	14	C1=C(Cl)N=C(C(=C1N)Cl)C(=O)O	FALSE	Nc1cc(Cl)nc(C(=O)O)c1Cl	Nc1cc(Cl)nc(C(=O)O)c1Cl	Nc1cc(Cl)nc(C(=O)O)c1Cl	1.93551	6	1.98224	86.3148	1.93609	0.408251	1.18241	1.93	0.46	0.2	TRUE	TRUE	First Order
36	https://envipath.org/package/5882df9c-dae1-4d80-a40e-db4724271456/compound/a9602959-95ce-4eeb-9f2a-19178dc21ba9/structure/09796754-4554-4985-9438-69e8be43b1cf	Amisulbrom	CC1=C(C2=C(C=C(C=C2)F)N1S(=O)(=O)C3=NN(C=N3)S(=O)(=O)N(C)C)Br	98	https://envipath.org/package/5882df9c-dae1-4d80-a40e-db4724271456/scenario/c7e42f6e-6c54-42ef-b687-21116e2d71b8	Crowe, A. (2004d)	SFO		CC1=C(C2=C(C=C(C=C2)F)N1S(=O)(=O)C3=NN([14CH]=N3)S(=O)(=O)N(C)C)Br	6.6	25.1	5.2	518	448	483	20	46	pF2			Silty clay loam	10	66.7	23.4	CC1=C(C2=C(C=C(C=C2)F)N1S(=O)(=O)C3=NN(C=N3)S(=O)(=O)N(C)C)Br	FALSE	Cc1c(Br)c2ccc(F)cc2n1S(=O)(=O)c1ncn(S(=O)(=O)N(C)C)n1	Cc1c(Br)c2ccc(F)cc2n1S(=O)(=O)c1ncn(S(=O)(=O)N(C)C)n1	Cc1c(Br)c2ccc(F)cc2n1S(=O)(=O)c1ncn(S(=O)(=O)N(C)C)n1	1.99123	6	2.00827	97.6099	1.98949	0.350908	1.19916	1.98	0.41	0.19	TRUE	TRUE	SFO
36	https://envipath.org/package/5882df9c-dae1-4d80-a40e-db4724271456/compound/a9602959-95ce-4eeb-9f2a-19178dc21ba9/structure/09796754-4554-4985-9438-69e8be43b1cf	Amisulbrom	CC1=C(C2=C(C=C(C=C2)F)N1S(=O)(=O)C3=NN(C=N3)S(=O)(=O)N(C)C)Br	22	https://envipath.org/package/5882df9c-dae1-4d80-a40e-db4724271456/scenario/ff671028-02ca-4799-8653-859c34a1a92a	Crowe, A. (2004d)	SFO		CC1=C(C2=C(C=C(C=C2)F)N1S(=O)(=O)C3=NN([14CH]=N3)S(=O)(=O)N(C)C)Br	7.4	41.1	4.5	1262	1294	1278	20	36	pF2			Clay loam	30.6	41.6	27.6	CC1=C(C2=C(C=C(C=C2)F)N1S(=O)(=O)C3=NN(C=N3)S(=O)(=O)N(C)C)Br	FALSE	Cc1c(Br)c2ccc(F)cc2n1S(=O)(=O)c1ncn(S(=O)(=O)N(C)C)n1	Cc1c(Br)c2ccc(F)cc2n1S(=O)(=O)c1ncn(S(=O)(=O)N(C)C)n1	Cc1c(Br)c2ccc(F)cc2n1S(=O)(=O)c1ncn(S(=O)(=O)N(C)C)n1	1.34242	6	2.00827	97.6099	1.98949	0.350908	1.19916	1.98	0.41	0.19	TRUE	TRUE	SFO
36	https://envipath.org/package/5882df9c-dae1-4d80-a40e-db4724271456/compound/a9602959-95ce-4eeb-9f2a-19178dc21ba9/structure/09796754-4554-4985-9438-69e8be43b1cf	Amisulbrom	CC1=C(C2=C(C=C(C=C2)F)N1S(=O)(=O)C3=NN(C=N3)S(=O)(=O)N(C)C)Br	348	https://envipath.org/package/5882df9c-dae1-4d80-a40e-db4724271456/scenario/17d3c5c3-ecce-402b-ae9e-b4818cb9ec75	Crowe, A. (2004d)	SFO		CC1=C(C2=C(C=C(C=C2)F)N1S(=O)(=O)C3=NN([14CH]=N3)S(=O)(=O)N(C)C)Br	5	14.6	1.9	218	226	222	20	17.6	pF2			Sandy loam	74.8	15.7	9.5	CC1=C(C2=C(C=C(C=C2)F)N1S(=O)(=O)C3=NN(C=N3)S(=O)(=O)N(C)C)Br	FALSE	Cc1c(Br)c2ccc(F)cc2n1S(=O)(=O)c1ncn(S(=O)(=O)N(C)C)n1	Cc1c(Br)c2ccc(F)cc2n1S(=O)(=O)c1ncn(S(=O)(=O)N(C)C)n1	Cc1c(Br)c2ccc(F)cc2n1S(=O)(=O)c1ncn(S(=O)(=O)N(C)C)n1	2.54158	6	2.00827	97.6099	1.98949	0.350908	1.19916	1.98	0.41	0.19	TRUE	TRUE	SFO
36	https://envipath.org/package/5882df9c-dae1-4d80-a40e-db4724271456/compound/a9602959-95ce-4eeb-9f2a-19178dc21ba9/structure/09796754-4554-4985-9438-69e8be43b1cf	Amisulbrom	CC1=C(C2=C(C=C(C=C2)F)N1S(=O)(=O)C3=NN(C=N3)S(=O)(=O)N(C)C)Br	125	https://envipath.org/package/5882df9c-dae1-4d80-a40e-db4724271456/scenario/58f4ea10-6a43-4540-a446-22464e51315c	Crowe, A. (2004d)	SFO		CC1=C(C2=C(C=C(C=C2)F)N1S(=O)(=O)C3=NN([14CH]=N3)S(=O)(=O)N(C)C)Br	6.4	21.5	4.1	736	737	736.5	10	34	pF2			Sandy loam	65.7	19	15.3	CC1=C(C2=C(C=C(C=C2)F)N1S(=O)(=O)C3=NN(C=N3)S(=O)(=O)N(C)C)Br	FALSE	Cc1c(Br)c2ccc(F)cc2n1S(=O)(=O)c1ncn(S(=O)(=O)N(C)C)n1	Cc1c(Br)c2ccc(F)cc2n1S(=O)(=O)c1ncn(S(=O)(=O)N(C)C)n1	Cc1c(Br)c2ccc(F)cc2n1S(=O)(=O)c1ncn(S(=O)(=O)N(C)C)n1	2.09691	6	2.00827	97.6099	1.98949	0.350908	1.19916	1.98	0.41	0.19	TRUE	TRUE	SFO
36	https://envipath.org/package/5882df9c-dae1-4d80-a40e-db4724271456/compound/a9602959-95ce-4eeb-9f2a-19178dc21ba9/structure/09796754-4554-4985-9438-69e8be43b1cf	Amisulbrom	CC1=C(C2=C(C=C(C=C2)F)N1S(=O)(=O)C3=NN(C=N3)S(=O)(=O)N(C)C)Br	106	https://envipath.org/package/5882df9c-dae1-4d80-a40e-db4724271456/scenario/f3fb96e9-222a-4511-84da-d6b01abf8f05	Crowe, A., (2004a)	SFO		CC1=C(C2=C(C=C(C=C2)F)N1S(=O)(=O)C3=NN([14CH]=N3)S(=O)(=O)N(C)C)Br	6.4	21.5	4.1	632	548	590	20	34	pF2			Sandy loam	65.7	19	15.3	CC1=C(C2=C(C=C(C=C2)F)N1S(=O)(=O)C3=NN(C=N3)S(=O)(=O)N(C)C)Br	FALSE	Cc1c(Br)c2ccc(F)cc2n1S(=O)(=O)c1ncn(S(=O)(=O)N(C)C)n1	Cc1c(Br)c2ccc(F)cc2n1S(=O)(=O)c1ncn(S(=O)(=O)N(C)C)n1	Cc1c(Br)c2ccc(F)cc2n1S(=O)(=O)c1ncn(S(=O)(=O)N(C)C)n1	2.02531	6	2.00827	97.6099	1.98949	0.350908	1.19916	1.98	0.41	0.19	TRUE	TRUE	SFO
36	https://envipath.org/package/5882df9c-dae1-4d80-a40e-db4724271456/compound/a9602959-95ce-4eeb-9f2a-19178dc21ba9/structure/09796754-4554-4985-9438-69e8be43b1cf	Amisulbrom	CC1=C(C2=C(C=C(C=C2)F)N1S(=O)(=O)C3=NN(C=N3)S(=O)(=O)N(C)C)Br	87	https://envipath.org/package/5882df9c-dae1-4d80-a40e-db4724271456/scenario/de99e959-a54b-4008-8587-ea189f9c0180	Crowe, A., (2004a)	SFO		CC1=C([14C]2=[14C]([14CH]=[14C]([14CH]=[14CH]2)F)N1S(=O)(=O)C3=NN(C=N3)S(=O)(=O)N(C)C)Br	6.4	21.5	4.1	632	548	590	20	34	pF2			Sandy loam	65.7	19	15.3	CC1=C(C2=C(C=C(C=C2)F)N1S(=O)(=O)C3=NN(C=N3)S(=O)(=O)N(C)C)Br	FALSE	Cc1c(Br)c2ccc(F)cc2n1S(=O)(=O)c1ncn(S(=O)(=O)N(C)C)n1	Cc1c(Br)c2ccc(F)cc2n1S(=O)(=O)c1ncn(S(=O)(=O)N(C)C)n1	Cc1c(Br)c2ccc(F)cc2n1S(=O)(=O)c1ncn(S(=O)(=O)N(C)C)n1	1.93952	6	2.00827	97.6099	1.98949	0.350908	1.19916	1.98	0.41	0.19	TRUE	TRUE	SFO
37	https://envipath.org/package/5882df9c-dae1-4d80-a40e-db4724271456/compound/a08da785-a68a-4ace-8ea1-463129d5300e/structure/b82689b1-23d6-4a67-b9c0-a26853233488	IT-4	CC1=C(C2=C(C=C(C=C2)F)N1S(=O)(=O)C3=NNC=N3)Br	36	https://envipath.org/package/5882df9c-dae1-4d80-a40e-db4724271456/scenario/da84af1a-097a-4b9b-98fc-d29b37544087	Crowe, A. (2004d)	SFO		CC1=C(C2=C(C=C(C=C2)F)N1S(=O)(=O)C3=NN([14CH]=N3)S(=O)(=O)N(C)C)Br	7.4	41.1	4.5	1262	1294	1278	20	36	pF2			Clay loam	30.6	41.6	27.6	CC1=C(C2=C(C=C(C=C2)F)N1S(=O)(=O)C3=NNC=N3)Br	FALSE	Cc1c(Br)c2ccc(F)cc2n1S(=O)(=O)c1nc[nH]n1	Cc1c(Br)c2ccc(F)cc2n1S(=O)(=O)c1nc[nH]n1	Cc1c(Br)c2ccc(F)cc2n1S(=O)(=O)c1nc[nH]n1	1.5563	9	1.6902	59.8403	1.77699	0.176734	0.500602	1.77	0.29	0.11	TRUE	FALSE	SFO
37	https://envipath.org/package/5882df9c-dae1-4d80-a40e-db4724271456/compound/a08da785-a68a-4ace-8ea1-463129d5300e/structure/b82689b1-23d6-4a67-b9c0-a26853233488	IT-4	CC1=C(C2=C(C=C(C=C2)F)N1S(=O)(=O)C3=NNC=N3)Br	114	https://envipath.org/package/5882df9c-dae1-4d80-a40e-db4724271456/scenario/bc77e0be-5da2-4f5f-9713-c3b86eac0916	Unsworth, R. (2008)	SFO		CC1=C(C2=C(C=C(C=C2)F)N1S(=O)(=O)C3=NNC=N3)Br	3.6	4	3.8	456	339	397.5	20	29.8	pF2			Sandy loam	76	13	11	CC1=C(C2=C(C=C(C=C2)F)N1S(=O)(=O)C3=NNC=N3)Br	FALSE	Cc1c(Br)c2ccc(F)cc2n1S(=O)(=O)c1nc[nH]n1	Cc1c(Br)c2ccc(F)cc2n1S(=O)(=O)c1nc[nH]n1	Cc1c(Br)c2ccc(F)cc2n1S(=O)(=O)c1nc[nH]n1	2.0569	9	1.6902	59.8403	1.77699	0.176734	0.500602	1.77	0.29	0.11	TRUE	TRUE	SFO
37	https://envipath.org/package/5882df9c-dae1-4d80-a40e-db4724271456/compound/a08da785-a68a-4ace-8ea1-463129d5300e/structure/b82689b1-23d6-4a67-b9c0-a26853233488	IT-4	CC1=C(C2=C(C=C(C=C2)F)N1S(=O)(=O)C3=NNC=N3)Br	82	https://envipath.org/package/5882df9c-dae1-4d80-a40e-db4724271456/scenario/0b900f7f-57fc-4d81-8e8f-afca217c4719	Crowe, A. (2004d)	SFO		CC1=C(C2=C(C=C(C=C2)F)N1S(=O)(=O)C3=NN([14CH]=N3)S(=O)(=O)N(C)C)Br	5	14.6	1.9	218	226	222	20	17.6	pF2			Sandy loam	74.8	15.7	9.5	CC1=C(C2=C(C=C(C=C2)F)N1S(=O)(=O)C3=NNC=N3)Br	FALSE	Cc1c(Br)c2ccc(F)cc2n1S(=O)(=O)c1nc[nH]n1	Cc1c(Br)c2ccc(F)cc2n1S(=O)(=O)c1nc[nH]n1	Cc1c(Br)c2ccc(F)cc2n1S(=O)(=O)c1nc[nH]n1	1.91381	9	1.6902	59.8403	1.77699	0.176734	0.500602	1.77	0.29	0.11	TRUE	FALSE	SFO
37	https://envipath.org/package/5882df9c-dae1-4d80-a40e-db4724271456/compound/a08da785-a68a-4ace-8ea1-463129d5300e/structure/b82689b1-23d6-4a67-b9c0-a26853233488	IT-4	CC1=C(C2=C(C=C(C=C2)F)N1S(=O)(=O)C3=NNC=N3)Br	49	https://envipath.org/package/5882df9c-dae1-4d80-a40e-db4724271456/scenario/06921382-69dc-44d0-8068-a75a6d8eafae	Crowe, A. (2004d)	SFO		CC1=C(C2=C(C=C(C=C2)F)N1S(=O)(=O)C3=NN([14CH]=N3)S(=O)(=O)N(C)C)Br	6.4	21.5	4.1	736	737	736.5	10	34	pF2			Sandy loam	65.7	19	15.3	CC1=C(C2=C(C=C(C=C2)F)N1S(=O)(=O)C3=NNC=N3)Br	FALSE	Cc1c(Br)c2ccc(F)cc2n1S(=O)(=O)c1nc[nH]n1	Cc1c(Br)c2ccc(F)cc2n1S(=O)(=O)c1nc[nH]n1	Cc1c(Br)c2ccc(F)cc2n1S(=O)(=O)c1nc[nH]n1	1.6902	9	1.6902	59.8403	1.77699	0.176734	0.500602	1.77	0.29	0.11	TRUE	FALSE	SFO
37	https://envipath.org/package/5882df9c-dae1-4d80-a40e-db4724271456/compound/a08da785-a68a-4ace-8ea1-463129d5300e/structure/b82689b1-23d6-4a67-b9c0-a26853233488	IT-4	CC1=C(C2=C(C=C(C=C2)F)N1S(=O)(=O)C3=NNC=N3)Br	68.5	https://envipath.org/package/5882df9c-dae1-4d80-a40e-db4724271456/scenario/95734ee8-97eb-47a8-bd1d-298cf9c1a560	Unsworth, R. (2008)	SFO		CC1=C(C2=C(C=C(C=C2)F)N1S(=O)(=O)C3=NNC=N3)Br	6.8	26.1	4.7	2723	2452	2587.5	20	41	pF2			Clay	27	33	40	CC1=C(C2=C(C=C(C=C2)F)N1S(=O)(=O)C3=NNC=N3)Br	FALSE	Cc1c(Br)c2ccc(F)cc2n1S(=O)(=O)c1nc[nH]n1	Cc1c(Br)c2ccc(F)cc2n1S(=O)(=O)c1nc[nH]n1	Cc1c(Br)c2ccc(F)cc2n1S(=O)(=O)c1nc[nH]n1	1.83569	9	1.6902	59.8403	1.77699	0.176734	0.500602	1.77	0.29	0.11	TRUE	TRUE	SFO
37	https://envipath.org/package/5882df9c-dae1-4d80-a40e-db4724271456/compound/a08da785-a68a-4ace-8ea1-463129d5300e/structure/b82689b1-23d6-4a67-b9c0-a26853233488	IT-4	CC1=C(C2=C(C=C(C=C2)F)N1S(=O)(=O)C3=NNC=N3)Br	106	https://envipath.org/package/5882df9c-dae1-4d80-a40e-db4724271456/scenario/14061db8-f27a-4b9f-bb8e-6ddbb039751b	Unsworth, R. (2008)	SFO		CC1=C(C2=C(C=C(C=C2)F)N1S(=O)(=O)C3=NNC=N3)Br	5.2	7.1	2.9	1032	755	893.5	20	30.5	pF2			Sandy loam	67	17	16	CC1=C(C2=C(C=C(C=C2)F)N1S(=O)(=O)C3=NNC=N3)Br	FALSE	Cc1c(Br)c2ccc(F)cc2n1S(=O)(=O)c1nc[nH]n1	Cc1c(Br)c2ccc(F)cc2n1S(=O)(=O)c1nc[nH]n1	Cc1c(Br)c2ccc(F)cc2n1S(=O)(=O)c1nc[nH]n1	2.02531	9	1.6902	59.8403	1.77699	0.176734	0.500602	1.77	0.29	0.11	TRUE	TRUE	SFO
37	https://envipath.org/package/5882df9c-dae1-4d80-a40e-db4724271456/compound/a08da785-a68a-4ace-8ea1-463129d5300e/structure/b82689b1-23d6-4a67-b9c0-a26853233488	IT-4	CC1=C(C2=C(C=C(C=C2)F)N1S(=O)(=O)C3=NNC=N3)Br	39	https://envipath.org/package/5882df9c-dae1-4d80-a40e-db4724271456/scenario/614f5ba7-0c19-4c81-adf4-a370046b26aa	Crowe, A., (2004a)	SFO		CC1=C([14C]2=[14C]([14CH]=[14C]([14CH]=[14CH]2)F)N1S(=O)(=O)C3=NN(C=N3)S(=O)(=O)N(C)C)Br	6.4	21.5	4.1	632	548	590	20	34	pF2			Sandy loam	65.7	19	15.3	CC1=C(C2=C(C=C(C=C2)F)N1S(=O)(=O)C3=NNC=N3)Br	FALSE	Cc1c(Br)c2ccc(F)cc2n1S(=O)(=O)c1nc[nH]n1	Cc1c(Br)c2ccc(F)cc2n1S(=O)(=O)c1nc[nH]n1	Cc1c(Br)c2ccc(F)cc2n1S(=O)(=O)c1nc[nH]n1	1.59106	9	1.6902	59.8403	1.77699	0.176734	0.500602	1.77	0.29	0.11	TRUE	FALSE	SFO
37	https://envipath.org/package/5882df9c-dae1-4d80-a40e-db4724271456/compound/a08da785-a68a-4ace-8ea1-463129d5300e/structure/b82689b1-23d6-4a67-b9c0-a26853233488	IT-4	CC1=C(C2=C(C=C(C=C2)F)N1S(=O)(=O)C3=NNC=N3)Br	49	https://envipath.org/package/5882df9c-dae1-4d80-a40e-db4724271456/scenario/5803bc89-90b5-461b-b0c0-3f53028dffba	Crowe, A., (2004a)	SFO		CC1=C(C2=C(C=C(C=C2)F)N1S(=O)(=O)C3=NN([14CH]=N3)S(=O)(=O)N(C)C)Br	6.4	21.5	4.1	632	548	590	20	34	pF2			Sandy loam	65.7	19	15.3	CC1=C(C2=C(C=C(C=C2)F)N1S(=O)(=O)C3=NNC=N3)Br	FALSE	Cc1c(Br)c2ccc(F)cc2n1S(=O)(=O)c1nc[nH]n1	Cc1c(Br)c2ccc(F)cc2n1S(=O)(=O)c1nc[nH]n1	Cc1c(Br)c2ccc(F)cc2n1S(=O)(=O)c1nc[nH]n1	1.6902	9	1.6902	59.8403	1.77699	0.176734	0.500602	1.77	0.29	0.11	TRUE	FALSE	SFO
37	https://envipath.org/package/5882df9c-dae1-4d80-a40e-db4724271456/compound/a08da785-a68a-4ace-8ea1-463129d5300e/structure/b82689b1-23d6-4a67-b9c0-a26853233488	IT-4	CC1=C(C2=C(C=C(C=C2)F)N1S(=O)(=O)C3=NNC=N3)Br	43	https://envipath.org/package/5882df9c-dae1-4d80-a40e-db4724271456/scenario/9df390fa-d8e9-4675-aeb0-a88e981b425d	Crowe, A. (2004d)	SFO		CC1=C(C2=C(C=C(C=C2)F)N1S(=O)(=O)C3=NN([14CH]=N3)S(=O)(=O)N(C)C)Br	6.6	25.1	5.2	518	448	483	20	46	pF2			Silty clay loam	10	66.7	23.4	CC1=C(C2=C(C=C(C=C2)F)N1S(=O)(=O)C3=NNC=N3)Br	FALSE	Cc1c(Br)c2ccc(F)cc2n1S(=O)(=O)c1nc[nH]n1	Cc1c(Br)c2ccc(F)cc2n1S(=O)(=O)c1nc[nH]n1	Cc1c(Br)c2ccc(F)cc2n1S(=O)(=O)c1nc[nH]n1	1.63347	9	1.6902	59.8403	1.77699	0.176734	0.500602	1.77	0.29	0.11	TRUE	FALSE	SFO
38	https://envipath.org/package/5882df9c-dae1-4d80-a40e-db4724271456/compound/ff433725-79a6-4733-aec3-c6574de16060/structure/b28b2530-c2fc-4b6e-a0ca-4116f78e9d4b	Amitrole	C1=NNC(=N1)N	6.3	https://envipath.org/package/5882df9c-dae1-4d80-a40e-db4724271456/scenario/fff73ee9-0d0a-42a2-8853-765076c6a335	Comoretto, L., (2012a)	SFO																		C1=NNC(=N1)N	FALSE	Nc1ncn[nH]1	Nc1ncn[nH]1	Nc1ncn[nH]1	0.799341	11	0.832509	10.2026	1.00871	0.602522	1.8293	1.01	0.62	0.2	TRUE	FALSE	SFO
38	https://envipath.org/package/5882df9c-dae1-4d80-a40e-db4724271456/compound/ff433725-79a6-4733-aec3-c6574de16060/structure/b28b2530-c2fc-4b6e-a0ca-4116f78e9d4b	Amitrole	C1=NNC(=N1)N	6.8	https://envipath.org/package/5882df9c-dae1-4d80-a40e-db4724271456/scenario/aafe768f-cc8c-4576-a3a1-c4ff0d8bb9d5	Comoretto, L., (2012a)	SFO																		C1=NNC(=N1)N	FALSE	Nc1ncn[nH]1	Nc1ncn[nH]1	Nc1ncn[nH]1	0.832509	11	0.832509	10.2026	1.00871	0.602522	1.8293	1.01	0.62	0.2	TRUE	FALSE	SFO
38	https://envipath.org/package/5882df9c-dae1-4d80-a40e-db4724271456/compound/ff433725-79a6-4733-aec3-c6574de16060/structure/b28b2530-c2fc-4b6e-a0ca-4116f78e9d4b	Amitrole	C1=NNC(=N1)N	1.4	https://envipath.org/package/5882df9c-dae1-4d80-a40e-db4724271456/scenario/fdb71911-8ae7-4ff4-b347-4648e7357ce7	Comoretto, L., (2012a)	SFO																		C1=NNC(=N1)N	FALSE	Nc1ncn[nH]1	Nc1ncn[nH]1	Nc1ncn[nH]1	0.146128	11	0.832509	10.2026	1.00871	0.602522	1.8293	1.01	0.62	0.2	TRUE	FALSE	SFO
38	https://envipath.org/package/5882df9c-dae1-4d80-a40e-db4724271456/compound/ff433725-79a6-4733-aec3-c6574de16060/structure/b28b2530-c2fc-4b6e-a0ca-4116f78e9d4b	Amitrole	C1=NNC(=N1)N	23.2	https://envipath.org/package/5882df9c-dae1-4d80-a40e-db4724271456/scenario/4ad311f3-7e44-43a8-bcf2-c7bfbd64e267	Hall, B.E., (1994)	SFO		[14CH]1=NNC(=N1)N	6.2	2.25	0.535294				22	10.15	0.33bar	75		Sand	87.81	9.16	3.02	C1=NNC(=N1)N	FALSE	Nc1ncn[nH]1	Nc1ncn[nH]1	Nc1ncn[nH]1	1.36549	11	0.832509	10.2026	1.00871	0.602522	1.8293	1.01	0.62	0.2	TRUE	TRUE	SFO
38	https://envipath.org/package/5882df9c-dae1-4d80-a40e-db4724271456/compound/ff433725-79a6-4733-aec3-c6574de16060/structure/b28b2530-c2fc-4b6e-a0ca-4116f78e9d4b	Amitrole	C1=NNC(=N1)N	37.8	https://envipath.org/package/5882df9c-dae1-4d80-a40e-db4724271456/scenario/27e588f6-55be-4ff6-8715-54683e59ca80	Comoretto, L., (2012a)	SFO																		C1=NNC(=N1)N	FALSE	Nc1ncn[nH]1	Nc1ncn[nH]1	Nc1ncn[nH]1	1.57749	11	0.832509	10.2026	1.00871	0.602522	1.8293	1.01	0.62	0.2	TRUE	FALSE	SFO
38	https://envipath.org/package/5882df9c-dae1-4d80-a40e-db4724271456/compound/ff433725-79a6-4733-aec3-c6574de16060/structure/b28b2530-c2fc-4b6e-a0ca-4116f78e9d4b	Amitrole	C1=NNC(=N1)N	13.3	https://envipath.org/package/5882df9c-dae1-4d80-a40e-db4724271456/scenario/c285c6e7-6cda-47ab-b8e4-fed0350ffc1f	Comoretto, L., (2012a)	SFO																		C1=NNC(=N1)N	FALSE	Nc1ncn[nH]1	Nc1ncn[nH]1	Nc1ncn[nH]1	1.12385	11	0.832509	10.2026	1.00871	0.602522	1.8293	1.01	0.62	0.2	TRUE	FALSE	SFO
38	https://envipath.org/package/5882df9c-dae1-4d80-a40e-db4724271456/compound/ff433725-79a6-4733-aec3-c6574de16060/structure/b28b2530-c2fc-4b6e-a0ca-4116f78e9d4b	Amitrole	C1=NNC(=N1)N	81.1	https://envipath.org/package/5882df9c-dae1-4d80-a40e-db4724271456/scenario/47146e91-3b45-488f-8ca1-4010a18c994f	Hall, B.E., (1994)	SFO		[14CH]1=NNC(=N1)N	6.2	2.25	0.535294				7	10.15	0.33bar	75		Sand	87.81	9.16	3.02	C1=NNC(=N1)N	FALSE	Nc1ncn[nH]1	Nc1ncn[nH]1	Nc1ncn[nH]1	1.90902	11	0.832509	10.2026	1.00871	0.602522	1.8293	1.01	0.62	0.2	TRUE	TRUE	SFO
38	https://envipath.org/package/5882df9c-dae1-4d80-a40e-db4724271456/compound/ff433725-79a6-4733-aec3-c6574de16060/structure/b28b2530-c2fc-4b6e-a0ca-4116f78e9d4b	Amitrole	C1=NNC(=N1)N	3.6	https://envipath.org/package/5882df9c-dae1-4d80-a40e-db4724271456/scenario/77a929d0-a7f9-4841-b58f-6e2c4e9978a2	Comoretto, L., (2012a)	SFO																		C1=NNC(=N1)N	FALSE	Nc1ncn[nH]1	Nc1ncn[nH]1	Nc1ncn[nH]1	0.556303	11	0.832509	10.2026	1.00871	0.602522	1.8293	1.01	0.62	0.2	TRUE	FALSE	SFO
38	https://envipath.org/package/5882df9c-dae1-4d80-a40e-db4724271456/compound/ff433725-79a6-4733-aec3-c6574de16060/structure/b28b2530-c2fc-4b6e-a0ca-4116f78e9d4b	Amitrole	C1=NNC(=N1)N	1.9	https://envipath.org/package/5882df9c-dae1-4d80-a40e-db4724271456/scenario/fc48a0d6-9924-4413-95c8-0b818b448b52	Comoretto, L., (2012a)	SFO																		C1=NNC(=N1)N	FALSE	Nc1ncn[nH]1	Nc1ncn[nH]1	Nc1ncn[nH]1	0.278754	11	0.832509	10.2026	1.00871	0.602522	1.8293	1.01	0.62	0.2	TRUE	FALSE	SFO
38	https://envipath.org/package/5882df9c-dae1-4d80-a40e-db4724271456/compound/ff433725-79a6-4733-aec3-c6574de16060/structure/b28b2530-c2fc-4b6e-a0ca-4116f78e9d4b	Amitrole	C1=NNC(=N1)N	3.4	https://envipath.org/package/5882df9c-dae1-4d80-a40e-db4724271456/scenario/791fcfcd-26f1-4fe4-8df6-1bd9968c0794	Comoretto, L., (2012a)	SFO																		C1=NNC(=N1)N	FALSE	Nc1ncn[nH]1	Nc1ncn[nH]1	Nc1ncn[nH]1	0.531479	11	0.832509	10.2026	1.00871	0.602522	1.8293	1.01	0.62	0.2	TRUE	FALSE	SFO
38	https://envipath.org/package/5882df9c-dae1-4d80-a40e-db4724271456/compound/ff433725-79a6-4733-aec3-c6574de16060/structure/b28b2530-c2fc-4b6e-a0ca-4116f78e9d4b	Amitrole	C1=NNC(=N1)N	94.5	https://envipath.org/package/5882df9c-dae1-4d80-a40e-db4724271456/scenario/fe08a7b0-dcbe-47ab-9ba2-d878db708d09	Comoretto, L., (2012a)	SFO																		C1=NNC(=N1)N	FALSE	Nc1ncn[nH]1	Nc1ncn[nH]1	Nc1ncn[nH]1	1.97543	11	0.832509	10.2026	1.00871	0.602522	1.8293	1.01	0.62	0.2	TRUE	FALSE	SFO
39	https://envipath.org/package/5882df9c-dae1-4d80-a40e-db4724271456/compound/6687d1dc-8690-4b1b-b457-1eb303fe5a34/structure/b0d8caba-bdc9-4d38-9b16-575f8b452e92	Sulfanilamide	C1=C(C=CC(=C1)S(=O)(=O)N)N	15.2	https://envipath.org/package/5882df9c-dae1-4d80-a40e-db4724271456/scenario/e2ba0d35-f582-422a-82b7-d945fe941851	Oddy, 2003b	First Order	recalculated,no further information about the model	C1=C(C=[14CH]C(=C1)S(=O)(=O)N)N	4.1		3.54706	880	402	641	20	53.8	MWHC	42.0074		Sandy loam	73.93	15.93	10.13	C1=C(C=CC(=C1)S(=O)(=O)N)N	FALSE	Nc1ccc(S(N)(=O)=O)cc1	Nc1ccc(S(N)(=O)=O)cc1	Nc1ccc(S(N)(=O)=O)cc1	1.18184	3	0.80618	7.59298	0.880412	0.222104	0.528631	0.88	0.39	0.27	TRUE	TRUE	First Order
39	https://envipath.org/package/5882df9c-dae1-4d80-a40e-db4724271456/compound/6687d1dc-8690-4b1b-b457-1eb303fe5a34/structure/b0d8caba-bdc9-4d38-9b16-575f8b452e92	Sulfanilamide	C1=C(C=CC(=C1)S(=O)(=O)N)N	6.4	https://envipath.org/package/5882df9c-dae1-4d80-a40e-db4724271456/scenario/c6169e5d-4095-453e-b08a-5422799efd53	Oddy, 2003b	First Order	recalculated,no further information about the model	C1=C(C=[14CH]C(=C1)S(=O)(=O)N)N	6.9		1.92941	1826	923	1374.5	20	48.3	MWHC	50.1035		Clay	27.98	48.6	23.42	C1=C(C=CC(=C1)S(=O)(=O)N)N	FALSE	Nc1ccc(S(N)(=O)=O)cc1	Nc1ccc(S(N)(=O)=O)cc1	Nc1ccc(S(N)(=O)=O)cc1	0.80618	3	0.80618	7.59298	0.880412	0.222104	0.528631	0.88	0.39	0.27	TRUE	TRUE	First Order
39	https://envipath.org/package/5882df9c-dae1-4d80-a40e-db4724271456/compound/6687d1dc-8690-4b1b-b457-1eb303fe5a34/structure/b0d8caba-bdc9-4d38-9b16-575f8b452e92	Sulfanilamide	C1=C(C=CC(=C1)S(=O)(=O)N)N	4.5	https://envipath.org/package/5882df9c-dae1-4d80-a40e-db4724271456/scenario/37d56a1c-884a-4dc0-b428-26ca0a611c66	Oddy, 2003b	First Order	recalculated,no further information about the model	C1=C(C=[14CH]C(=C1)S(=O)(=O)N)N	7.6		2.33529	1028	506	767	20	59.4	MWHC	50		Clay loam	20.94	48.63	30.42	C1=C(C=CC(=C1)S(=O)(=O)N)N	FALSE	Nc1ccc(S(N)(=O)=O)cc1	Nc1ccc(S(N)(=O)=O)cc1	Nc1ccc(S(N)(=O)=O)cc1	0.653213	3	0.80618	7.59298	0.880412	0.222104	0.528631	0.88	0.39	0.27	TRUE	TRUE	First Order
40	https://envipath.org/package/5882df9c-dae1-4d80-a40e-db4724271456/compound/a02e85ca-1db5-4055-b523-9f28d2bad877/structure/d9d82c94-6cea-40f9-977b-ea4ef3b14664	Asulam	COC(=O)NS(=O)(=O)C1=CC=C(C=C1)N	5.77	https://envipath.org/package/5882df9c-dae1-4d80-a40e-db4724271456/scenario/d2da1ae4-f504-4ce9-9f88-d431433d0336	Yeomans, 2000a, Yeomans and Swales, 2003a, Hardy and Patel, 2006a	First Order	recalculated,no further information about the model	COC(=O)[N-]S(=O)(=O)C1=CC=C(C=[14CH]1)N.[Na+]	7.3	37.8	5.1	992.1	1017.3	1004.7	20	86.1	WHCatpF0	45		Clay loam	36	32	32	COC(=O)NS(=O)(=O)C1=CC=C(C=C1)N	FALSE	COC(=O)NS(=O)(=O)c1ccc(N)cc1	COC(=O)NS(=O)(=O)c1ccc(N)cc1	COC(=O)NS(=O)(=O)c1ccc(N)cc1	0.761176	5	0.58995	4.68509	0.670718	0.202264	0.589219	0.69	0.34	0.17	TRUE	FALSE	First Order
40	https://envipath.org/package/5882df9c-dae1-4d80-a40e-db4724271456/compound/a02e85ca-1db5-4055-b523-9f28d2bad877/structure/d9d82c94-6cea-40f9-977b-ea4ef3b14664	Asulam	COC(=O)NS(=O)(=O)C1=CC=C(C=C1)N	3.66	https://envipath.org/package/5882df9c-dae1-4d80-a40e-db4724271456/scenario/6058a1ec-01da-49d5-968f-014abe4d3765	Yeomans, 2000a, Yeomans and Swales, 2003a, Hardy and Patel, 2006a	First Order	recalculated,no further information about the model	COC(=O)[N-]S(=O)(=O)C1=CC=C(C=[14CH]1)N.[Na+]	5.1	9.8	1.3	126.3	348.3	237.3	20	37.5	WHCatpF0	45		Sandy loam	75	12	13	COC(=O)NS(=O)(=O)C1=CC=C(C=C1)N	FALSE	COC(=O)NS(=O)(=O)c1ccc(N)cc1	COC(=O)NS(=O)(=O)c1ccc(N)cc1	COC(=O)NS(=O)(=O)c1ccc(N)cc1	0.563481	5	0.58995	4.68509	0.670718	0.202264	0.589219	0.69	0.34	0.17	TRUE	FALSE	First Order
40	https://envipath.org/package/5882df9c-dae1-4d80-a40e-db4724271456/compound/a02e85ca-1db5-4055-b523-9f28d2bad877/structure/d9d82c94-6cea-40f9-977b-ea4ef3b14664	Asulam	COC(=O)NS(=O)(=O)C1=CC=C(C=C1)N	2.66	https://envipath.org/package/5882df9c-dae1-4d80-a40e-db4724271456/scenario/a915ff3d-21b3-4dcd-b695-3796f180eb1d	Yeomans, 2000a, Yeomans and Swales, 2003a, Hardy and Patel, 2006a	First Order	recalculated,no further information about the model	COC(=O)[N-]S(=O)(=O)C1=CC=C(C=[14CH]1)N.[Na+]	6.1	28.5	5.4	1084.9	967.2	1026.05	20	110.5	WHCatpF0	45		Silt loam	21	60	19	COC(=O)NS(=O)(=O)C1=CC=C(C=C1)N	FALSE	COC(=O)NS(=O)(=O)c1ccc(N)cc1	COC(=O)NS(=O)(=O)c1ccc(N)cc1	COC(=O)NS(=O)(=O)c1ccc(N)cc1	0.424882	5	0.58995	4.68509	0.670718	0.202264	0.589219	0.69	0.34	0.17	TRUE	FALSE	First Order
40	https://envipath.org/package/5882df9c-dae1-4d80-a40e-db4724271456/compound/a02e85ca-1db5-4055-b523-9f28d2bad877/structure/d9d82c94-6cea-40f9-977b-ea4ef3b14664	Asulam	COC(=O)NS(=O)(=O)C1=CC=C(C=C1)N	10.33	https://envipath.org/package/5882df9c-dae1-4d80-a40e-db4724271456/scenario/00317a18-034c-4a3b-84fb-e1839e88ffa3	Yeomans, 2000a, Yeomans and Swales, 2003a, Hardy and Patel, 2006a	First Order	recalculated,no further information about the model	COC(=O)[N-]S(=O)(=O)C1=CC=C(C=[14CH]1)N.[Na+]	6.7	19.8	2.9	522.3	549.4	535.85	10	58.9	WHCatpF0	45		Loam	50	38	12	COC(=O)NS(=O)(=O)C1=CC=C(C=C1)N	FALSE	COC(=O)NS(=O)(=O)c1ccc(N)cc1	COC(=O)NS(=O)(=O)c1ccc(N)cc1	COC(=O)NS(=O)(=O)c1ccc(N)cc1	1.0141	5	0.58995	4.68509	0.670718	0.202264	0.589219	0.69	0.34	0.17	TRUE	FALSE	First Order
40	https://envipath.org/package/5882df9c-dae1-4d80-a40e-db4724271456/compound/a02e85ca-1db5-4055-b523-9f28d2bad877/structure/d9d82c94-6cea-40f9-977b-ea4ef3b14664	Asulam	COC(=O)NS(=O)(=O)C1=CC=C(C=C1)N	3.89	https://envipath.org/package/5882df9c-dae1-4d80-a40e-db4724271456/scenario/df3aea23-0329-48ca-abc6-9f06bc8c3599	Yeomans, 2000a, Yeomans and Swales, 2003a, Hardy and Patel, 2006a	First Order	recalculated,no further information about the model	COC(=O)[N-]S(=O)(=O)C1=CC=C(C=[14CH]1)N.[Na+]	6.7	19.8	2.9	522.3	563.5	542.9	20	58.9	WHCatpF0	45		Loam	50	38	12	COC(=O)NS(=O)(=O)C1=CC=C(C=C1)N	FALSE	COC(=O)NS(=O)(=O)c1ccc(N)cc1	COC(=O)NS(=O)(=O)c1ccc(N)cc1	COC(=O)NS(=O)(=O)c1ccc(N)cc1	0.58995	5	0.58995	4.68509	0.670718	0.202264	0.589219	0.69	0.34	0.17	TRUE	FALSE	First Order
41	https://envipath.org/package/5882df9c-dae1-4d80-a40e-db4724271456/compound/99500214-901c-4e3c-9d31-b6c719a74159/structure/693b240a-800c-4f56-99e7-beefb258937b	NOA 448111 (8a-oxo avermectin B1a)	CC[C@H](C)[C@@H]1[C@@H](C)C=C[C@]2(C[C@@H]3C[C@@H](C/C=C(\C)/[C@H]([C@@H](C)/C=C/C=C/4\C(=O)OC5C(C(C)C[C@@H](C(=O)O3)[C@]45O)O)OC6C[C@@H]([C@H]([C@H](C)O6)OC7C[C@@H]([C@H]([C@H](C)O7)O)OC)OC)O2)O1	50.6	https://envipath.org/package/5882df9c-dae1-4d80-a40e-db4724271456/scenario/a1a6675b-fe8f-4431-bc5b-71f8045fa3a7	Nicollier, G. (2001)	First Order	recalculated by RMS,no further information about the model	CC[C@H](C)[C@@H]1[C@@H](C)[14CH]=C[C@]2(C[C@@H]3C[C@@H](CC=C(C)[C@H]([C@@H](C)C=CC=C4CO[C@H]5[C@@H](C(=C[C@@H](C(=O)O3)[C@@]45O)C)O)O[C@H]6C[C@@H]([C@H]([C@H](C)O6)O[C@H]7C[C@@H]([C@H]([C@H](C)O7)O)OC)OC)O2)O1	7.3	12.67	1.88235	284	380	332	20	66.84	MWHC	40		Loam				CC[C@H](C)[C@@H]1[C@@H](C)C=C[C@]2(C[C@@H]3C[C@@H](C/C=C(\C)/[C@H]([C@@H](C)/C=C/C=C/4\C(=O)OC5C(C(C)C[C@@H](C(=O)O3)[C@]45O)O)OC6C[C@@H]([C@H]([C@H](C)O6)OC7C[C@@H]([C@H]([C@H](C)O7)O)OC)OC)O2)O1	FALSE	CC[C@H](C)[C@H]1O[C@]2(C=C[C@@H]1C)C[C@@H]1C[C@@H](C/C=C(\C)[C@@H](OC3C[C@H](OC)[C@@H](OC4C[C@H](OC)[C@@H](O)[C@H](C)O4)[C@H](C)O3)[C@@H](C)/C=C/C=C3\C(=O)OC4C(O)C(C)C[C@@H](C(=O)O1)[C@]34O)O2	CC[C@H](C)[C@H]1O[C@]2(C=C[C@@H]1C)C[C@@H]1C[C@@H](C/C=C(\C)[C@@H](OC3C[C@H](OC)[C@@H](OC4C[C@H](OC)[C@@H](O)[C@H](C)O4)[C@H](C)O3)[C@@H](C)/C=C/C=C3\C(=O)OC4C(O)C(C)C[C@@H](C(=O)O1)[C@]34O)O2	CC[C@H](C)[C@H]1O[C@]2(C=C[C@@H]1C)C[C@@H]1C[C@@H](CC=C(C)[C@@H](OC3C[C@H](OC)[C@@H](OC4C[C@H](OC)[C@@H](O)[C@H](C)O4)[C@H](C)O3)[C@@H](C)C=CC=C3C(=O)OC4C(O)C(C)C[C@@H](C(=O)O1)[C@]34O)O2	1.70415	6	1.65658	43.8021	1.64149	0.0625762	0.190933	1.64	0.3	0.14	TRUE	FALSE	First Order
41	https://envipath.org/package/5882df9c-dae1-4d80-a40e-db4724271456/compound/99500214-901c-4e3c-9d31-b6c719a74159/structure/693b240a-800c-4f56-99e7-beefb258937b	NOA 448111 (8a-oxo avermectin B1a)	CC[C@H](C)[C@@H]1[C@@H](C)C=C[C@]2(C[C@@H]3C[C@@H](C/C=C(\C)/[C@H]([C@@H](C)/C=C/C=C/4\C(=O)OC5C(C(C)C[C@@H](C(=O)O3)[C@]45O)O)OC6C[C@@H]([C@H]([C@H](C)O6)OC7C[C@@H]([C@H]([C@H](C)O7)O)OC)OC)O2)O1	42.4	https://envipath.org/package/5882df9c-dae1-4d80-a40e-db4724271456/scenario/bfbe1b86-e91e-4450-b3b1-4d089eb1388c	Adam, D. (2001)	First Order	no further information about the model	CC[C@H](C)[C@@H]1[C@@H](C)[14CH]=C[C@]2(C[C@@H]3C[C@@H](CC=C(C)[C@H]([C@@H](C)C=CC=C4CO[C@H]5[C@@H](C(=C[C@@H](C(=O)O3)[C@@]45O)C)O)O[C@H]6C[C@@H]([C@H]([C@H](C)O6)O[C@H]7C[C@@H]([C@H]([C@H](C)O7)O)OC)OC)O2)O1	7.2	15.7	2.35294	952	517	734.5	20	67.9	MWHC	40		Silt loam				CC[C@H](C)[C@@H]1[C@@H](C)C=C[C@]2(C[C@@H]3C[C@@H](C/C=C(\C)/[C@H]([C@@H](C)/C=C/C=C/4\C(=O)OC5C(C(C)C[C@@H](C(=O)O3)[C@]45O)O)OC6C[C@@H]([C@H]([C@H](C)O6)OC7C[C@@H]([C@H]([C@H](C)O7)O)OC)OC)O2)O1	FALSE	CC[C@H](C)[C@H]1O[C@]2(C=C[C@@H]1C)C[C@@H]1C[C@@H](C/C=C(\C)[C@@H](OC3C[C@H](OC)[C@@H](OC4C[C@H](OC)[C@@H](O)[C@H](C)O4)[C@H](C)O3)[C@@H](C)/C=C/C=C3\C(=O)OC4C(O)C(C)C[C@@H](C(=O)O1)[C@]34O)O2	CC[C@H](C)[C@H]1O[C@]2(C=C[C@@H]1C)C[C@@H]1C[C@@H](C/C=C(\C)[C@@H](OC3C[C@H](OC)[C@@H](OC4C[C@H](OC)[C@@H](O)[C@H](C)O4)[C@H](C)O3)[C@@H](C)/C=C/C=C3\C(=O)OC4C(O)C(C)C[C@@H](C(=O)O1)[C@]34O)O2	CC[C@H](C)[C@H]1O[C@]2(C=C[C@@H]1C)C[C@@H]1C[C@@H](CC=C(C)[C@@H](OC3C[C@H](OC)[C@@H](OC4C[C@H](OC)[C@@H](O)[C@H](C)O4)[C@H](C)O3)[C@@H](C)C=CC=C3C(=O)OC4C(O)C(C)C[C@@H](C(=O)O1)[C@]34O)O2	1.62737	6	1.65658	43.8021	1.64149	0.0625762	0.190933	1.64	0.3	0.14	TRUE	FALSE	First Order
41	https://envipath.org/package/5882df9c-dae1-4d80-a40e-db4724271456/compound/99500214-901c-4e3c-9d31-b6c719a74159/structure/693b240a-800c-4f56-99e7-beefb258937b	NOA 448111 (8a-oxo avermectin B1a)	CC[C@H](C)[C@@H]1[C@@H](C)C=C[C@]2(C[C@@H]3C[C@@H](C/C=C(\C)/[C@H]([C@@H](C)/C=C/C=C/4\C(=O)OC5C(C(C)C[C@@H](C(=O)O3)[C@]45O)O)OC6C[C@@H]([C@H]([C@H](C)O6)OC7C[C@@H]([C@H]([C@H](C)O7)O)OC)OC)O2)O1	49.1	https://envipath.org/package/5882df9c-dae1-4d80-a40e-db4724271456/scenario/55a0f729-833a-4819-bdef-d639357085ad	Adam, D. (2001)	First Order	no further information about the model	CC[C@H](C)[C@@H]1[C@@H](C)[14CH]=C[C@]2(C[C@@H]3C[C@@H](CC=C(C)[C@H]([C@@H](C)C=CC=C4CO[C@H]5[C@@H](C(=C[C@@H](C(=O)O3)[C@@]45O)C)O)O[C@H]6C[C@@H]([C@H]([C@H](C)O6)O[C@H]7C[C@@H]([C@H]([C@H](C)O7)O)OC)OC)O2)O1	7.2	15.7	2.35294	952	517	734.5	30	67.9	MWHC	25		Silt loam				CC[C@H](C)[C@@H]1[C@@H](C)C=C[C@]2(C[C@@H]3C[C@@H](C/C=C(\C)/[C@H]([C@@H](C)/C=C/C=C/4\C(=O)OC5C(C(C)C[C@@H](C(=O)O3)[C@]45O)O)OC6C[C@@H]([C@H]([C@H](C)O6)OC7C[C@@H]([C@H]([C@H](C)O7)O)OC)OC)O2)O1	FALSE	CC[C@H](C)[C@H]1O[C@]2(C=C[C@@H]1C)C[C@@H]1C[C@@H](C/C=C(\C)[C@@H](OC3C[C@H](OC)[C@@H](OC4C[C@H](OC)[C@@H](O)[C@H](C)O4)[C@H](C)O3)[C@@H](C)/C=C/C=C3\C(=O)OC4C(O)C(C)C[C@@H](C(=O)O1)[C@]34O)O2	CC[C@H](C)[C@H]1O[C@]2(C=C[C@@H]1C)C[C@@H]1C[C@@H](C/C=C(\C)[C@@H](OC3C[C@H](OC)[C@@H](OC4C[C@H](OC)[C@@H](O)[C@H](C)O4)[C@H](C)O3)[C@@H](C)/C=C/C=C3\C(=O)OC4C(O)C(C)C[C@@H](C(=O)O1)[C@]34O)O2	CC[C@H](C)[C@H]1O[C@]2(C=C[C@@H]1C)C[C@@H]1C[C@@H](CC=C(C)[C@@H](OC3C[C@H](OC)[C@@H](OC4C[C@H](OC)[C@@H](O)[C@H](C)O4)[C@H](C)O3)[C@@H](C)C=CC=C3C(=O)OC4C(O)C(C)C[C@@H](C(=O)O1)[C@]34O)O2	1.69108	6	1.65658	43.8021	1.64149	0.0625762	0.190933	1.64	0.3	0.14	TRUE	FALSE	First Order
41	https://envipath.org/package/5882df9c-dae1-4d80-a40e-db4724271456/compound/99500214-901c-4e3c-9d31-b6c719a74159/structure/693b240a-800c-4f56-99e7-beefb258937b	NOA 448111 (8a-oxo avermectin B1a)	CC[C@H](C)[C@@H]1[C@@H](C)C=C[C@]2(C[C@@H]3C[C@@H](C/C=C(\C)/[C@H]([C@@H](C)/C=C/C=C/4\C(=O)OC5C(C(C)C[C@@H](C(=O)O3)[C@]45O)O)OC6C[C@@H]([C@H]([C@H](C)O6)OC7C[C@@H]([C@H]([C@H](C)O7)O)OC)OC)O2)O1	45.4	https://envipath.org/package/5882df9c-dae1-4d80-a40e-db4724271456/scenario/50f98d42-1677-4874-ac3b-110ff6a3afea	Phaff, R. (2003)	First Order	recalculated by RMS,no further information about the model	CC[C@H](C)[C@@H]1[C@@H](C)[14CH]=C[C@]2(C[C@@H]3C[C@@H](CC=C(C)[C@H]([C@@H](C)C=CC=C4CO[C@H]5[C@@H](C(=C[C@@H](C(=O)O3)[C@@]45O)C)O)O[C@H]6C[C@@H]([C@H]([C@H](C)O6)O[C@H]7C[C@@H]([C@H]([C@H](C)O7)O)OC)OC)O2)O1	7.9	17.8	1.41176	780	476	628	20	52.6	MWHC	40		Silty clay loam				CC[C@H](C)[C@@H]1[C@@H](C)C=C[C@]2(C[C@@H]3C[C@@H](C/C=C(\C)/[C@H]([C@@H](C)/C=C/C=C/4\C(=O)OC5C(C(C)C[C@@H](C(=O)O3)[C@]45O)O)OC6C[C@@H]([C@H]([C@H](C)O6)OC7C[C@@H]([C@H]([C@H](C)O7)O)OC)OC)O2)O1	FALSE	CC[C@H](C)[C@H]1O[C@]2(C=C[C@@H]1C)C[C@@H]1C[C@@H](C/C=C(\C)[C@@H](OC3C[C@H](OC)[C@@H](OC4C[C@H](OC)[C@@H](O)[C@H](C)O4)[C@H](C)O3)[C@@H](C)/C=C/C=C3\C(=O)OC4C(O)C(C)C[C@@H](C(=O)O1)[C@]34O)O2	CC[C@H](C)[C@H]1O[C@]2(C=C[C@@H]1C)C[C@@H]1C[C@@H](C/C=C(\C)[C@@H](OC3C[C@H](OC)[C@@H](OC4C[C@H](OC)[C@@H](O)[C@H](C)O4)[C@H](C)O3)[C@@H](C)/C=C/C=C3\C(=O)OC4C(O)C(C)C[C@@H](C(=O)O1)[C@]34O)O2	CC[C@H](C)[C@H]1O[C@]2(C=C[C@@H]1C)C[C@@H]1C[C@@H](CC=C(C)[C@@H](OC3C[C@H](OC)[C@@H](OC4C[C@H](OC)[C@@H](O)[C@H](C)O4)[C@H](C)O3)[C@@H](C)C=CC=C3C(=O)OC4C(O)C(C)C[C@@H](C(=O)O1)[C@]34O)O2	1.65706	6	1.65658	43.8021	1.64149	0.0625762	0.190933	1.64	0.3	0.14	TRUE	FALSE	First Order
41	https://envipath.org/package/5882df9c-dae1-4d80-a40e-db4724271456/compound/99500214-901c-4e3c-9d31-b6c719a74159/structure/693b240a-800c-4f56-99e7-beefb258937b	NOA 448111 (8a-oxo avermectin B1a)	CC[C@H](C)[C@@H]1[C@@H](C)C=C[C@]2(C[C@@H]3C[C@@H](C/C=C(\C)/[C@H]([C@@H](C)/C=C/C=C/4\C(=O)OC5C(C(C)C[C@@H](C(=O)O3)[C@]45O)O)OC6C[C@@H]([C@H]([C@H](C)O6)OC7C[C@@H]([C@H]([C@H](C)O7)O)OC)OC)O2)O1	45.3	https://envipath.org/package/5882df9c-dae1-4d80-a40e-db4724271456/scenario/5ab389e7-cee2-4a23-8d1c-09c9d26e0403	Phaff, R. (2003)	First Order	recalculated by RMS,no further information about the model	CC[C@H](C)[C@@H]1[C@@H](C)[14CH]=C[C@]2(C[C@@H]3C[C@@H](CC=C(C)[C@H]([C@@H](C)C=CC=C4CO[C@H]5[C@@H](C(=C[C@@H](C(=O)O3)[C@@]45O)C)O)O[C@H]6C[C@@H]([C@H]([C@H](C)O6)O[C@H]7C[C@@H]([C@H]([C@H](C)O7)O)OC)OC)O2)O1	7.4	7.4	1.41176	336	223	279.5	20	49.2	MWHC	40		Loamy sand				CC[C@H](C)[C@@H]1[C@@H](C)C=C[C@]2(C[C@@H]3C[C@@H](C/C=C(\C)/[C@H]([C@@H](C)/C=C/C=C/4\C(=O)OC5C(C(C)C[C@@H](C(=O)O3)[C@]45O)O)OC6C[C@@H]([C@H]([C@H](C)O6)OC7C[C@@H]([C@H]([C@H](C)O7)O)OC)OC)O2)O1	FALSE	CC[C@H](C)[C@H]1O[C@]2(C=C[C@@H]1C)C[C@@H]1C[C@@H](C/C=C(\C)[C@@H](OC3C[C@H](OC)[C@@H](OC4C[C@H](OC)[C@@H](O)[C@H](C)O4)[C@H](C)O3)[C@@H](C)/C=C/C=C3\C(=O)OC4C(O)C(C)C[C@@H](C(=O)O1)[C@]34O)O2	CC[C@H](C)[C@H]1O[C@]2(C=C[C@@H]1C)C[C@@H]1C[C@@H](C/C=C(\C)[C@@H](OC3C[C@H](OC)[C@@H](OC4C[C@H](OC)[C@@H](O)[C@H](C)O4)[C@H](C)O3)[C@@H](C)/C=C/C=C3\C(=O)OC4C(O)C(C)C[C@@H](C(=O)O1)[C@]34O)O2	CC[C@H](C)[C@H]1O[C@]2(C=C[C@@H]1C)C[C@@H]1C[C@@H](CC=C(C)[C@@H](OC3C[C@H](OC)[C@@H](OC4C[C@H](OC)[C@@H](O)[C@H](C)O4)[C@H](C)O3)[C@@H](C)C=CC=C3C(=O)OC4C(O)C(C)C[C@@H](C(=O)O1)[C@]34O)O2	1.6561	6	1.65658	43.8021	1.64149	0.0625762	0.190933	1.64	0.3	0.14	TRUE	FALSE	First Order
41	https://envipath.org/package/5882df9c-dae1-4d80-a40e-db4724271456/compound/99500214-901c-4e3c-9d31-b6c719a74159/structure/693b240a-800c-4f56-99e7-beefb258937b	NOA 448111 (8a-oxo avermectin B1a)	CC[C@H](C)[C@@H]1[C@@H](C)C=C[C@]2(C[C@@H]3C[C@@H](C/C=C(\C)/[C@H]([C@@H](C)/C=C/C=C/4\C(=O)OC5C(C(C)C[C@@H](C(=O)O3)[C@]45O)O)OC6C[C@@H]([C@H]([C@H](C)O6)OC7C[C@@H]([C@H]([C@H](C)O7)O)OC)OC)O2)O1	32.6	https://envipath.org/package/5882df9c-dae1-4d80-a40e-db4724271456/scenario/d38e814e-ef29-4c54-a4a7-e46b4345b734	Adam, D. (2001)	First Order	no further information about the model	CC[C@H](C)[C@@H]1[C@@H](C)[14CH]=C[C@]2(C[C@@H]3C[C@@H](CC=C(C)[C@H]([C@@H](C)C=CC=C4CO[C@H]5[C@@H](C(=C[C@@H](C(=O)O3)[C@@]45O)C)O)O[C@H]6C[C@@H]([C@H]([C@H](C)O6)O[C@H]7C[C@@H]([C@H]([C@H](C)O7)O)OC)OC)O2)O1	7.2	15.7	2.35294	952	517	734.5	30	67.9	MWHC	40		Silt loam				CC[C@H](C)[C@@H]1[C@@H](C)C=C[C@]2(C[C@@H]3C[C@@H](C/C=C(\C)/[C@H]([C@@H](C)/C=C/C=C/4\C(=O)OC5C(C(C)C[C@@H](C(=O)O3)[C@]45O)O)OC6C[C@@H]([C@H]([C@H](C)O6)OC7C[C@@H]([C@H]([C@H](C)O7)O)OC)OC)O2)O1	FALSE	CC[C@H](C)[C@H]1O[C@]2(C=C[C@@H]1C)C[C@@H]1C[C@@H](C/C=C(\C)[C@@H](OC3C[C@H](OC)[C@@H](OC4C[C@H](OC)[C@@H](O)[C@H](C)O4)[C@H](C)O3)[C@@H](C)/C=C/C=C3\C(=O)OC4C(O)C(C)C[C@@H](C(=O)O1)[C@]34O)O2	CC[C@H](C)[C@H]1O[C@]2(C=C[C@@H]1C)C[C@@H]1C[C@@H](C/C=C(\C)[C@@H](OC3C[C@H](OC)[C@@H](OC4C[C@H](OC)[C@@H](O)[C@H](C)O4)[C@H](C)O3)[C@@H](C)/C=C/C=C3\C(=O)OC4C(O)C(C)C[C@@H](C(=O)O1)[C@]34O)O2	CC[C@H](C)[C@H]1O[C@]2(C=C[C@@H]1C)C[C@@H]1C[C@@H](CC=C(C)[C@@H](OC3C[C@H](OC)[C@@H](OC4C[C@H](OC)[C@@H](O)[C@H](C)O4)[C@H](C)O3)[C@@H](C)C=CC=C3C(=O)OC4C(O)C(C)C[C@@H](C(=O)O1)[C@]34O)O2	1.51322	6	1.65658	43.8021	1.64149	0.0625762	0.190933	1.64	0.3	0.14	TRUE	FALSE	First Order
42	https://envipath.org/package/5882df9c-dae1-4d80-a40e-db4724271456/compound/6f9fba22-317b-4e7a-ba73-3f3fe1d33541/structure/edb1c73b-5696-4184-9816-93017f223147	NOA 457465 (8a-oxo-hydroxy avermectin B1a)	CC[C@H](C)[C@@H]1[C@@H](C)C=C[C@]2(C[C@@H]3C[C@@H](C/C=C(\C)/[C@H]([C@@H](C)/C=C/C=C/4\C(=O)OC5[C@@H](C(C)(C=C(C(=O)O3)[C@]45O)O)O)OC6C[C@@H]([C@H]([C@H](C)O6)OC7C[C@@H]([C@H]([C@H](C)O7)O)OC)OC)O2)O1	137	https://envipath.org/package/5882df9c-dae1-4d80-a40e-db4724271456/scenario/76586825-545b-4e2d-9adc-3bb675f34ab3	Phaff, R. (2003)	First Order	recalculated by RMS,no further information about the model	CC[C@H](C)[C@@H]1[C@@H](C)[14CH]=C[C@]2(C[C@@H]3C[C@@H](CC=C(C)[C@H]([C@@H](C)C=CC=C4CO[C@H]5[C@@H](C(=C[C@@H](C(=O)O3)[C@@]45O)C)O)O[C@H]6C[C@@H]([C@H]([C@H](C)O6)O[C@H]7C[C@@H]([C@H]([C@H](C)O7)O)OC)OC)O2)O1	7.4	7.4	1.41176	336	223	279.5	20	49.2	MWHC	40		Loamy sand				CC[C@H](C)[C@@H]1[C@@H](C)C=C[C@]2(C[C@@H]3C[C@@H](C/C=C(\C)/[C@H]([C@@H](C)/C=C/C=C/4\C(=O)OC5[C@@H](C(C)(C=C(C(=O)O3)[C@]45O)O)O)OC6C[C@@H]([C@H]([C@H](C)O6)OC7C[C@@H]([C@H]([C@H](C)O7)O)OC)OC)O2)O1	FALSE	CC[C@H](C)[C@H]1O[C@]2(C=C[C@@H]1C)C[C@@H]1C[C@@H](C/C=C(\C)[C@@H](OC3C[C@H](OC)[C@@H](OC4C[C@H](OC)[C@@H](O)[C@H](C)O4)[C@H](C)O3)[C@@H](C)/C=C/C=C3\C(=O)OC4[C@H](O)C(C)(O)C=C(C(=O)O1)[C@]34O)O2	CC[C@H](C)[C@H]1O[C@]2(C=C[C@@H]1C)C[C@@H]1C[C@@H](C/C=C(\C)[C@@H](OC3C[C@H](OC)[C@@H](OC4C[C@H](OC)[C@@H](O)[C@H](C)O4)[C@H](C)O3)[C@@H](C)/C=C/C=C3\C(=O)OC4[C@H](O)C(C)(O)C=C(C(=O)O1)[C@]34O)O2	CC[C@H](C)[C@H]1O[C@]2(C=C[C@@H]1C)C[C@@H]1C[C@@H](CC=C(C)[C@@H](OC3C[C@H](OC)[C@@H](OC4C[C@H](OC)[C@@H](O)[C@H](C)O4)[C@H](C)O3)[C@@H](C)C=CC=C3C(=O)OC4[C@H](O)C(C)(O)C=C(C(=O)O1)[C@]34O)O2	2.13672	3	2.13672	80.7309	1.90704	0.398618	0.891693	1.88	0.48	0.34	TRUE	FALSE	First Order
42	https://envipath.org/package/5882df9c-dae1-4d80-a40e-db4724271456/compound/6f9fba22-317b-4e7a-ba73-3f3fe1d33541/structure/edb1c73b-5696-4184-9816-93017f223147	NOA 457465 (8a-oxo-hydroxy avermectin B1a)	CC[C@H](C)[C@@H]1[C@@H](C)C=C[C@]2(C[C@@H]3C[C@@H](C/C=C(\C)/[C@H]([C@@H](C)/C=C/C=C/4\C(=O)OC5[C@@H](C(C)(C=C(C(=O)O3)[C@]45O)O)O)OC6C[C@@H]([C@H]([C@H](C)O6)OC7C[C@@H]([C@H]([C@H](C)O7)O)OC)OC)O2)O1	22.2	https://envipath.org/package/5882df9c-dae1-4d80-a40e-db4724271456/scenario/138e60bc-abdf-4b2b-ad95-55b10e7dd3b1	Phaff, R. (2003)	First Order	no further information about the model	CC[C@H](C)[C@@H]1[C@@H](C)[14CH]=C[C@]2(C[C@@H]3C[C@@H](CC=C(C)[C@H]([C@@H](C)C=CC=C4CO[C@H]5[C@@H](C(=C[C@@H](C(=O)O3)[C@@]45O)C)O)O[C@H]6C[C@@H]([C@H]([C@H](C)O6)O[C@H]7C[C@@H]([C@H]([C@H](C)O7)O)OC)OC)O2)O1	7.9	17.8	1.41176	780	476	628	20	52.6	MWHC	40		Silty clay loam				CC[C@H](C)[C@@H]1[C@@H](C)C=C[C@]2(C[C@@H]3C[C@@H](C/C=C(\C)/[C@H]([C@@H](C)/C=C/C=C/4\C(=O)OC5[C@@H](C(C)(C=C(C(=O)O3)[C@]45O)O)O)OC6C[C@@H]([C@H]([C@H](C)O6)OC7C[C@@H]([C@H]([C@H](C)O7)O)OC)OC)O2)O1	FALSE	CC[C@H](C)[C@H]1O[C@]2(C=C[C@@H]1C)C[C@@H]1C[C@@H](C/C=C(\C)[C@@H](OC3C[C@H](OC)[C@@H](OC4C[C@H](OC)[C@@H](O)[C@H](C)O4)[C@H](C)O3)[C@@H](C)/C=C/C=C3\C(=O)OC4[C@H](O)C(C)(O)C=C(C(=O)O1)[C@]34O)O2	CC[C@H](C)[C@H]1O[C@]2(C=C[C@@H]1C)C[C@@H]1C[C@@H](C/C=C(\C)[C@@H](OC3C[C@H](OC)[C@@H](OC4C[C@H](OC)[C@@H](O)[C@H](C)O4)[C@H](C)O3)[C@@H](C)/C=C/C=C3\C(=O)OC4[C@H](O)C(C)(O)C=C(C(=O)O1)[C@]34O)O2	CC[C@H](C)[C@H]1O[C@]2(C=C[C@@H]1C)C[C@@H]1C[C@@H](CC=C(C)[C@@H](OC3C[C@H](OC)[C@@H](OC4C[C@H](OC)[C@@H](O)[C@H](C)O4)[C@H](C)O3)[C@@H](C)C=CC=C3C(=O)OC4[C@H](O)C(C)(O)C=C(C(=O)O1)[C@]34O)O2	1.34635	3	2.13672	80.7309	1.90704	0.398618	0.891693	1.88	0.48	0.34	TRUE	FALSE	First Order
42	https://envipath.org/package/5882df9c-dae1-4d80-a40e-db4724271456/compound/6f9fba22-317b-4e7a-ba73-3f3fe1d33541/structure/edb1c73b-5696-4184-9816-93017f223147	NOA 457465 (8a-oxo-hydroxy avermectin B1a)	CC[C@H](C)[C@@H]1[C@@H](C)C=C[C@]2(C[C@@H]3C[C@@H](C/C=C(\C)/[C@H]([C@@H](C)/C=C/C=C/4\C(=O)OC5[C@@H](C(C)(C=C(C(=O)O3)[C@]45O)O)O)OC6C[C@@H]([C@H]([C@H](C)O6)OC7C[C@@H]([C@H]([C@H](C)O7)O)OC)OC)O2)O1	173	https://envipath.org/package/5882df9c-dae1-4d80-a40e-db4724271456/scenario/ed63244e-7131-43ce-a5c9-122a91b5523e	Nicollier, G. (2001)	First Order	recalculated by RMS,no further information about the model	CC[C@H](C)[C@@H]1[C@@H](C)[14CH]=C[C@]2(C[C@@H]3C[C@@H](CC=C(C)[C@H]([C@@H](C)C=CC=C4CO[C@H]5[C@@H](C(=C[C@@H](C(=O)O3)[C@@]45O)C)O)O[C@H]6C[C@@H]([C@H]([C@H](C)O6)O[C@H]7C[C@@H]([C@H]([C@H](C)O7)O)OC)OC)O2)O1	7.3	12.67	1.88235	284	380	332	20	66.84	MWHC	40		Loam				CC[C@H](C)[C@@H]1[C@@H](C)C=C[C@]2(C[C@@H]3C[C@@H](C/C=C(\C)/[C@H]([C@@H](C)/C=C/C=C/4\C(=O)OC5[C@@H](C(C)(C=C(C(=O)O3)[C@]45O)O)O)OC6C[C@@H]([C@H]([C@H](C)O6)OC7C[C@@H]([C@H]([C@H](C)O7)O)OC)OC)O2)O1	FALSE	CC[C@H](C)[C@H]1O[C@]2(C=C[C@@H]1C)C[C@@H]1C[C@@H](C/C=C(\C)[C@@H](OC3C[C@H](OC)[C@@H](OC4C[C@H](OC)[C@@H](O)[C@H](C)O4)[C@H](C)O3)[C@@H](C)/C=C/C=C3\C(=O)OC4[C@H](O)C(C)(O)C=C(C(=O)O1)[C@]34O)O2	CC[C@H](C)[C@H]1O[C@]2(C=C[C@@H]1C)C[C@@H]1C[C@@H](C/C=C(\C)[C@@H](OC3C[C@H](OC)[C@@H](OC4C[C@H](OC)[C@@H](O)[C@H](C)O4)[C@H](C)O3)[C@@H](C)/C=C/C=C3\C(=O)OC4[C@H](O)C(C)(O)C=C(C(=O)O1)[C@]34O)O2	CC[C@H](C)[C@H]1O[C@]2(C=C[C@@H]1C)C[C@@H]1C[C@@H](CC=C(C)[C@@H](OC3C[C@H](OC)[C@@H](OC4C[C@H](OC)[C@@H](O)[C@H](C)O4)[C@H](C)O3)[C@@H](C)C=CC=C3C(=O)OC4[C@H](O)C(C)(O)C=C(C(=O)O1)[C@]34O)O2	2.23805	3	2.13672	80.7309	1.90704	0.398618	0.891693	1.88	0.48	0.34	TRUE	FALSE	First Order
43	https://envipath.org/package/5882df9c-dae1-4d80-a40e-db4724271456/compound/fe48e49e-dc3c-425d-afed-151540aeb8b6/structure/4bf2da13-0b87-49c6-aec6-4be212179ab9	NOA 448112 (8a-hydroxy avermectin B1a)	CC[C@H](C)[C@@H]1[C@@H](C)C=C[C@]2(C[C@@H]3C[C@@H](C/C=C(\C)/[C@H]([C@@H](C)/C=C/C=C/4\C(O)OC5C(C(C)C[C@@H](C(=O)O3)[C@]45O)O)OC6C[C@@H]([C@H]([C@H](C)O6)OC7C[C@@H]([C@H]([C@H](C)O7)O)OC)OC)O2)O1	25.9	https://envipath.org/package/5882df9c-dae1-4d80-a40e-db4724271456/scenario/f3fff9a8-d153-4145-a737-865c8173bf8d	Phaff, R. (2003)	First Order	recalculated by RMS,no further information about the model	CC[C@H](C)[C@@H]1[C@@H](C)[14CH]=C[C@]2(C[C@@H]3C[C@@H](CC=C(C)[C@H]([C@@H](C)C=CC=C4CO[C@H]5[C@@H](C(=C[C@@H](C(=O)O3)[C@@]45O)C)O)O[C@H]6C[C@@H]([C@H]([C@H](C)O6)O[C@H]7C[C@@H]([C@H]([C@H](C)O7)O)OC)OC)O2)O1	7.4	7.4	1.41176	336	223	279.5	20	49.2	MWHC	40		Loamy sand				CC[C@H](C)[C@@H]1[C@@H](C)C=C[C@]2(C[C@@H]3C[C@@H](C/C=C(\C)/[C@H]([C@@H](C)/C=C/C=C/4\C(O)OC5C(C(C)C[C@@H](C(=O)O3)[C@]45O)O)OC6C[C@@H]([C@H]([C@H](C)O6)OC7C[C@@H]([C@H]([C@H](C)O7)O)OC)OC)O2)O1	FALSE	CC[C@H](C)[C@H]1O[C@]2(C=C[C@@H]1C)C[C@@H]1C[C@@H](C/C=C(\C)[C@@H](OC3C[C@H](OC)[C@@H](OC4C[C@H](OC)[C@@H](O)[C@H](C)O4)[C@H](C)O3)[C@@H](C)/C=C/C=C3\C(O)OC4C(O)C(C)C[C@@H](C(=O)O1)[C@]34O)O2	CC[C@H](C)[C@H]1O[C@]2(C=C[C@@H]1C)C[C@@H]1C[C@@H](C/C=C(\C)[C@@H](OC3C[C@H](OC)[C@@H](OC4C[C@H](OC)[C@@H](O)[C@H](C)O4)[C@H](C)O3)[C@@H](C)/C=C/C=C3\C(O)OC4C(O)C(C)C[C@@H](C(=O)O1)[C@]34O)O2	CC[C@H](C)[C@H]1O[C@]2(C=C[C@@H]1C)C[C@@H]1C[C@@H](CC=C(C)[C@@H](OC3C[C@H](OC)[C@@H](OC4C[C@H](OC)[C@@H](O)[C@H](C)O4)[C@H](C)O3)[C@@H](C)C=CC=C3C(O)OC4C(O)C(C)C[C@@H](C(=O)O1)[C@]34O)O2	1.4133	6	1.45263	33.7275	1.52798	0.175636	0.521345	1.52	0.31	0.14	TRUE	FALSE	First Order
43	https://envipath.org/package/5882df9c-dae1-4d80-a40e-db4724271456/compound/fe48e49e-dc3c-425d-afed-151540aeb8b6/structure/4bf2da13-0b87-49c6-aec6-4be212179ab9	NOA 448112 (8a-hydroxy avermectin B1a)	CC[C@H](C)[C@@H]1[C@@H](C)C=C[C@]2(C[C@@H]3C[C@@H](C/C=C(\C)/[C@H]([C@@H](C)/C=C/C=C/4\C(O)OC5C(C(C)C[C@@H](C(=O)O3)[C@]45O)O)OC6C[C@@H]([C@H]([C@H](C)O6)OC7C[C@@H]([C@H]([C@H](C)O7)O)OC)OC)O2)O1	30	https://envipath.org/package/5882df9c-dae1-4d80-a40e-db4724271456/scenario/f7e5d813-5e9f-46f6-954a-6598090aea78	Nicollier, G. (2001)	First Order	recalculated by RMS,no further information about the model	CC[C@H](C)[C@@H]1[C@@H](C)[14CH]=C[C@]2(C[C@@H]3C[C@@H](CC=C(C)[C@H]([C@@H](C)C=CC=C4CO[C@H]5[C@@H](C(=C[C@@H](C(=O)O3)[C@@]45O)C)O)O[C@H]6C[C@@H]([C@H]([C@H](C)O6)O[C@H]7C[C@@H]([C@H]([C@H](C)O7)O)OC)OC)O2)O1	7.3	12.67	1.88235	284	380	332	20	66.84	MWHC	40		Loam				CC[C@H](C)[C@@H]1[C@@H](C)C=C[C@]2(C[C@@H]3C[C@@H](C/C=C(\C)/[C@H]([C@@H](C)/C=C/C=C/4\C(O)OC5C(C(C)C[C@@H](C(=O)O3)[C@]45O)O)OC6C[C@@H]([C@H]([C@H](C)O6)OC7C[C@@H]([C@H]([C@H](C)O7)O)OC)OC)O2)O1	FALSE	CC[C@H](C)[C@H]1O[C@]2(C=C[C@@H]1C)C[C@@H]1C[C@@H](C/C=C(\C)[C@@H](OC3C[C@H](OC)[C@@H](OC4C[C@H](OC)[C@@H](O)[C@H](C)O4)[C@H](C)O3)[C@@H](C)/C=C/C=C3\C(O)OC4C(O)C(C)C[C@@H](C(=O)O1)[C@]34O)O2	CC[C@H](C)[C@H]1O[C@]2(C=C[C@@H]1C)C[C@@H]1C[C@@H](C/C=C(\C)[C@@H](OC3C[C@H](OC)[C@@H](OC4C[C@H](OC)[C@@H](O)[C@H](C)O4)[C@H](C)O3)[C@@H](C)/C=C/C=C3\C(O)OC4C(O)C(C)C[C@@H](C(=O)O1)[C@]34O)O2	CC[C@H](C)[C@H]1O[C@]2(C=C[C@@H]1C)C[C@@H]1C[C@@H](CC=C(C)[C@@H](OC3C[C@H](OC)[C@@H](OC4C[C@H](OC)[C@@H](O)[C@H](C)O4)[C@H](C)O3)[C@@H](C)C=CC=C3C(O)OC4C(O)C(C)C[C@@H](C(=O)O1)[C@]34O)O2	1.47712	6	1.45263	33.7275	1.52798	0.175636	0.521345	1.52	0.31	0.14	TRUE	FALSE	First Order
43	https://envipath.org/package/5882df9c-dae1-4d80-a40e-db4724271456/compound/fe48e49e-dc3c-425d-afed-151540aeb8b6/structure/4bf2da13-0b87-49c6-aec6-4be212179ab9	NOA 448112 (8a-hydroxy avermectin B1a)	CC[C@H](C)[C@@H]1[C@@H](C)C=C[C@]2(C[C@@H]3C[C@@H](C/C=C(\C)/[C@H]([C@@H](C)/C=C/C=C/4\C(O)OC5C(C(C)C[C@@H](C(=O)O3)[C@]45O)O)OC6C[C@@H]([C@H]([C@H](C)O6)OC7C[C@@H]([C@H]([C@H](C)O7)O)OC)OC)O2)O1	26.8	https://envipath.org/package/5882df9c-dae1-4d80-a40e-db4724271456/scenario/26bd323a-4627-42d8-86af-7e726daccb6d	Adam, D. (2001)	First Order	recalculated by RMS,no further information about the model	CC[C@H](C)[C@@H]1[C@@H](C)[14CH]=C[C@]2(C[C@@H]3C[C@@H](CC=C(C)[C@H]([C@@H](C)C=CC=C4CO[C@H]5[C@@H](C(=C[C@@H](C(=O)O3)[C@@]45O)C)O)O[C@H]6C[C@@H]([C@H]([C@H](C)O6)O[C@H]7C[C@@H]([C@H]([C@H](C)O7)O)OC)OC)O2)O1	7.2	15.7	2.35294	952	517	734.5	20	67.9	MWHC	40		Silt loam				CC[C@H](C)[C@@H]1[C@@H](C)C=C[C@]2(C[C@@H]3C[C@@H](C/C=C(\C)/[C@H]([C@@H](C)/C=C/C=C/4\C(O)OC5C(C(C)C[C@@H](C(=O)O3)[C@]45O)O)OC6C[C@@H]([C@H]([C@H](C)O6)OC7C[C@@H]([C@H]([C@H](C)O7)O)OC)OC)O2)O1	FALSE	CC[C@H](C)[C@H]1O[C@]2(C=C[C@@H]1C)C[C@@H]1C[C@@H](C/C=C(\C)[C@@H](OC3C[C@H](OC)[C@@H](OC4C[C@H](OC)[C@@H](O)[C@H](C)O4)[C@H](C)O3)[C@@H](C)/C=C/C=C3\C(O)OC4C(O)C(C)C[C@@H](C(=O)O1)[C@]34O)O2	CC[C@H](C)[C@H]1O[C@]2(C=C[C@@H]1C)C[C@@H]1C[C@@H](C/C=C(\C)[C@@H](OC3C[C@H](OC)[C@@H](OC4C[C@H](OC)[C@@H](O)[C@H](C)O4)[C@H](C)O3)[C@@H](C)/C=C/C=C3\C(O)OC4C(O)C(C)C[C@@H](C(=O)O1)[C@]34O)O2	CC[C@H](C)[C@H]1O[C@]2(C=C[C@@H]1C)C[C@@H]1C[C@@H](CC=C(C)[C@@H](OC3C[C@H](OC)[C@@H](OC4C[C@H](OC)[C@@H](O)[C@H](C)O4)[C@H](C)O3)[C@@H](C)C=CC=C3C(O)OC4C(O)C(C)C[C@@H](C(=O)O1)[C@]34O)O2	1.42813	6	1.45263	33.7275	1.52798	0.175636	0.521345	1.52	0.31	0.14	TRUE	FALSE	First Order
43	https://envipath.org/package/5882df9c-dae1-4d80-a40e-db4724271456/compound/fe48e49e-dc3c-425d-afed-151540aeb8b6/structure/4bf2da13-0b87-49c6-aec6-4be212179ab9	NOA 448112 (8a-hydroxy avermectin B1a)	CC[C@H](C)[C@@H]1[C@@H](C)C=C[C@]2(C[C@@H]3C[C@@H](C/C=C(\C)/[C@H]([C@@H](C)/C=C/C=C/4\C(O)OC5C(C(C)C[C@@H](C(=O)O3)[C@]45O)O)OC6C[C@@H]([C@H]([C@H](C)O6)OC7C[C@@H]([C@H]([C@H](C)O7)O)OC)OC)O2)O1	22.7	https://envipath.org/package/5882df9c-dae1-4d80-a40e-db4724271456/scenario/f05b2f89-3720-4eea-9ac6-300fd9b8eccb	Adam, D. (2001)	First Order	no further information about the model	CC[C@H](C)[C@@H]1[C@@H](C)[14CH]=C[C@]2(C[C@@H]3C[C@@H](CC=C(C)[C@H]([C@@H](C)C=CC=C4CO[C@H]5[C@@H](C(=C[C@@H](C(=O)O3)[C@@]45O)C)O)O[C@H]6C[C@@H]([C@H]([C@H](C)O6)O[C@H]7C[C@@H]([C@H]([C@H](C)O7)O)OC)OC)O2)O1	7.2	15.7	2.35294	952	517	734.5	30	67.9	MWHC	40		Silt loam				CC[C@H](C)[C@@H]1[C@@H](C)C=C[C@]2(C[C@@H]3C[C@@H](C/C=C(\C)/[C@H]([C@@H](C)/C=C/C=C/4\C(O)OC5C(C(C)C[C@@H](C(=O)O3)[C@]45O)O)OC6C[C@@H]([C@H]([C@H](C)O6)OC7C[C@@H]([C@H]([C@H](C)O7)O)OC)OC)O2)O1	FALSE	CC[C@H](C)[C@H]1O[C@]2(C=C[C@@H]1C)C[C@@H]1C[C@@H](C/C=C(\C)[C@@H](OC3C[C@H](OC)[C@@H](OC4C[C@H](OC)[C@@H](O)[C@H](C)O4)[C@H](C)O3)[C@@H](C)/C=C/C=C3\C(O)OC4C(O)C(C)C[C@@H](C(=O)O1)[C@]34O)O2	CC[C@H](C)[C@H]1O[C@]2(C=C[C@@H]1C)C[C@@H]1C[C@@H](C/C=C(\C)[C@@H](OC3C[C@H](OC)[C@@H](OC4C[C@H](OC)[C@@H](O)[C@H](C)O4)[C@H](C)O3)[C@@H](C)/C=C/C=C3\C(O)OC4C(O)C(C)C[C@@H](C(=O)O1)[C@]34O)O2	CC[C@H](C)[C@H]1O[C@]2(C=C[C@@H]1C)C[C@@H]1C[C@@H](CC=C(C)[C@@H](OC3C[C@H](OC)[C@@H](OC4C[C@H](OC)[C@@H](O)[C@H](C)O4)[C@H](C)O3)[C@@H](C)C=CC=C3C(O)OC4C(O)C(C)C[C@@H](C(=O)O1)[C@]34O)O2	1.35603	6	1.45263	33.7275	1.52798	0.175636	0.521345	1.52	0.31	0.14	TRUE	FALSE	First Order
43	https://envipath.org/package/5882df9c-dae1-4d80-a40e-db4724271456/compound/fe48e49e-dc3c-425d-afed-151540aeb8b6/structure/4bf2da13-0b87-49c6-aec6-4be212179ab9	NOA 448112 (8a-hydroxy avermectin B1a)	CC[C@H](C)[C@@H]1[C@@H](C)C=C[C@]2(C[C@@H]3C[C@@H](C/C=C(\C)/[C@H]([C@@H](C)/C=C/C=C/4\C(O)OC5C(C(C)C[C@@H](C(=O)O3)[C@]45O)O)OC6C[C@@H]([C@H]([C@H](C)O6)OC7C[C@@H]([C@H]([C@H](C)O7)O)OC)OC)O2)O1	41.3	https://envipath.org/package/5882df9c-dae1-4d80-a40e-db4724271456/scenario/ee2d2c1d-6cb6-4cc3-9474-61b6af889bb4	Adam, D. (2001)	First Order	no further information about the model	CC[C@H](C)[C@@H]1[C@@H](C)[14CH]=C[C@]2(C[C@@H]3C[C@@H](CC=C(C)[C@H]([C@@H](C)C=CC=C4CO[C@H]5[C@@H](C(=C[C@@H](C(=O)O3)[C@@]45O)C)O)O[C@H]6C[C@@H]([C@H]([C@H](C)O6)O[C@H]7C[C@@H]([C@H]([C@H](C)O7)O)OC)OC)O2)O1	7.2	15.7	2.35294	952	517	734.5	30	67.9	MWHC	25		Silt loam				CC[C@H](C)[C@@H]1[C@@H](C)C=C[C@]2(C[C@@H]3C[C@@H](C/C=C(\C)/[C@H]([C@@H](C)/C=C/C=C/4\C(O)OC5C(C(C)C[C@@H](C(=O)O3)[C@]45O)O)OC6C[C@@H]([C@H]([C@H](C)O6)OC7C[C@@H]([C@H]([C@H](C)O7)O)OC)OC)O2)O1	FALSE	CC[C@H](C)[C@H]1O[C@]2(C=C[C@@H]1C)C[C@@H]1C[C@@H](C/C=C(\C)[C@@H](OC3C[C@H](OC)[C@@H](OC4C[C@H](OC)[C@@H](O)[C@H](C)O4)[C@H](C)O3)[C@@H](C)/C=C/C=C3\C(O)OC4C(O)C(C)C[C@@H](C(=O)O1)[C@]34O)O2	CC[C@H](C)[C@H]1O[C@]2(C=C[C@@H]1C)C[C@@H]1C[C@@H](C/C=C(\C)[C@@H](OC3C[C@H](OC)[C@@H](OC4C[C@H](OC)[C@@H](O)[C@H](C)O4)[C@H](C)O3)[C@@H](C)/C=C/C=C3\C(O)OC4C(O)C(C)C[C@@H](C(=O)O1)[C@]34O)O2	CC[C@H](C)[C@H]1O[C@]2(C=C[C@@H]1C)C[C@@H]1C[C@@H](CC=C(C)[C@@H](OC3C[C@H](OC)[C@@H](OC4C[C@H](OC)[C@@H](O)[C@H](C)O4)[C@H](C)O3)[C@@H](C)C=CC=C3C(O)OC4C(O)C(C)C[C@@H](C(=O)O1)[C@]34O)O2	1.61595	6	1.45263	33.7275	1.52798	0.175636	0.521345	1.52	0.31	0.14	TRUE	FALSE	First Order
43	https://envipath.org/package/5882df9c-dae1-4d80-a40e-db4724271456/compound/fe48e49e-dc3c-425d-afed-151540aeb8b6/structure/4bf2da13-0b87-49c6-aec6-4be212179ab9	NOA 448112 (8a-hydroxy avermectin B1a)	CC[C@H](C)[C@@H]1[C@@H](C)C=C[C@]2(C[C@@H]3C[C@@H](C/C=C(\C)/[C@H]([C@@H](C)/C=C/C=C/4\C(O)OC5C(C(C)C[C@@H](C(=O)O3)[C@]45O)O)OC6C[C@@H]([C@H]([C@H](C)O6)OC7C[C@@H]([C@H]([C@H](C)O7)O)OC)OC)O2)O1	75.4	https://envipath.org/package/5882df9c-dae1-4d80-a40e-db4724271456/scenario/d23d845a-d1c7-4a77-b83b-a32cebf8db7b	Phaff, R. (2003)	First Order	recalculated by RMS,no further information about the model	CC[C@H](C)[C@@H]1[C@@H](C)[14CH]=C[C@]2(C[C@@H]3C[C@@H](CC=C(C)[C@H]([C@@H](C)C=CC=C4CO[C@H]5[C@@H](C(=C[C@@H](C(=O)O3)[C@@]45O)C)O)O[C@H]6C[C@@H]([C@H]([C@H](C)O6)O[C@H]7C[C@@H]([C@H]([C@H](C)O7)O)OC)OC)O2)O1	7.9	17.8	1.41176	780	476	628	20	52.6	MWHC	40		Silty clay loam				CC[C@H](C)[C@@H]1[C@@H](C)C=C[C@]2(C[C@@H]3C[C@@H](C/C=C(\C)/[C@H]([C@@H](C)/C=C/C=C/4\C(O)OC5C(C(C)C[C@@H](C(=O)O3)[C@]45O)O)OC6C[C@@H]([C@H]([C@H](C)O6)OC7C[C@@H]([C@H]([C@H](C)O7)O)OC)OC)O2)O1	FALSE	CC[C@H](C)[C@H]1O[C@]2(C=C[C@@H]1C)C[C@@H]1C[C@@H](C/C=C(\C)[C@@H](OC3C[C@H](OC)[C@@H](OC4C[C@H](OC)[C@@H](O)[C@H](C)O4)[C@H](C)O3)[C@@H](C)/C=C/C=C3\C(O)OC4C(O)C(C)C[C@@H](C(=O)O1)[C@]34O)O2	CC[C@H](C)[C@H]1O[C@]2(C=C[C@@H]1C)C[C@@H]1C[C@@H](C/C=C(\C)[C@@H](OC3C[C@H](OC)[C@@H](OC4C[C@H](OC)[C@@H](O)[C@H](C)O4)[C@H](C)O3)[C@@H](C)/C=C/C=C3\C(O)OC4C(O)C(C)C[C@@H](C(=O)O1)[C@]34O)O2	CC[C@H](C)[C@H]1O[C@]2(C=C[C@@H]1C)C[C@@H]1C[C@@H](CC=C(C)[C@@H](OC3C[C@H](OC)[C@@H](OC4C[C@H](OC)[C@@H](O)[C@H](C)O4)[C@H](C)O3)[C@@H](C)C=CC=C3C(O)OC4C(O)C(C)C[C@@H](C(=O)O1)[C@]34O)O2	1.87737	6	1.45263	33.7275	1.52798	0.175636	0.521345	1.52	0.31	0.14	TRUE	FALSE	First Order
44	https://envipath.org/package/5882df9c-dae1-4d80-a40e-db4724271456/compound/432c8cbc-c8f5-4e47-a4c2-8f93e9201247/structure/7ef6c00e-cbc3-4c60-a9ac-14fe17f717d0	Avermectin B1a	CC[C@H](C)[C@@H]1[C@@H](C)C=C[C@]2(C[C@@H]3C[C@@H](C/C=C(\C)/[C@H]([C@@H](C)/C=C/C=C/4\CO[C@@H]5[C@@H](C(=C[C@@H](C(=O)O3)[C@]45O)C)O)O[C@H]6C[C@@H]([C@H]([C@H](C)O6)O[C@H]7C[C@@H]([C@H]([C@H](C)O7)O)OC)OC)O2)O1	44.9	https://envipath.org/package/5882df9c-dae1-4d80-a40e-db4724271456/scenario/55ccea5c-5794-4135-93bf-f13802c12e56	Ku, C.C. & Jacob, T.A. (1983a)	First Order	recalculated by RMS,no further information about the model	CC[C@H](C)[C@@H]1[C@@H](C)C=C[C@]2(C[C@@H]3C[C@@H](CC=C(C)[C@H]([C@@H](C)C=CC=C4CO[C@H]5[C@@]([3H])(C(=C[C@@H](C(=O)O3)[C@@]45O)C)O)O[C@H]6C[C@@H]([C@H]([C@H](C)O6)O[C@H]7C[C@@H]([C@H]([C@H](C)O7)O)OC)OC)O2)O1	6.8	33.1	0.764706					38.6	FC	75		Clay				CC[C@H](C)[C@@H]1[C@@H](C)C=C[C@]2(C[C@@H]3C[C@@H](C/C=C(\C)/[C@H]([C@@H](C)/C=C/C=C/4\CO[C@@H]5[C@@H](C(=C[C@@H](C(=O)O3)[C@]45O)C)O)O[C@H]6C[C@@H]([C@H]([C@H](C)O6)O[C@H]7C[C@@H]([C@H]([C@H](C)O7)O)OC)OC)O2)O1	FALSE	CC[C@H](C)[C@H]1O[C@]2(C=C[C@@H]1C)C[C@@H]1C[C@@H](C/C=C(\C)[C@@H](O[C@H]3C[C@H](OC)[C@@H](O[C@H]4C[C@H](OC)[C@@H](O)[C@H](C)O4)[C@H](C)O3)[C@@H](C)/C=C/C=C3\CO[C@@H]4[C@H](O)C(C)=C[C@@H](C(=O)O1)[C@]34O)O2	CC[C@H](C)[C@H]1O[C@]2(C=C[C@@H]1C)C[C@@H]1C[C@@H](C/C=C(\C)[C@@H](O[C@H]3C[C@H](OC)[C@@H](O[C@H]4C[C@H](OC)[C@@H](O)[C@H](C)O4)[C@H](C)O3)[C@@H](C)/C=C/C=C3\CO[C@@H]4[C@H](O)C(C)=C[C@@H](C(=O)O1)[C@]34O)O2	CC[C@H](C)[C@H]1O[C@]2(C=C[C@@H]1C)C[C@@H]1C[C@@H](CC=C(C)[C@@H](O[C@H]3C[C@H](OC)[C@@H](O[C@H]4C[C@H](OC)[C@@H](O)[C@H](C)O4)[C@H](C)O3)[C@@H](C)C=CC=C3CO[C@@H]4[C@H](O)C(C)=C[C@@H](C(=O)O1)[C@]34O)O2	1.65225	15	1.38739	30.0271	1.47751	0.215939	0.768347	1.48	0.28	0.08	TRUE	FALSE	First Order
44	https://envipath.org/package/5882df9c-dae1-4d80-a40e-db4724271456/compound/432c8cbc-c8f5-4e47-a4c2-8f93e9201247/structure/7ef6c00e-cbc3-4c60-a9ac-14fe17f717d0	Avermectin B1a	CC[C@H](C)[C@@H]1[C@@H](C)C=C[C@]2(C[C@@H]3C[C@@H](C/C=C(\C)/[C@H]([C@@H](C)/C=C/C=C/4\CO[C@@H]5[C@@H](C(=C[C@@H](C(=O)O3)[C@]45O)C)O)O[C@H]6C[C@@H]([C@H]([C@H](C)O6)O[C@H]7C[C@@H]([C@H]([C@H](C)O7)O)OC)OC)O2)O1	16.6	https://envipath.org/package/5882df9c-dae1-4d80-a40e-db4724271456/scenario/c7b93257-3edc-45f1-83c9-7fefb3a17567	Adam, D. (2001)	First Order	recalculated by RMS,no further information about the model	CC[C@H](C)[C@@H]1[C@@H](C)[14CH]=C[C@]2(C[C@@H]3C[C@@H](CC=C(C)[C@H]([C@@H](C)C=CC=C4CO[C@H]5[C@@H](C(=C[C@@H](C(=O)O3)[C@@]45O)C)O)O[C@H]6C[C@@H]([C@H]([C@H](C)O6)O[C@H]7C[C@@H]([C@H]([C@H](C)O7)O)OC)OC)O2)O1	7.2	15.7	2.35294	952	517	734.5	30	67.9	MWHC	40		Silt loam				CC[C@H](C)[C@@H]1[C@@H](C)C=C[C@]2(C[C@@H]3C[C@@H](C/C=C(\C)/[C@H]([C@@H](C)/C=C/C=C/4\CO[C@@H]5[C@@H](C(=C[C@@H](C(=O)O3)[C@]45O)C)O)O[C@H]6C[C@@H]([C@H]([C@H](C)O6)O[C@H]7C[C@@H]([C@H]([C@H](C)O7)O)OC)OC)O2)O1	FALSE	CC[C@H](C)[C@H]1O[C@]2(C=C[C@@H]1C)C[C@@H]1C[C@@H](C/C=C(\C)[C@@H](O[C@H]3C[C@H](OC)[C@@H](O[C@H]4C[C@H](OC)[C@@H](O)[C@H](C)O4)[C@H](C)O3)[C@@H](C)/C=C/C=C3\CO[C@@H]4[C@H](O)C(C)=C[C@@H](C(=O)O1)[C@]34O)O2	CC[C@H](C)[C@H]1O[C@]2(C=C[C@@H]1C)C[C@@H]1C[C@@H](C/C=C(\C)[C@@H](O[C@H]3C[C@H](OC)[C@@H](O[C@H]4C[C@H](OC)[C@@H](O)[C@H](C)O4)[C@H](C)O3)[C@@H](C)/C=C/C=C3\CO[C@@H]4[C@H](O)C(C)=C[C@@H](C(=O)O1)[C@]34O)O2	CC[C@H](C)[C@H]1O[C@]2(C=C[C@@H]1C)C[C@@H]1C[C@@H](CC=C(C)[C@@H](O[C@H]3C[C@H](OC)[C@@H](O[C@H]4C[C@H](OC)[C@@H](O)[C@H](C)O4)[C@H](C)O3)[C@@H](C)C=CC=C3CO[C@@H]4[C@H](O)C(C)=C[C@@H](C(=O)O1)[C@]34O)O2	1.22011	15	1.38739	30.0271	1.47751	0.215939	0.768347	1.48	0.28	0.08	TRUE	FALSE	First Order
44	https://envipath.org/package/5882df9c-dae1-4d80-a40e-db4724271456/compound/432c8cbc-c8f5-4e47-a4c2-8f93e9201247/structure/7ef6c00e-cbc3-4c60-a9ac-14fe17f717d0	Avermectin B1a	CC[C@H](C)[C@@H]1[C@@H](C)C=C[C@]2(C[C@@H]3C[C@@H](C/C=C(\C)/[C@H]([C@@H](C)/C=C/C=C/4\CO[C@@H]5[C@@H](C(=C[C@@H](C(=O)O3)[C@]45O)C)O)O[C@H]6C[C@@H]([C@H]([C@H](C)O6)O[C@H]7C[C@@H]([C@H]([C@H](C)O7)O)OC)OC)O2)O1	18.8	https://envipath.org/package/5882df9c-dae1-4d80-a40e-db4724271456/scenario/c7851338-a6e4-4b02-80f5-4ae6292ae258	Nicollier, G. (2001)	First Order	recalculated by RMS,no further information about the model	CC[C@H](C)[C@@H]1[C@@H](C)[14CH]=C[C@]2(C[C@@H]3C[C@@H](CC=C(C)[C@H]([C@@H](C)C=CC=C4CO[C@H]5[C@@H](C(=C[C@@H](C(=O)O3)[C@@]45O)C)O)O[C@H]6C[C@@H]([C@H]([C@H](C)O6)O[C@H]7C[C@@H]([C@H]([C@H](C)O7)O)OC)OC)O2)O1	7.3	12.67	1.88235	284	380	332	20	66.84	MWHC	40		Loam				CC[C@H](C)[C@@H]1[C@@H](C)C=C[C@]2(C[C@@H]3C[C@@H](C/C=C(\C)/[C@H]([C@@H](C)/C=C/C=C/4\CO[C@@H]5[C@@H](C(=C[C@@H](C(=O)O3)[C@]45O)C)O)O[C@H]6C[C@@H]([C@H]([C@H](C)O6)O[C@H]7C[C@@H]([C@H]([C@H](C)O7)O)OC)OC)O2)O1	FALSE	CC[C@H](C)[C@H]1O[C@]2(C=C[C@@H]1C)C[C@@H]1C[C@@H](C/C=C(\C)[C@@H](O[C@H]3C[C@H](OC)[C@@H](O[C@H]4C[C@H](OC)[C@@H](O)[C@H](C)O4)[C@H](C)O3)[C@@H](C)/C=C/C=C3\CO[C@@H]4[C@H](O)C(C)=C[C@@H](C(=O)O1)[C@]34O)O2	CC[C@H](C)[C@H]1O[C@]2(C=C[C@@H]1C)C[C@@H]1C[C@@H](C/C=C(\C)[C@@H](O[C@H]3C[C@H](OC)[C@@H](O[C@H]4C[C@H](OC)[C@@H](O)[C@H](C)O4)[C@H](C)O3)[C@@H](C)/C=C/C=C3\CO[C@@H]4[C@H](O)C(C)=C[C@@H](C(=O)O1)[C@]34O)O2	CC[C@H](C)[C@H]1O[C@]2(C=C[C@@H]1C)C[C@@H]1C[C@@H](CC=C(C)[C@@H](O[C@H]3C[C@H](OC)[C@@H](O[C@H]4C[C@H](OC)[C@@H](O)[C@H](C)O4)[C@H](C)O3)[C@@H](C)C=CC=C3CO[C@@H]4[C@H](O)C(C)=C[C@@H](C(=O)O1)[C@]34O)O2	1.27416	15	1.38739	30.0271	1.47751	0.215939	0.768347	1.48	0.28	0.08	TRUE	FALSE	First Order
44	https://envipath.org/package/5882df9c-dae1-4d80-a40e-db4724271456/compound/432c8cbc-c8f5-4e47-a4c2-8f93e9201247/structure/7ef6c00e-cbc3-4c60-a9ac-14fe17f717d0	Avermectin B1a	CC[C@H](C)[C@@H]1[C@@H](C)C=C[C@]2(C[C@@H]3C[C@@H](C/C=C(\C)/[C@H]([C@@H](C)/C=C/C=C/4\CO[C@@H]5[C@@H](C(=C[C@@H](C(=O)O3)[C@]45O)C)O)O[C@H]6C[C@@H]([C@H]([C@H](C)O6)O[C@H]7C[C@@H]([C@H]([C@H](C)O7)O)OC)OC)O2)O1	23.3	https://envipath.org/package/5882df9c-dae1-4d80-a40e-db4724271456/scenario/417ec6bf-2a68-46e6-bb6e-76b219590a6c	Adam, D. (2001)	First Order	recalculated by RMS,no further information about the model	CC[C@H](C)[C@@H]1[C@@H](C)[14CH]=C[C@]2(C[C@@H]3C[C@@H](CC=C(C)[C@H]([C@@H](C)C=CC=C4CO[C@H]5[C@@H](C(=C[C@@H](C(=O)O3)[C@@]45O)C)O)O[C@H]6C[C@@H]([C@H]([C@H](C)O6)O[C@H]7C[C@@H]([C@H]([C@H](C)O7)O)OC)OC)O2)O1	7.2	15.7	2.35294	952	517	734.5	20	67.9	MWHC	40		Silt loam				CC[C@H](C)[C@@H]1[C@@H](C)C=C[C@]2(C[C@@H]3C[C@@H](C/C=C(\C)/[C@H]([C@@H](C)/C=C/C=C/4\CO[C@@H]5[C@@H](C(=C[C@@H](C(=O)O3)[C@]45O)C)O)O[C@H]6C[C@@H]([C@H]([C@H](C)O6)O[C@H]7C[C@@H]([C@H]([C@H](C)O7)O)OC)OC)O2)O1	FALSE	CC[C@H](C)[C@H]1O[C@]2(C=C[C@@H]1C)C[C@@H]1C[C@@H](C/C=C(\C)[C@@H](O[C@H]3C[C@H](OC)[C@@H](O[C@H]4C[C@H](OC)[C@@H](O)[C@H](C)O4)[C@H](C)O3)[C@@H](C)/C=C/C=C3\CO[C@@H]4[C@H](O)C(C)=C[C@@H](C(=O)O1)[C@]34O)O2	CC[C@H](C)[C@H]1O[C@]2(C=C[C@@H]1C)C[C@@H]1C[C@@H](C/C=C(\C)[C@@H](O[C@H]3C[C@H](OC)[C@@H](O[C@H]4C[C@H](OC)[C@@H](O)[C@H](C)O4)[C@H](C)O3)[C@@H](C)/C=C/C=C3\CO[C@@H]4[C@H](O)C(C)=C[C@@H](C(=O)O1)[C@]34O)O2	CC[C@H](C)[C@H]1O[C@]2(C=C[C@@H]1C)C[C@@H]1C[C@@H](CC=C(C)[C@@H](O[C@H]3C[C@H](OC)[C@@H](O[C@H]4C[C@H](OC)[C@@H](O)[C@H](C)O4)[C@H](C)O3)[C@@H](C)C=CC=C3CO[C@@H]4[C@H](O)C(C)=C[C@@H](C(=O)O1)[C@]34O)O2	1.36736	15	1.38739	30.0271	1.47751	0.215939	0.768347	1.48	0.28	0.08	TRUE	FALSE	First Order
44	https://envipath.org/package/5882df9c-dae1-4d80-a40e-db4724271456/compound/432c8cbc-c8f5-4e47-a4c2-8f93e9201247/structure/7ef6c00e-cbc3-4c60-a9ac-14fe17f717d0	Avermectin B1a	CC[C@H](C)[C@@H]1[C@@H](C)C=C[C@]2(C[C@@H]3C[C@@H](C/C=C(\C)/[C@H]([C@@H](C)/C=C/C=C/4\CO[C@@H]5[C@@H](C(=C[C@@H](C(=O)O3)[C@]45O)C)O)O[C@H]6C[C@@H]([C@H]([C@H](C)O6)O[C@H]7C[C@@H]([C@H]([C@H](C)O7)O)OC)OC)O2)O1	42.6	https://envipath.org/package/5882df9c-dae1-4d80-a40e-db4724271456/scenario/3a369be3-d0ac-42ce-8dfd-e1f6a2325629	Ku, C.C. & Jacob, T.A. (1983a)	First Order	recalculated by RMS,no further information about the model	CC[C@H](C)[C@@H]1[C@@H](C)C=C[C@]2(C[C@@H]3C[C@@H](CC=C(C)[C@H]([C@@H](C)C=CC=C4CO[C@H]5[C@@]([3H])(C(=C[C@@H](C(=O)O3)[C@@]45O)C)O)O[C@H]6C[C@@H]([C@H]([C@H](C)O6)O[C@H]7C[C@@H]([C@H]([C@H](C)O7)O)OC)OC)O2)O1	6.8	9.3	0.647059					14.1	FC	75		Sandy loam				CC[C@H](C)[C@@H]1[C@@H](C)C=C[C@]2(C[C@@H]3C[C@@H](C/C=C(\C)/[C@H]([C@@H](C)/C=C/C=C/4\CO[C@@H]5[C@@H](C(=C[C@@H](C(=O)O3)[C@]45O)C)O)O[C@H]6C[C@@H]([C@H]([C@H](C)O6)O[C@H]7C[C@@H]([C@H]([C@H](C)O7)O)OC)OC)O2)O1	FALSE	CC[C@H](C)[C@H]1O[C@]2(C=C[C@@H]1C)C[C@@H]1C[C@@H](C/C=C(\C)[C@@H](O[C@H]3C[C@H](OC)[C@@H](O[C@H]4C[C@H](OC)[C@@H](O)[C@H](C)O4)[C@H](C)O3)[C@@H](C)/C=C/C=C3\CO[C@@H]4[C@H](O)C(C)=C[C@@H](C(=O)O1)[C@]34O)O2	CC[C@H](C)[C@H]1O[C@]2(C=C[C@@H]1C)C[C@@H]1C[C@@H](C/C=C(\C)[C@@H](O[C@H]3C[C@H](OC)[C@@H](O[C@H]4C[C@H](OC)[C@@H](O)[C@H](C)O4)[C@H](C)O3)[C@@H](C)/C=C/C=C3\CO[C@@H]4[C@H](O)C(C)=C[C@@H](C(=O)O1)[C@]34O)O2	CC[C@H](C)[C@H]1O[C@]2(C=C[C@@H]1C)C[C@@H]1C[C@@H](CC=C(C)[C@@H](O[C@H]3C[C@H](OC)[C@@H](O[C@H]4C[C@H](OC)[C@@H](O)[C@H](C)O4)[C@H](C)O3)[C@@H](C)C=CC=C3CO[C@@H]4[C@H](O)C(C)=C[C@@H](C(=O)O1)[C@]34O)O2	1.62941	15	1.38739	30.0271	1.47751	0.215939	0.768347	1.48	0.28	0.08	TRUE	FALSE	First Order
44	https://envipath.org/package/5882df9c-dae1-4d80-a40e-db4724271456/compound/432c8cbc-c8f5-4e47-a4c2-8f93e9201247/structure/7ef6c00e-cbc3-4c60-a9ac-14fe17f717d0	Avermectin B1a	CC[C@H](C)[C@@H]1[C@@H](C)C=C[C@]2(C[C@@H]3C[C@@H](C/C=C(\C)/[C@H]([C@@H](C)/C=C/C=C/4\CO[C@@H]5[C@@H](C(=C[C@@H](C(=O)O3)[C@]45O)C)O)O[C@H]6C[C@@H]([C@H]([C@H](C)O6)O[C@H]7C[C@@H]([C@H]([C@H](C)O7)O)OC)OC)O2)O1	24.4	https://envipath.org/package/5882df9c-dae1-4d80-a40e-db4724271456/scenario/63cdb29b-1f11-4631-a38b-b9d885cf74ee	Adam, D. (2001)	First Order	recalculated by RMS,no further information about the model	CC[C@H](C)[C@@H]1[C@@H](C)[14CH]=C[C@]2(C[C@@H]3C[C@@H](CC=C(C)[C@H]([C@@H](C)C=CC=C4CO[C@H]5[C@@H](C(=C[C@@H](C(=O)O3)[C@@]45O)C)O)O[C@H]6C[C@@H]([C@H]([C@H](C)O6)O[C@H]7C[C@@H]([C@H]([C@H](C)O7)O)OC)OC)O2)O1	7.2	15.7	2.35294	952	517	734.5	30	67.9	MWHC	25		Silt loam				CC[C@H](C)[C@@H]1[C@@H](C)C=C[C@]2(C[C@@H]3C[C@@H](C/C=C(\C)/[C@H]([C@@H](C)/C=C/C=C/4\CO[C@@H]5[C@@H](C(=C[C@@H](C(=O)O3)[C@]45O)C)O)O[C@H]6C[C@@H]([C@H]([C@H](C)O6)O[C@H]7C[C@@H]([C@H]([C@H](C)O7)O)OC)OC)O2)O1	FALSE	CC[C@H](C)[C@H]1O[C@]2(C=C[C@@H]1C)C[C@@H]1C[C@@H](C/C=C(\C)[C@@H](O[C@H]3C[C@H](OC)[C@@H](O[C@H]4C[C@H](OC)[C@@H](O)[C@H](C)O4)[C@H](C)O3)[C@@H](C)/C=C/C=C3\CO[C@@H]4[C@H](O)C(C)=C[C@@H](C(=O)O1)[C@]34O)O2	CC[C@H](C)[C@H]1O[C@]2(C=C[C@@H]1C)C[C@@H]1C[C@@H](C/C=C(\C)[C@@H](O[C@H]3C[C@H](OC)[C@@H](O[C@H]4C[C@H](OC)[C@@H](O)[C@H](C)O4)[C@H](C)O3)[C@@H](C)/C=C/C=C3\CO[C@@H]4[C@H](O)C(C)=C[C@@H](C(=O)O1)[C@]34O)O2	CC[C@H](C)[C@H]1O[C@]2(C=C[C@@H]1C)C[C@@H]1C[C@@H](CC=C(C)[C@@H](O[C@H]3C[C@H](OC)[C@@H](O[C@H]4C[C@H](OC)[C@@H](O)[C@H](C)O4)[C@H](C)O3)[C@@H](C)C=CC=C3CO[C@@H]4[C@H](O)C(C)=C[C@@H](C(=O)O1)[C@]34O)O2	1.38739	15	1.38739	30.0271	1.47751	0.215939	0.768347	1.48	0.28	0.08	TRUE	FALSE	First Order
44	https://envipath.org/package/5882df9c-dae1-4d80-a40e-db4724271456/compound/432c8cbc-c8f5-4e47-a4c2-8f93e9201247/structure/7ef6c00e-cbc3-4c60-a9ac-14fe17f717d0	Avermectin B1a	CC[C@H](C)[C@@H]1[C@@H](C)C=C[C@]2(C[C@@H]3C[C@@H](C/C=C(\C)/[C@H]([C@@H](C)/C=C/C=C/4\CO[C@@H]5[C@@H](C(=C[C@@H](C(=O)O3)[C@]45O)C)O)O[C@H]6C[C@@H]([C@H]([C@H](C)O6)O[C@H]7C[C@@H]([C@H]([C@H](C)O7)O)OC)OC)O2)O1	47	https://envipath.org/package/5882df9c-dae1-4d80-a40e-db4724271456/scenario/afb31068-9854-45e6-b1a3-152324de5f27	Ku, C.C. & Jacob, T.A. (1983a)	First Order	recalculated by RMS,no information about the model	CC[C@H](C)[C@H]1[C@H](C)[14CH]=C[C@]2(C[C@H]3C[C@H](CC=C(C)[14C@H]([C@@H](C)[14CH]=CC=C4[14CH2]O[C@@H]5[C@@H](C(=[14CH][C@@H](C(=O)O3)[C@@]45O)C)O)O[C@@H]6C[C@@H]([C@H]([C@H](C)O6)O[C@@H]7C[C@@H]([C@H]([C@H](C)O7)O)OC)OC)O2)O1	6.8	9.3	0.647059					14.1	FC	75		Sandy loam				CC[C@H](C)[C@@H]1[C@@H](C)C=C[C@]2(C[C@@H]3C[C@@H](C/C=C(\C)/[C@H]([C@@H](C)/C=C/C=C/4\CO[C@@H]5[C@@H](C(=C[C@@H](C(=O)O3)[C@]45O)C)O)O[C@H]6C[C@@H]([C@H]([C@H](C)O6)O[C@H]7C[C@@H]([C@H]([C@H](C)O7)O)OC)OC)O2)O1	FALSE	CC[C@H](C)[C@H]1O[C@]2(C=C[C@@H]1C)C[C@@H]1C[C@@H](C/C=C(\C)[C@@H](O[C@H]3C[C@H](OC)[C@@H](O[C@H]4C[C@H](OC)[C@@H](O)[C@H](C)O4)[C@H](C)O3)[C@@H](C)/C=C/C=C3\CO[C@@H]4[C@H](O)C(C)=C[C@@H](C(=O)O1)[C@]34O)O2	CC[C@H](C)[C@H]1O[C@]2(C=C[C@@H]1C)C[C@@H]1C[C@@H](C/C=C(\C)[C@@H](O[C@H]3C[C@H](OC)[C@@H](O[C@H]4C[C@H](OC)[C@@H](O)[C@H](C)O4)[C@H](C)O3)[C@@H](C)/C=C/C=C3\CO[C@@H]4[C@H](O)C(C)=C[C@@H](C(=O)O1)[C@]34O)O2	CC[C@H](C)[C@H]1O[C@]2(C=C[C@@H]1C)C[C@@H]1C[C@@H](CC=C(C)[C@@H](O[C@H]3C[C@H](OC)[C@@H](O[C@H]4C[C@H](OC)[C@@H](O)[C@H](C)O4)[C@H](C)O3)[C@@H](C)C=CC=C3CO[C@@H]4[C@H](O)C(C)=C[C@@H](C(=O)O1)[C@]34O)O2	1.6721	15	1.38739	30.0271	1.47751	0.215939	0.768347	1.48	0.28	0.08	TRUE	FALSE	First Order
44	https://envipath.org/package/5882df9c-dae1-4d80-a40e-db4724271456/compound/432c8cbc-c8f5-4e47-a4c2-8f93e9201247/structure/7ef6c00e-cbc3-4c60-a9ac-14fe17f717d0	Avermectin B1a	CC[C@H](C)[C@@H]1[C@@H](C)C=C[C@]2(C[C@@H]3C[C@@H](C/C=C(\C)/[C@H]([C@@H](C)/C=C/C=C/4\CO[C@@H]5[C@@H](C(=C[C@@H](C(=O)O3)[C@]45O)C)O)O[C@H]6C[C@@H]([C@H]([C@H](C)O6)O[C@H]7C[C@@H]([C@H]([C@H](C)O7)O)OC)OC)O2)O1	22.9	https://envipath.org/package/5882df9c-dae1-4d80-a40e-db4724271456/scenario/f1e6abdf-1b92-4ad8-a0bd-bf68345b5308	Ku, C.C. & Jacob, T.A. (1983a)	First Order	no further information about the model	CC[C@H](C)[C@@H]1[C@@H](C)C=C[C@]2(C[C@@H]3C[C@@H](CC=C(C)[C@H]([C@@H](C)C=CC=C4CO[C@H]5[C@@]([3H])(C(=C[C@@H](C(=O)O3)[C@@]45O)C)O)O[C@H]6C[C@@H]([C@H]([C@H](C)O6)O[C@H]7C[C@@H]([C@H]([C@H](C)O7)O)OC)OC)O2)O1	6.8	9.3	0.647059					14.1	FC	75		Sandy loam				CC[C@H](C)[C@@H]1[C@@H](C)C=C[C@]2(C[C@@H]3C[C@@H](C/C=C(\C)/[C@H]([C@@H](C)/C=C/C=C/4\CO[C@@H]5[C@@H](C(=C[C@@H](C(=O)O3)[C@]45O)C)O)O[C@H]6C[C@@H]([C@H]([C@H](C)O6)O[C@H]7C[C@@H]([C@H]([C@H](C)O7)O)OC)OC)O2)O1	FALSE	CC[C@H](C)[C@H]1O[C@]2(C=C[C@@H]1C)C[C@@H]1C[C@@H](C/C=C(\C)[C@@H](O[C@H]3C[C@H](OC)[C@@H](O[C@H]4C[C@H](OC)[C@@H](O)[C@H](C)O4)[C@H](C)O3)[C@@H](C)/C=C/C=C3\CO[C@@H]4[C@H](O)C(C)=C[C@@H](C(=O)O1)[C@]34O)O2	CC[C@H](C)[C@H]1O[C@]2(C=C[C@@H]1C)C[C@@H]1C[C@@H](C/C=C(\C)[C@@H](O[C@H]3C[C@H](OC)[C@@H](O[C@H]4C[C@H](OC)[C@@H](O)[C@H](C)O4)[C@H](C)O3)[C@@H](C)/C=C/C=C3\CO[C@@H]4[C@H](O)C(C)=C[C@@H](C(=O)O1)[C@]34O)O2	CC[C@H](C)[C@H]1O[C@]2(C=C[C@@H]1C)C[C@@H]1C[C@@H](CC=C(C)[C@@H](O[C@H]3C[C@H](OC)[C@@H](O[C@H]4C[C@H](OC)[C@@H](O)[C@H](C)O4)[C@H](C)O3)[C@@H](C)C=CC=C3CO[C@@H]4[C@H](O)C(C)=C[C@@H](C(=O)O1)[C@]34O)O2	1.35984	15	1.38739	30.0271	1.47751	0.215939	0.768347	1.48	0.28	0.08	TRUE	FALSE	First Order
44	https://envipath.org/package/5882df9c-dae1-4d80-a40e-db4724271456/compound/432c8cbc-c8f5-4e47-a4c2-8f93e9201247/structure/7ef6c00e-cbc3-4c60-a9ac-14fe17f717d0	Avermectin B1a	CC[C@H](C)[C@@H]1[C@@H](C)C=C[C@]2(C[C@@H]3C[C@@H](C/C=C(\C)/[C@H]([C@@H](C)/C=C/C=C/4\CO[C@@H]5[C@@H](C(=C[C@@H](C(=O)O3)[C@]45O)C)O)O[C@H]6C[C@@H]([C@H]([C@H](C)O6)O[C@H]7C[C@@H]([C@H]([C@H](C)O7)O)OC)OC)O2)O1	65.7	https://envipath.org/package/5882df9c-dae1-4d80-a40e-db4724271456/scenario/e7835157-e3ea-4f3a-882b-5f60b9e8d68f	Ku, C.C. & Jacob, T.A. (1983a)	First Order	recalculated by RMS,no further information about the model	CC[C@H](C)[C@@H]1[C@@H](C)C=C[C@]2(C[C@@H]3C[C@@H](CC=C(C)[C@H]([C@@H](C)C=CC=C4CO[C@H]5[C@@]([3H])(C(=C[C@@H](C(=O)O3)[C@@]45O)C)O)O[C@H]6C[C@@H]([C@H]([C@H](C)O6)O[C@H]7C[C@@H]([C@H]([C@H](C)O7)O)OC)OC)O2)O1	8	3.9	0.352941					1.54	FC	75		Sand				CC[C@H](C)[C@@H]1[C@@H](C)C=C[C@]2(C[C@@H]3C[C@@H](C/C=C(\C)/[C@H]([C@@H](C)/C=C/C=C/4\CO[C@@H]5[C@@H](C(=C[C@@H](C(=O)O3)[C@]45O)C)O)O[C@H]6C[C@@H]([C@H]([C@H](C)O6)O[C@H]7C[C@@H]([C@H]([C@H](C)O7)O)OC)OC)O2)O1	FALSE	CC[C@H](C)[C@H]1O[C@]2(C=C[C@@H]1C)C[C@@H]1C[C@@H](C/C=C(\C)[C@@H](O[C@H]3C[C@H](OC)[C@@H](O[C@H]4C[C@H](OC)[C@@H](O)[C@H](C)O4)[C@H](C)O3)[C@@H](C)/C=C/C=C3\CO[C@@H]4[C@H](O)C(C)=C[C@@H](C(=O)O1)[C@]34O)O2	CC[C@H](C)[C@H]1O[C@]2(C=C[C@@H]1C)C[C@@H]1C[C@@H](C/C=C(\C)[C@@H](O[C@H]3C[C@H](OC)[C@@H](O[C@H]4C[C@H](OC)[C@@H](O)[C@H](C)O4)[C@H](C)O3)[C@@H](C)/C=C/C=C3\CO[C@@H]4[C@H](O)C(C)=C[C@@H](C(=O)O1)[C@]34O)O2	CC[C@H](C)[C@H]1O[C@]2(C=C[C@@H]1C)C[C@@H]1C[C@@H](CC=C(C)[C@@H](O[C@H]3C[C@H](OC)[C@@H](O[C@H]4C[C@H](OC)[C@@H](O)[C@H](C)O4)[C@H](C)O3)[C@@H](C)C=CC=C3CO[C@@H]4[C@H](O)C(C)=C[C@@H](C(=O)O1)[C@]34O)O2	1.81757	15	1.38739	30.0271	1.47751	0.215939	0.768347	1.48	0.28	0.08	TRUE	FALSE	First Order
44	https://envipath.org/package/5882df9c-dae1-4d80-a40e-db4724271456/compound/432c8cbc-c8f5-4e47-a4c2-8f93e9201247/structure/7ef6c00e-cbc3-4c60-a9ac-14fe17f717d0	Avermectin B1a	CC[C@H](C)[C@@H]1[C@@H](C)C=C[C@]2(C[C@@H]3C[C@@H](C/C=C(\C)/[C@H]([C@@H](C)/C=C/C=C/4\CO[C@@H]5[C@@H](C(=C[C@@H](C(=O)O3)[C@]45O)C)O)O[C@H]6C[C@@H]([C@H]([C@H](C)O6)O[C@H]7C[C@@H]([C@H]([C@H](C)O7)O)OC)OC)O2)O1	59.4	https://envipath.org/package/5882df9c-dae1-4d80-a40e-db4724271456/scenario/fd52a14c-4182-4893-853b-ed41e0b2ca69	Adam, D. (2001)	First Order	recalculated by RMS,no further information about the model	CC[C@H](C)[C@@H]1[C@@H](C)[14CH]=C[C@]2(C[C@@H]3C[C@@H](CC=C(C)[C@H]([C@@H](C)C=CC=C4CO[C@H]5[C@@H](C(=C[C@@H](C(=O)O3)[C@@]45O)C)O)O[C@H]6C[C@@H]([C@H]([C@H](C)O6)O[C@H]7C[C@@H]([C@H]([C@H](C)O7)O)OC)OC)O2)O1	7.2	15.7	2.35294	952	517	734.5	10	67.9	MWHC	40		Silt loam				CC[C@H](C)[C@@H]1[C@@H](C)C=C[C@]2(C[C@@H]3C[C@@H](C/C=C(\C)/[C@H]([C@@H](C)/C=C/C=C/4\CO[C@@H]5[C@@H](C(=C[C@@H](C(=O)O3)[C@]45O)C)O)O[C@H]6C[C@@H]([C@H]([C@H](C)O6)O[C@H]7C[C@@H]([C@H]([C@H](C)O7)O)OC)OC)O2)O1	FALSE	CC[C@H](C)[C@H]1O[C@]2(C=C[C@@H]1C)C[C@@H]1C[C@@H](C/C=C(\C)[C@@H](O[C@H]3C[C@H](OC)[C@@H](O[C@H]4C[C@H](OC)[C@@H](O)[C@H](C)O4)[C@H](C)O3)[C@@H](C)/C=C/C=C3\CO[C@@H]4[C@H](O)C(C)=C[C@@H](C(=O)O1)[C@]34O)O2	CC[C@H](C)[C@H]1O[C@]2(C=C[C@@H]1C)C[C@@H]1C[C@@H](C/C=C(\C)[C@@H](O[C@H]3C[C@H](OC)[C@@H](O[C@H]4C[C@H](OC)[C@@H](O)[C@H](C)O4)[C@H](C)O3)[C@@H](C)/C=C/C=C3\CO[C@@H]4[C@H](O)C(C)=C[C@@H](C(=O)O1)[C@]34O)O2	CC[C@H](C)[C@H]1O[C@]2(C=C[C@@H]1C)C[C@@H]1C[C@@H](CC=C(C)[C@@H](O[C@H]3C[C@H](OC)[C@@H](O[C@H]4C[C@H](OC)[C@@H](O)[C@H](C)O4)[C@H](C)O3)[C@@H](C)C=CC=C3CO[C@@H]4[C@H](O)C(C)=C[C@@H](C(=O)O1)[C@]34O)O2	1.77379	15	1.38739	30.0271	1.47751	0.215939	0.768347	1.48	0.28	0.08	TRUE	FALSE	First Order
44	https://envipath.org/package/5882df9c-dae1-4d80-a40e-db4724271456/compound/432c8cbc-c8f5-4e47-a4c2-8f93e9201247/structure/7ef6c00e-cbc3-4c60-a9ac-14fe17f717d0	Avermectin B1a	CC[C@H](C)[C@@H]1[C@@H](C)C=C[C@]2(C[C@@H]3C[C@@H](C/C=C(\C)/[C@H]([C@@H](C)/C=C/C=C/4\CO[C@@H]5[C@@H](C(=C[C@@H](C(=O)O3)[C@]45O)C)O)O[C@H]6C[C@@H]([C@H]([C@H](C)O6)O[C@H]7C[C@@H]([C@H]([C@H](C)O7)O)OC)OC)O2)O1	49.6	https://envipath.org/package/5882df9c-dae1-4d80-a40e-db4724271456/scenario/c3e66ce9-c9aa-4624-9a4e-be3877662b92	Phaff, R. (2003)	First Order	recalculated by RMS,no further information about the model	CC[C@H](C)[C@@H]1[C@@H](C)[14CH]=C[C@]2(C[C@@H]3C[C@@H](CC=C(C)[C@H]([C@@H](C)C=CC=C4CO[C@H]5[C@@H](C(=C[C@@H](C(=O)O3)[C@@]45O)C)O)O[C@H]6C[C@@H]([C@H]([C@H](C)O6)O[C@H]7C[C@@H]([C@H]([C@H](C)O7)O)OC)OC)O2)O1	7.9	17.8	1.41176	780	476	628	20	52.6	MWHC	40		Silty clay loam				CC[C@H](C)[C@@H]1[C@@H](C)C=C[C@]2(C[C@@H]3C[C@@H](C/C=C(\C)/[C@H]([C@@H](C)/C=C/C=C/4\CO[C@@H]5[C@@H](C(=C[C@@H](C(=O)O3)[C@]45O)C)O)O[C@H]6C[C@@H]([C@H]([C@H](C)O6)O[C@H]7C[C@@H]([C@H]([C@H](C)O7)O)OC)OC)O2)O1	FALSE	CC[C@H](C)[C@H]1O[C@]2(C=C[C@@H]1C)C[C@@H]1C[C@@H](C/C=C(\C)[C@@H](O[C@H]3C[C@H](OC)[C@@H](O[C@H]4C[C@H](OC)[C@@H](O)[C@H](C)O4)[C@H](C)O3)[C@@H](C)/C=C/C=C3\CO[C@@H]4[C@H](O)C(C)=C[C@@H](C(=O)O1)[C@]34O)O2	CC[C@H](C)[C@H]1O[C@]2(C=C[C@@H]1C)C[C@@H]1C[C@@H](C/C=C(\C)[C@@H](O[C@H]3C[C@H](OC)[C@@H](O[C@H]4C[C@H](OC)[C@@H](O)[C@H](C)O4)[C@H](C)O3)[C@@H](C)/C=C/C=C3\CO[C@@H]4[C@H](O)C(C)=C[C@@H](C(=O)O1)[C@]34O)O2	CC[C@H](C)[C@H]1O[C@]2(C=C[C@@H]1C)C[C@@H]1C[C@@H](CC=C(C)[C@@H](O[C@H]3C[C@H](OC)[C@@H](O[C@H]4C[C@H](OC)[C@@H](O)[C@H](C)O4)[C@H](C)O3)[C@@H](C)C=CC=C3CO[C@@H]4[C@H](O)C(C)=C[C@@H](C(=O)O1)[C@]34O)O2	1.69548	15	1.38739	30.0271	1.47751	0.215939	0.768347	1.48	0.28	0.08	TRUE	FALSE	First Order
44	https://envipath.org/package/5882df9c-dae1-4d80-a40e-db4724271456/compound/432c8cbc-c8f5-4e47-a4c2-8f93e9201247/structure/7ef6c00e-cbc3-4c60-a9ac-14fe17f717d0	Avermectin B1a	CC[C@H](C)[C@@H]1[C@@H](C)C=C[C@]2(C[C@@H]3C[C@@H](C/C=C(\C)/[C@H]([C@@H](C)/C=C/C=C/4\CO[C@@H]5[C@@H](C(=C[C@@H](C(=O)O3)[C@]45O)C)O)O[C@H]6C[C@@H]([C@H]([C@H](C)O6)O[C@H]7C[C@@H]([C@H]([C@H](C)O7)O)OC)OC)O2)O1	22.3	https://envipath.org/package/5882df9c-dae1-4d80-a40e-db4724271456/scenario/c40c0a70-4fed-4f93-861a-6bff5123c13f	Ku, C.C. & Jacob, T.A. (1983a)	First Order	recalculated by RMS,no further information about the model	CC[C@H](C)[C@@H]1[C@@H](C)C=C[C@]2(C[C@@H]3C[C@@H](CC=C(C)[C@H]([C@@H](C)C=CC=C4CO[C@H]5[C@@]([3H])(C(=C[C@@H](C(=O)O3)[C@@]45O)C)O)O[C@H]6C[C@@H]([C@H]([C@H](C)O6)O[C@H]7C[C@@H]([C@H]([C@H](C)O7)O)OC)OC)O2)O1	6.8	9.3	0.647059					14.1	FC	75		Sandy loam				CC[C@H](C)[C@@H]1[C@@H](C)C=C[C@]2(C[C@@H]3C[C@@H](C/C=C(\C)/[C@H]([C@@H](C)/C=C/C=C/4\CO[C@@H]5[C@@H](C(=C[C@@H](C(=O)O3)[C@]45O)C)O)O[C@H]6C[C@@H]([C@H]([C@H](C)O6)O[C@H]7C[C@@H]([C@H]([C@H](C)O7)O)OC)OC)O2)O1	FALSE	CC[C@H](C)[C@H]1O[C@]2(C=C[C@@H]1C)C[C@@H]1C[C@@H](C/C=C(\C)[C@@H](O[C@H]3C[C@H](OC)[C@@H](O[C@H]4C[C@H](OC)[C@@H](O)[C@H](C)O4)[C@H](C)O3)[C@@H](C)/C=C/C=C3\CO[C@@H]4[C@H](O)C(C)=C[C@@H](C(=O)O1)[C@]34O)O2	CC[C@H](C)[C@H]1O[C@]2(C=C[C@@H]1C)C[C@@H]1C[C@@H](C/C=C(\C)[C@@H](O[C@H]3C[C@H](OC)[C@@H](O[C@H]4C[C@H](OC)[C@@H](O)[C@H](C)O4)[C@H](C)O3)[C@@H](C)/C=C/C=C3\CO[C@@H]4[C@H](O)C(C)=C[C@@H](C(=O)O1)[C@]34O)O2	CC[C@H](C)[C@H]1O[C@]2(C=C[C@@H]1C)C[C@@H]1C[C@@H](CC=C(C)[C@@H](O[C@H]3C[C@H](OC)[C@@H](O[C@H]4C[C@H](OC)[C@@H](O)[C@H](C)O4)[C@H](C)O3)[C@@H](C)C=CC=C3CO[C@@H]4[C@H](O)C(C)=C[C@@H](C(=O)O1)[C@]34O)O2	1.3483	15	1.38739	30.0271	1.47751	0.215939	0.768347	1.48	0.28	0.08	TRUE	FALSE	First Order
44	https://envipath.org/package/5882df9c-dae1-4d80-a40e-db4724271456/compound/432c8cbc-c8f5-4e47-a4c2-8f93e9201247/structure/7ef6c00e-cbc3-4c60-a9ac-14fe17f717d0	Avermectin B1a	CC[C@H](C)[C@@H]1[C@@H](C)C=C[C@]2(C[C@@H]3C[C@@H](C/C=C(\C)/[C@H]([C@@H](C)/C=C/C=C/4\CO[C@@H]5[C@@H](C(=C[C@@H](C(=O)O3)[C@]45O)C)O)O[C@H]6C[C@@H]([C@H]([C@H](C)O6)O[C@H]7C[C@@H]([C@H]([C@H](C)O7)O)OC)OC)O2)O1	23.6	https://envipath.org/package/5882df9c-dae1-4d80-a40e-db4724271456/scenario/a880a9c4-cdb4-4dd2-82ac-d8b4b4574e74	Phaff, R. (2003)	First Order	recalculated by RMS,no further information about the model	CC[C@H](C)[C@@H]1[C@@H](C)[14CH]=C[C@]2(C[C@@H]3C[C@@H](CC=C(C)[C@H]([C@@H](C)C=CC=C4CO[C@H]5[C@@H](C(=C[C@@H](C(=O)O3)[C@@]45O)C)O)O[C@H]6C[C@@H]([C@H]([C@H](C)O6)O[C@H]7C[C@@H]([C@H]([C@H](C)O7)O)OC)OC)O2)O1	7.4	7.4	1.41176	336	223	279.5	20	49.2	MWHC	40		Loamy sand				CC[C@H](C)[C@@H]1[C@@H](C)C=C[C@]2(C[C@@H]3C[C@@H](C/C=C(\C)/[C@H]([C@@H](C)/C=C/C=C/4\CO[C@@H]5[C@@H](C(=C[C@@H](C(=O)O3)[C@]45O)C)O)O[C@H]6C[C@@H]([C@H]([C@H](C)O6)O[C@H]7C[C@@H]([C@H]([C@H](C)O7)O)OC)OC)O2)O1	FALSE	CC[C@H](C)[C@H]1O[C@]2(C=C[C@@H]1C)C[C@@H]1C[C@@H](C/C=C(\C)[C@@H](O[C@H]3C[C@H](OC)[C@@H](O[C@H]4C[C@H](OC)[C@@H](O)[C@H](C)O4)[C@H](C)O3)[C@@H](C)/C=C/C=C3\CO[C@@H]4[C@H](O)C(C)=C[C@@H](C(=O)O1)[C@]34O)O2	CC[C@H](C)[C@H]1O[C@]2(C=C[C@@H]1C)C[C@@H]1C[C@@H](C/C=C(\C)[C@@H](O[C@H]3C[C@H](OC)[C@@H](O[C@H]4C[C@H](OC)[C@@H](O)[C@H](C)O4)[C@H](C)O3)[C@@H](C)/C=C/C=C3\CO[C@@H]4[C@H](O)C(C)=C[C@@H](C(=O)O1)[C@]34O)O2	CC[C@H](C)[C@H]1O[C@]2(C=C[C@@H]1C)C[C@@H]1C[C@@H](CC=C(C)[C@@H](O[C@H]3C[C@H](OC)[C@@H](O[C@H]4C[C@H](OC)[C@@H](O)[C@H](C)O4)[C@H](C)O3)[C@@H](C)C=CC=C3CO[C@@H]4[C@H](O)C(C)=C[C@@H](C(=O)O1)[C@]34O)O2	1.37291	15	1.38739	30.0271	1.47751	0.215939	0.768347	1.48	0.28	0.08	TRUE	FALSE	First Order
44	https://envipath.org/package/5882df9c-dae1-4d80-a40e-db4724271456/compound/432c8cbc-c8f5-4e47-a4c2-8f93e9201247/structure/7ef6c00e-cbc3-4c60-a9ac-14fe17f717d0	Avermectin B1a	CC[C@H](C)[C@@H]1[C@@H](C)C=C[C@]2(C[C@@H]3C[C@@H](C/C=C(\C)/[C@H]([C@@H](C)/C=C/C=C/4\CO[C@@H]5[C@@H](C(=C[C@@H](C(=O)O3)[C@]45O)C)O)O[C@H]6C[C@@H]([C@H]([C@H](C)O6)O[C@H]7C[C@@H]([C@H]([C@H](C)O7)O)OC)OC)O2)O1	11.2	https://envipath.org/package/5882df9c-dae1-4d80-a40e-db4724271456/scenario/4e31f3af-3e65-4a2c-a792-97a7938f03fb	Phaff, R. (2003)	First Order	recalculated by RMS,no further information about the model	CC[C@H](C)[C@@H]1[C@@H](C)[14CH]=C[C@]2(C[C@@H]3C[C@@H](CC=C(C)[C@H]([C@@H](C)C=CC=C4CO[C@H]5[C@@H](C(=C[C@@H](C(=O)O3)[C@@]45O)C)O)O[C@H]6C[C@@H]([C@H]([C@H](C)O6)O[C@H]7C[C@@H]([C@H]([C@H](C)O7)O)OC)OC)O2)O1	5.8	19.7	2.52941	642	561	601.5	20	60.4	MWHC	40		Sandy clay loam				CC[C@H](C)[C@@H]1[C@@H](C)C=C[C@]2(C[C@@H]3C[C@@H](C/C=C(\C)/[C@H]([C@@H](C)/C=C/C=C/4\CO[C@@H]5[C@@H](C(=C[C@@H](C(=O)O3)[C@]45O)C)O)O[C@H]6C[C@@H]([C@H]([C@H](C)O6)O[C@H]7C[C@@H]([C@H]([C@H](C)O7)O)OC)OC)O2)O1	FALSE	CC[C@H](C)[C@H]1O[C@]2(C=C[C@@H]1C)C[C@@H]1C[C@@H](C/C=C(\C)[C@@H](O[C@H]3C[C@H](OC)[C@@H](O[C@H]4C[C@H](OC)[C@@H](O)[C@H](C)O4)[C@H](C)O3)[C@@H](C)/C=C/C=C3\CO[C@@H]4[C@H](O)C(C)=C[C@@H](C(=O)O1)[C@]34O)O2	CC[C@H](C)[C@H]1O[C@]2(C=C[C@@H]1C)C[C@@H]1C[C@@H](C/C=C(\C)[C@@H](O[C@H]3C[C@H](OC)[C@@H](O[C@H]4C[C@H](OC)[C@@H](O)[C@H](C)O4)[C@H](C)O3)[C@@H](C)/C=C/C=C3\CO[C@@H]4[C@H](O)C(C)=C[C@@H](C(=O)O1)[C@]34O)O2	CC[C@H](C)[C@H]1O[C@]2(C=C[C@@H]1C)C[C@@H]1C[C@@H](CC=C(C)[C@@H](O[C@H]3C[C@H](OC)[C@@H](O[C@H]4C[C@H](OC)[C@@H](O)[C@H](C)O4)[C@H](C)O3)[C@@H](C)C=CC=C3CO[C@@H]4[C@H](O)C(C)=C[C@@H](C(=O)O1)[C@]34O)O2	1.04922	15	1.38739	30.0271	1.47751	0.215939	0.768347	1.48	0.28	0.08	TRUE	FALSE	First Order
44	https://envipath.org/package/5882df9c-dae1-4d80-a40e-db4724271456/compound/432c8cbc-c8f5-4e47-a4c2-8f93e9201247/structure/7ef6c00e-cbc3-4c60-a9ac-14fe17f717d0	Avermectin B1a	CC[C@H](C)[C@@H]1[C@@H](C)C=C[C@]2(C[C@@H]3C[C@@H](C/C=C(\C)/[C@H]([C@@H](C)/C=C/C=C/4\CO[C@@H]5[C@@H](C(=C[C@@H](C(=O)O3)[C@]45O)C)O)O[C@H]6C[C@@H]([C@H]([C@H](C)O6)O[C@H]7C[C@@H]([C@H]([C@H](C)O7)O)OC)OC)O2)O1	34.9	https://envipath.org/package/5882df9c-dae1-4d80-a40e-db4724271456/scenario/139c2d25-31ae-4798-90e9-54457aa9f79c	Ku, C.C. & Jacob, T.A. (1983a)	First Order	recalculated by RMS,no further information about the model	CC[C@H](C)[C@@H]1[C@@H](C)C=C[C@]2(C[C@@H]3C[C@@H](CC=C(C)[C@H]([C@@H](C)C=CC=C4CO[C@H]5[C@@]([3H])(C(=C[C@@H](C(=O)O3)[C@@]45O)C)O)O[C@H]6C[C@@H]([C@H]([C@H](C)O6)O[C@H]7C[C@@H]([C@H]([C@H](C)O7)O)OC)OC)O2)O1	6.8	33.1	0.764706					38.6	FC	75		Clay				CC[C@H](C)[C@@H]1[C@@H](C)C=C[C@]2(C[C@@H]3C[C@@H](C/C=C(\C)/[C@H]([C@@H](C)/C=C/C=C/4\CO[C@@H]5[C@@H](C(=C[C@@H](C(=O)O3)[C@]45O)C)O)O[C@H]6C[C@@H]([C@H]([C@H](C)O6)O[C@H]7C[C@@H]([C@H]([C@H](C)O7)O)OC)OC)O2)O1	FALSE	CC[C@H](C)[C@H]1O[C@]2(C=C[C@@H]1C)C[C@@H]1C[C@@H](C/C=C(\C)[C@@H](O[C@H]3C[C@H](OC)[C@@H](O[C@H]4C[C@H](OC)[C@@H](O)[C@H](C)O4)[C@H](C)O3)[C@@H](C)/C=C/C=C3\CO[C@@H]4[C@H](O)C(C)=C[C@@H](C(=O)O1)[C@]34O)O2	CC[C@H](C)[C@H]1O[C@]2(C=C[C@@H]1C)C[C@@H]1C[C@@H](C/C=C(\C)[C@@H](O[C@H]3C[C@H](OC)[C@@H](O[C@H]4C[C@H](OC)[C@@H](O)[C@H](C)O4)[C@H](C)O3)[C@@H](C)/C=C/C=C3\CO[C@@H]4[C@H](O)C(C)=C[C@@H](C(=O)O1)[C@]34O)O2	CC[C@H](C)[C@H]1O[C@]2(C=C[C@@H]1C)C[C@@H]1C[C@@H](CC=C(C)[C@@H](O[C@H]3C[C@H](OC)[C@@H](O[C@H]4C[C@H](OC)[C@@H](O)[C@H](C)O4)[C@H](C)O3)[C@@H](C)C=CC=C3CO[C@@H]4[C@H](O)C(C)=C[C@@H](C(=O)O1)[C@]34O)O2	1.54283	15	1.38739	30.0271	1.47751	0.215939	0.768347	1.48	0.28	0.08	TRUE	FALSE	First Order
45	https://envipath.org/package/5882df9c-dae1-4d80-a40e-db4724271456/compound/0c22563f-a40f-4f52-9c69-a0deb4f7322e/structure/94833f58-8cf5-45c8-b5f9-c39d92a0819a	NOA 457464 (4,8a-hydroxy avermectin B1a)	CC[C@H](C)[C@@H]1[C@@H](C)C=C[C@]2(C[C@@H]3C[C@@H](C/C=C(\C)/[C@H]([C@@H](C)/C=C/C=C/4\C(O)OC5C(C(C)(C=C(C(=O)O3)[C@]45O)O)O)OC6C[C@@H]([C@H]([C@H](C)O6)OC7C[C@@H]([C@H]([C@H](C)O7)O)OC)OC)O2)O1	59.5	https://envipath.org/package/5882df9c-dae1-4d80-a40e-db4724271456/scenario/670bacd2-854b-49c8-bbb5-7b59be48d47d	Phaff, R. (2003)	First Order	recalculated by RMS,no further information about the model	CC[C@H](C)[C@@H]1[C@@H](C)[14CH]=C[C@]2(C[C@@H]3C[C@@H](CC=C(C)[C@H]([C@@H](C)C=CC=C4CO[C@H]5[C@@H](C(=C[C@@H](C(=O)O3)[C@@]45O)C)O)O[C@H]6C[C@@H]([C@H]([C@H](C)O6)O[C@H]7C[C@@H]([C@H]([C@H](C)O7)O)OC)OC)O2)O1	7.4	7.4	1.41176	336	223	279.5	20	49.2	MWHC	40		Loamy sand				CC[C@H](C)[C@@H]1[C@@H](C)C=C[C@]2(C[C@@H]3C[C@@H](C/C=C(\C)/[C@H]([C@@H](C)/C=C/C=C/4\C(O)OC5C(C(C)(C=C(C(=O)O3)[C@]45O)O)O)OC6C[C@@H]([C@H]([C@H](C)O6)OC7C[C@@H]([C@H]([C@H](C)O7)O)OC)OC)O2)O1	FALSE	CC[C@H](C)[C@H]1O[C@]2(C=C[C@@H]1C)C[C@@H]1C[C@@H](C/C=C(\C)[C@@H](OC3C[C@H](OC)[C@@H](OC4C[C@H](OC)[C@@H](O)[C@H](C)O4)[C@H](C)O3)[C@@H](C)/C=C/C=C3\C(O)OC4C(O)C(C)(O)C=C(C(=O)O1)[C@]34O)O2	CC[C@H](C)[C@H]1O[C@]2(C=C[C@@H]1C)C[C@@H]1C[C@@H](C/C=C(\C)[C@@H](OC3C[C@H](OC)[C@@H](OC4C[C@H](OC)[C@@H](O)[C@H](C)O4)[C@H](C)O3)[C@@H](C)/C=C/C=C3\C(O)OC4C(O)C(C)(O)C=C(C(=O)O1)[C@]34O)O2	CC[C@H](C)[C@H]1O[C@]2(C=C[C@@H]1C)C[C@@H]1C[C@@H](CC=C(C)[C@@H](OC3C[C@H](OC)[C@@H](OC4C[C@H](OC)[C@@H](O)[C@H](C)O4)[C@H](C)O3)[C@@H](C)C=CC=C3C(O)OC4C(O)C(C)(O)C=C(C(=O)O1)[C@]34O)O2	1.77452	3	1.77452	62.5269	1.79607	0.154901	0.377587	1.8	0.36	0.26	TRUE	FALSE	First Order
45	https://envipath.org/package/5882df9c-dae1-4d80-a40e-db4724271456/compound/0c22563f-a40f-4f52-9c69-a0deb4f7322e/structure/94833f58-8cf5-45c8-b5f9-c39d92a0819a	NOA 457464 (4,8a-hydroxy avermectin B1a)	CC[C@H](C)[C@@H]1[C@@H](C)C=C[C@]2(C[C@@H]3C[C@@H](C/C=C(\C)/[C@H]([C@@H](C)/C=C/C=C/4\C(O)OC5C(C(C)(C=C(C(=O)O3)[C@]45O)O)O)OC6C[C@@H]([C@H]([C@H](C)O6)OC7C[C@@H]([C@H]([C@H](C)O7)O)OC)OC)O2)O1	41.5	https://envipath.org/package/5882df9c-dae1-4d80-a40e-db4724271456/scenario/3762d119-0166-4e09-a9b6-ee5e268bf4c6	Phaff, R. (2003)	First Order	no further information about the model	CC[C@H](C)[C@@H]1[C@@H](C)[14CH]=C[C@]2(C[C@@H]3C[C@@H](CC=C(C)[C@H]([C@@H](C)C=CC=C4CO[C@H]5[C@@H](C(=C[C@@H](C(=O)O3)[C@@]45O)C)O)O[C@H]6C[C@@H]([C@H]([C@H](C)O6)O[C@H]7C[C@@H]([C@H]([C@H](C)O7)O)OC)OC)O2)O1	7.9	17.8	1.41176	780	476	628	20	52.6	MWHC	40		Silty clay loam				CC[C@H](C)[C@@H]1[C@@H](C)C=C[C@]2(C[C@@H]3C[C@@H](C/C=C(\C)/[C@H]([C@@H](C)/C=C/C=C/4\C(O)OC5C(C(C)(C=C(C(=O)O3)[C@]45O)O)O)OC6C[C@@H]([C@H]([C@H](C)O6)OC7C[C@@H]([C@H]([C@H](C)O7)O)OC)OC)O2)O1	FALSE	CC[C@H](C)[C@H]1O[C@]2(C=C[C@@H]1C)C[C@@H]1C[C@@H](C/C=C(\C)[C@@H](OC3C[C@H](OC)[C@@H](OC4C[C@H](OC)[C@@H](O)[C@H](C)O4)[C@H](C)O3)[C@@H](C)/C=C/C=C3\C(O)OC4C(O)C(C)(O)C=C(C(=O)O1)[C@]34O)O2	CC[C@H](C)[C@H]1O[C@]2(C=C[C@@H]1C)C[C@@H]1C[C@@H](C/C=C(\C)[C@@H](OC3C[C@H](OC)[C@@H](OC4C[C@H](OC)[C@@H](O)[C@H](C)O4)[C@H](C)O3)[C@@H](C)/C=C/C=C3\C(O)OC4C(O)C(C)(O)C=C(C(=O)O1)[C@]34O)O2	CC[C@H](C)[C@H]1O[C@]2(C=C[C@@H]1C)C[C@@H]1C[C@@H](CC=C(C)[C@@H](OC3C[C@H](OC)[C@@H](OC4C[C@H](OC)[C@@H](O)[C@H](C)O4)[C@H](C)O3)[C@@H](C)C=CC=C3C(O)OC4C(O)C(C)(O)C=C(C(=O)O1)[C@]34O)O2	1.61805	3	1.77452	62.5269	1.79607	0.154901	0.377587	1.8	0.36	0.26	TRUE	FALSE	First Order
45	https://envipath.org/package/5882df9c-dae1-4d80-a40e-db4724271456/compound/0c22563f-a40f-4f52-9c69-a0deb4f7322e/structure/94833f58-8cf5-45c8-b5f9-c39d92a0819a	NOA 457464 (4,8a-hydroxy avermectin B1a)	CC[C@H](C)[C@@H]1[C@@H](C)C=C[C@]2(C[C@@H]3C[C@@H](C/C=C(\C)/[C@H]([C@@H](C)/C=C/C=C/4\C(O)OC5C(C(C)(C=C(C(=O)O3)[C@]45O)O)O)OC6C[C@@H]([C@H]([C@H](C)O6)OC7C[C@@H]([C@H]([C@H](C)O7)O)OC)OC)O2)O1	99	https://envipath.org/package/5882df9c-dae1-4d80-a40e-db4724271456/scenario/50c70994-a1bc-4fa9-bb48-300ac287fbd7	Nicollier, G. (2001)	First Order	recalculated by RMS,no further information about the model	CC[C@H](C)[C@@H]1[C@@H](C)[14CH]=C[C@]2(C[C@@H]3C[C@@H](CC=C(C)[C@H]([C@@H](C)C=CC=C4CO[C@H]5[C@@H](C(=C[C@@H](C(=O)O3)[C@@]45O)C)O)O[C@H]6C[C@@H]([C@H]([C@H](C)O6)O[C@H]7C[C@@H]([C@H]([C@H](C)O7)O)OC)OC)O2)O1	7.3	12.67	1.88235	284	380	332	20	66.84	MWHC	40		Loam				CC[C@H](C)[C@@H]1[C@@H](C)C=C[C@]2(C[C@@H]3C[C@@H](C/C=C(\C)/[C@H]([C@@H](C)/C=C/C=C/4\C(O)OC5C(C(C)(C=C(C(=O)O3)[C@]45O)O)O)OC6C[C@@H]([C@H]([C@H](C)O6)OC7C[C@@H]([C@H]([C@H](C)O7)O)OC)OC)O2)O1	FALSE	CC[C@H](C)[C@H]1O[C@]2(C=C[C@@H]1C)C[C@@H]1C[C@@H](C/C=C(\C)[C@@H](OC3C[C@H](OC)[C@@H](OC4C[C@H](OC)[C@@H](O)[C@H](C)O4)[C@H](C)O3)[C@@H](C)/C=C/C=C3\C(O)OC4C(O)C(C)(O)C=C(C(=O)O1)[C@]34O)O2	CC[C@H](C)[C@H]1O[C@]2(C=C[C@@H]1C)C[C@@H]1C[C@@H](C/C=C(\C)[C@@H](OC3C[C@H](OC)[C@@H](OC4C[C@H](OC)[C@@H](O)[C@H](C)O4)[C@H](C)O3)[C@@H](C)/C=C/C=C3\C(O)OC4C(O)C(C)(O)C=C(C(=O)O1)[C@]34O)O2	CC[C@H](C)[C@H]1O[C@]2(C=C[C@@H]1C)C[C@@H]1C[C@@H](CC=C(C)[C@@H](OC3C[C@H](OC)[C@@H](OC4C[C@H](OC)[C@@H](O)[C@H](C)O4)[C@H](C)O3)[C@@H](C)C=CC=C3C(O)OC4C(O)C(C)(O)C=C(C(=O)O1)[C@]34O)O2	1.99564	3	1.77452	62.5269	1.79607	0.154901	0.377587	1.8	0.36	0.26	TRUE	FALSE	First Order
46	https://envipath.org/package/5882df9c-dae1-4d80-a40e-db4724271456/compound/48a7f542-65ba-4808-910f-a444a8d0dc76/structure/fb697dfa-50d5-47fb-a48f-350ebf330a31	Azadirachtin B	C/C=C(\C)/C(=O)O[C@@H]1C[C@@H]([C@@]23CO[C@@H]([C@H]3[C@@](C)([C@@H]([C@H]4[C@H]2[C@@]1(CO4)C(=O)OC)O)[C@@]56[C@@H]7C[C@H]([C@]5(C)O6)[C@]8(C=CO[C@H]8O7)O)C(=O)OC)O	14.1	https://envipath.org/package/5882df9c-dae1-4d80-a40e-db4724271456/scenario/211a6929-b8c6-4088-a835-ac9d1838405d	Annex IIA 7.2.1/02, Molinari, G.P.	First Order	recalculated,no further information about the model	C/C=C(\C)/C(=O)O[C@@H]1C[C@@H]([C@@]23CO[C@@H]([C@H]3[C@@](C)([C@@H]([C@H]4[C@H]2[C@@]1(CO4)C(=O)OC)O)[C@@]56[C@@H]7C[C@H]([C@]5(C)O6)[C@]8(C=CO[C@H]8O7)O)C(=O)OC)O	5.9		3.32				25		WHC	45		Loam	46.4	36.8	17	C/C=C(\C)/C(=O)O[C@@H]1C[C@@H]([C@@]23CO[C@@H]([C@H]3[C@@](C)([C@@H]([C@H]4[C@H]2[C@@]1(CO4)C(=O)OC)O)[C@@]56[C@@H]7C[C@H]([C@]5(C)O6)[C@]8(C=CO[C@H]8O7)O)C(=O)OC)O	FALSE	C/C=C(\C)C(=O)O[C@@H]1C[C@H](O)[C@]23CO[C@H](C(=O)OC)[C@H]2[C@](C)([C@]24O[C@@]2(C)[C@H]2C[C@@H]4O[C@@H]4OC=C[C@@]42O)[C@H](O)[C@@H]2OC[C@@]1(C(=O)OC)[C@H]23	C/C=C(\C)C(=O)O[C@@H]1C[C@H](O)[C@]23CO[C@H](C(=O)OC)[C@H]2[C@](C)([C@]24O[C@@]2(C)[C@H]2C[C@@H]4O[C@@H]4OC=C[C@@]42O)[C@H](O)[C@@H]2OC[C@@]1(C(=O)OC)[C@H]23	CC=C(C)C(=O)O[C@@H]1C[C@H](O)[C@]23CO[C@H](C(=O)OC)[C@H]2[C@](C)([C@]24O[C@@]2(C)[C@H]2C[C@@H]4O[C@@H]4OC=C[C@@]42O)[C@H](O)[C@@H]2OC[C@@]1(C(=O)OC)[C@H]23	1.14922	2	1.34782	22.2751	1.34782	0.1986	0.3972	1.37	0.42	0.37	TRUE	TRUE	First Order
46	https://envipath.org/package/5882df9c-dae1-4d80-a40e-db4724271456/compound/48a7f542-65ba-4808-910f-a444a8d0dc76/structure/fb697dfa-50d5-47fb-a48f-350ebf330a31	Azadirachtin B	C/C=C(\C)/C(=O)O[C@@H]1C[C@@H]([C@@]23CO[C@@H]([C@H]3[C@@](C)([C@@H]([C@H]4[C@H]2[C@@]1(CO4)C(=O)OC)O)[C@@]56[C@@H]7C[C@H]([C@]5(C)O6)[C@]8(C=CO[C@H]8O7)O)C(=O)OC)O	35.19	https://envipath.org/package/5882df9c-dae1-4d80-a40e-db4724271456/scenario/0ff55f21-471c-4b81-9ee0-011fa015bc67	Annex IIA 7.2.1/02, Molinari, G.P.	First Order	recalculated,no further information about the model	C/C=C(\C)/C(=O)O[C@@H]1C[C@@H]([C@@]23CO[C@@H]([C@H]3[C@@](C)([C@@H]([C@H]4[C@H]2[C@@]1(CO4)C(=O)OC)O)[C@@]56[C@@H]7C[C@H]([C@]5(C)O6)[C@]8(C=CO[C@H]8O7)O)C(=O)OC)O	8		0.47				25		WHC	45		Silty clay	7.25	47.5	45.25	C/C=C(\C)/C(=O)O[C@@H]1C[C@@H]([C@@]23CO[C@@H]([C@H]3[C@@](C)([C@@H]([C@H]4[C@H]2[C@@]1(CO4)C(=O)OC)O)[C@@]56[C@@H]7C[C@H]([C@]5(C)O6)[C@]8(C=CO[C@H]8O7)O)C(=O)OC)O	FALSE	C/C=C(\C)C(=O)O[C@@H]1C[C@H](O)[C@]23CO[C@H](C(=O)OC)[C@H]2[C@](C)([C@]24O[C@@]2(C)[C@H]2C[C@@H]4O[C@@H]4OC=C[C@@]42O)[C@H](O)[C@@H]2OC[C@@]1(C(=O)OC)[C@H]23	C/C=C(\C)C(=O)O[C@@H]1C[C@H](O)[C@]23CO[C@H](C(=O)OC)[C@H]2[C@](C)([C@]24O[C@@]2(C)[C@H]2C[C@@H]4O[C@@H]4OC=C[C@@]42O)[C@H](O)[C@@H]2OC[C@@]1(C(=O)OC)[C@H]23	CC=C(C)C(=O)O[C@@H]1C[C@H](O)[C@]23CO[C@H](C(=O)OC)[C@H]2[C@](C)([C@]24O[C@@]2(C)[C@H]2C[C@@H]4O[C@@H]4OC=C[C@@]42O)[C@H](O)[C@@H]2OC[C@@]1(C(=O)OC)[C@H]23	1.54642	2	1.34782	22.2751	1.34782	0.1986	0.3972	1.37	0.42	0.37	TRUE	TRUE	First Order
47	https://envipath.org/package/5882df9c-dae1-4d80-a40e-db4724271456/compound/2bef546d-050c-4987-9041-8287138b631b/structure/9e69e671-c6f7-44d8-8e20-6623920d6532	Azadirachtin A	C/C=C(\C)/C(=O)O[C@H]1C[C@H]([C@]2(CO[C@@H]3[C@@H]2[C@@]41CO[C@@]([C@H]4[C@@](C)([C@@H]3O)[C@@]56[C@@H]7C[C@H]([C@]5(C)O6)[C@]8(C=CO[C@H]8O7)O)(C(=O)OC)O)C(=O)OC)OC(=O)C	4.2	https://envipath.org/package/5882df9c-dae1-4d80-a40e-db4724271456/scenario/1e7bae91-7a94-42b5-bafb-d0ad5139e05a	Annex IIA 7.1.1/01, Kleeberg, H.	First Order	recalculated,no further information about the model	C/C=C(\C)/C(=O)O[C@H]1C[C@H]([C@]2(CO[C@@H]3[C@@H]2[C@@]41CO[C@@]([C@H]4[C@@](C)([C@@H]3O)[C@@]56[C@@H]7C[C@H]([C@]5(C)O6)[C@]8(C=CO[C@H]8O7)O)(C(=O)OC)O)C(=O)OC)OC(=O)C	6	4	0.56	72	38	55	20	29	MWHC	40		Sand	89.2	9.9	1.8	C/C=C(\C)/C(=O)O[C@H]1C[C@H]([C@]2(CO[C@@H]3[C@@H]2[C@@]41CO[C@@]([C@H]4[C@@](C)([C@@H]3O)[C@@]56[C@@H]7C[C@H]([C@]5(C)O6)[C@]8(C=CO[C@H]8O7)O)(C(=O)OC)O)C(=O)OC)OC(=O)C	FALSE	C/C=C(\C)C(=O)O[C@H]1C[C@@H](OC(C)=O)[C@@]2(C(=O)OC)CO[C@H]3[C@@H](O)[C@@](C)([C@]45O[C@@]4(C)[C@H]4C[C@@H]5O[C@@H]5OC=C[C@@]54O)[C@H]4[C@]1(CO[C@]4(O)C(=O)OC)[C@@H]32	C/C=C(\C)C(=O)O[C@H]1C[C@@H](OC(C)=O)[C@@]2(C(=O)OC)CO[C@H]3[C@@H](O)[C@@](C)([C@]45O[C@@]4(C)[C@H]4C[C@@H]5O[C@@H]5OC=C[C@@]54O)[C@H]4[C@]1(CO[C@]4(O)C(=O)OC)[C@@H]32	CC=C(C)C(=O)O[C@H]1C[C@@H](OC(C)=O)[C@@]2(C(=O)OC)CO[C@H]3[C@@H](O)[C@@](C)([C@]45O[C@@]4(C)[C@H]4C[C@@H]5O[C@@H]5OC=C[C@@]54O)[C@H]4[C@]1(CO[C@]4(O)C(=O)OC)[C@@H]32	0.623249	7	0.60206	4.69104	0.671269	0.379554	1.12898	0.67	0.42	0.18	TRUE	TRUE	First Order
47	https://envipath.org/package/5882df9c-dae1-4d80-a40e-db4724271456/compound/2bef546d-050c-4987-9041-8287138b631b/structure/9e69e671-c6f7-44d8-8e20-6623920d6532	Azadirachtin A	C/C=C(\C)/C(=O)O[C@H]1C[C@H]([C@]2(CO[C@@H]3[C@@H]2[C@@]41CO[C@@]([C@H]4[C@@](C)([C@@H]3O)[C@@]56[C@@H]7C[C@H]([C@]5(C)O6)[C@]8(C=CO[C@H]8O7)O)(C(=O)OC)O)C(=O)OC)OC(=O)C	2.9	https://envipath.org/package/5882df9c-dae1-4d80-a40e-db4724271456/scenario/099b5c80-c30a-4b5b-8a18-66a41fa198d0	Annex IIA 7.2.1/01, Tross, R. 1999	First Order	recalculated,no further information about the model	C/C=C(\C)/C(=O)O[C@H]1C[C@H]([C@]2(CO[C@@H]3[C@@H]2[C@@]41CO[C@@]([C@H]4[C@@](C)([C@@H]3O)[C@@]56[C@@H]7C[C@H]([C@]5(C)O6)[C@]8(C=CO[C@H]8O7)O)(C(=O)OC)O)C(=O)OC)OC(=O)C	6	4	0.56	72	38	55	20	29	MWHC	40		Sand	89.2	9.9	1.8	C/C=C(\C)/C(=O)O[C@H]1C[C@H]([C@]2(CO[C@@H]3[C@@H]2[C@@]41CO[C@@]([C@H]4[C@@](C)([C@@H]3O)[C@@]56[C@@H]7C[C@H]([C@]5(C)O6)[C@]8(C=CO[C@H]8O7)O)(C(=O)OC)O)C(=O)OC)OC(=O)C	FALSE	C/C=C(\C)C(=O)O[C@H]1C[C@@H](OC(C)=O)[C@@]2(C(=O)OC)CO[C@H]3[C@@H](O)[C@@](C)([C@]45O[C@@]4(C)[C@H]4C[C@@H]5O[C@@H]5OC=C[C@@]54O)[C@H]4[C@]1(CO[C@]4(O)C(=O)OC)[C@@H]32	C/C=C(\C)C(=O)O[C@H]1C[C@@H](OC(C)=O)[C@@]2(C(=O)OC)CO[C@H]3[C@@H](O)[C@@](C)([C@]45O[C@@]4(C)[C@H]4C[C@@H]5O[C@@H]5OC=C[C@@]54O)[C@H]4[C@]1(CO[C@]4(O)C(=O)OC)[C@@H]32	CC=C(C)C(=O)O[C@H]1C[C@@H](OC(C)=O)[C@@]2(C(=O)OC)CO[C@H]3[C@@H](O)[C@@](C)([C@]45O[C@@]4(C)[C@H]4C[C@@H]5O[C@@H]5OC=C[C@@]54O)[C@H]4[C@]1(CO[C@]4(O)C(=O)OC)[C@@H]32	0.462398	7	0.60206	4.69104	0.671269	0.379554	1.12898	0.67	0.42	0.18	TRUE	TRUE	First Order
47	https://envipath.org/package/5882df9c-dae1-4d80-a40e-db4724271456/compound/2bef546d-050c-4987-9041-8287138b631b/structure/9e69e671-c6f7-44d8-8e20-6623920d6532	Azadirachtin A	C/C=C(\C)/C(=O)O[C@H]1C[C@H]([C@]2(CO[C@@H]3[C@@H]2[C@@]41CO[C@@]([C@H]4[C@@](C)([C@@H]3O)[C@@]56[C@@H]7C[C@H]([C@]5(C)O6)[C@]8(C=CO[C@H]8O7)O)(C(=O)OC)O)C(=O)OC)OC(=O)C	10.56	https://envipath.org/package/5882df9c-dae1-4d80-a40e-db4724271456/scenario/afb439cd-c680-4baf-a998-d713a129d99b	Annex IIA 7.2.1/02, Molinari, G.P.	First Order	recalculated,no further information about the model	C/C=C(\C)/C(=O)O[C@H]1C[C@H]([C@]2(CO[C@@H]3[C@@H]2[C@@]41CO[C@@]([C@H]4[C@@](C)([C@@H]3O)[C@@]56[C@@H]7C[C@H]([C@]5(C)O6)[C@]8(C=CO[C@H]8O7)O)(C(=O)OC)O)C(=O)OC)OC(=O)C	5.9		3.32				25		WHC	45		Loam	46.4	36.8	17	C/C=C(\C)/C(=O)O[C@H]1C[C@H]([C@]2(CO[C@@H]3[C@@H]2[C@@]41CO[C@@]([C@H]4[C@@](C)([C@@H]3O)[C@@]56[C@@H]7C[C@H]([C@]5(C)O6)[C@]8(C=CO[C@H]8O7)O)(C(=O)OC)O)C(=O)OC)OC(=O)C	FALSE	C/C=C(\C)C(=O)O[C@H]1C[C@@H](OC(C)=O)[C@@]2(C(=O)OC)CO[C@H]3[C@@H](O)[C@@](C)([C@]45O[C@@]4(C)[C@H]4C[C@@H]5O[C@@H]5OC=C[C@@]54O)[C@H]4[C@]1(CO[C@]4(O)C(=O)OC)[C@@H]32	C/C=C(\C)C(=O)O[C@H]1C[C@@H](OC(C)=O)[C@@]2(C(=O)OC)CO[C@H]3[C@@H](O)[C@@](C)([C@]45O[C@@]4(C)[C@H]4C[C@@H]5O[C@@H]5OC=C[C@@]54O)[C@H]4[C@]1(CO[C@]4(O)C(=O)OC)[C@@H]32	CC=C(C)C(=O)O[C@H]1C[C@@H](OC(C)=O)[C@@]2(C(=O)OC)CO[C@H]3[C@@H](O)[C@@](C)([C@]45O[C@@]4(C)[C@H]4C[C@@H]5O[C@@H]5OC=C[C@@]54O)[C@H]4[C@]1(CO[C@]4(O)C(=O)OC)[C@@H]32	1.02366	7	0.60206	4.69104	0.671269	0.379554	1.12898	0.67	0.42	0.18	TRUE	TRUE	First Order
47	https://envipath.org/package/5882df9c-dae1-4d80-a40e-db4724271456/compound/2bef546d-050c-4987-9041-8287138b631b/structure/9e69e671-c6f7-44d8-8e20-6623920d6532	Azadirachtin A	C/C=C(\C)/C(=O)O[C@H]1C[C@H]([C@]2(CO[C@@H]3[C@@H]2[C@@]41CO[C@@]([C@H]4[C@@](C)([C@@H]3O)[C@@]56[C@@H]7C[C@H]([C@]5(C)O6)[C@]8(C=CO[C@H]8O7)O)(C(=O)OC)O)C(=O)OC)OC(=O)C	1.9	https://envipath.org/package/5882df9c-dae1-4d80-a40e-db4724271456/scenario/b33a1e1a-9001-483d-986f-e4483ca6e6c0	Annex IIA 7.2.1/02, Tross, R. 1995		recalculated	C/C=C(\C)/C(=O)O[C@H]1C[C@H]([C@]2(CO[C@@H]3[C@@H]2[C@@]41CO[C@@]([C@H]4[C@@](C)([C@@H]3O)[C@@]56[C@@H]7C[C@H]([C@]5(C)O6)[C@]8(C=CO[C@H]8O7)O)(C(=O)OC)O)C(=O)OC)OC(=O)C	5.6	10.9	2.32					48	MWHC	40		Loamy sand	81.2	13.4	5.5	C/C=C(\C)/C(=O)O[C@H]1C[C@H]([C@]2(CO[C@@H]3[C@@H]2[C@@]41CO[C@@]([C@H]4[C@@](C)([C@@H]3O)[C@@]56[C@@H]7C[C@H]([C@]5(C)O6)[C@]8(C=CO[C@H]8O7)O)(C(=O)OC)O)C(=O)OC)OC(=O)C	FALSE	C/C=C(\C)C(=O)O[C@H]1C[C@@H](OC(C)=O)[C@@]2(C(=O)OC)CO[C@H]3[C@@H](O)[C@@](C)([C@]45O[C@@]4(C)[C@H]4C[C@@H]5O[C@@H]5OC=C[C@@]54O)[C@H]4[C@]1(CO[C@]4(O)C(=O)OC)[C@@H]32	C/C=C(\C)C(=O)O[C@H]1C[C@@H](OC(C)=O)[C@@]2(C(=O)OC)CO[C@H]3[C@@H](O)[C@@](C)([C@]45O[C@@]4(C)[C@H]4C[C@@H]5O[C@@H]5OC=C[C@@]54O)[C@H]4[C@]1(CO[C@]4(O)C(=O)OC)[C@@H]32	CC=C(C)C(=O)O[C@H]1C[C@@H](OC(C)=O)[C@@]2(C(=O)OC)CO[C@H]3[C@@H](O)[C@@](C)([C@]45O[C@@]4(C)[C@H]4C[C@@H]5O[C@@H]5OC=C[C@@]54O)[C@H]4[C@]1(CO[C@]4(O)C(=O)OC)[C@@H]32	0.278754	7	0.60206	4.69104	0.671269	0.379554	1.12898	0.67	0.42	0.18	TRUE	TRUE
47	https://envipath.org/package/5882df9c-dae1-4d80-a40e-db4724271456/compound/2bef546d-050c-4987-9041-8287138b631b/structure/9e69e671-c6f7-44d8-8e20-6623920d6532	Azadirachtin A	C/C=C(\C)/C(=O)O[C@H]1C[C@H]([C@]2(CO[C@@H]3[C@@H]2[C@@]41CO[C@@]([C@H]4[C@@](C)([C@@H]3O)[C@@]56[C@@H]7C[C@H]([C@]5(C)O6)[C@]8(C=CO[C@H]8O7)O)(C(=O)OC)O)C(=O)OC)OC(=O)C	25.57	https://envipath.org/package/5882df9c-dae1-4d80-a40e-db4724271456/scenario/a7b17a79-e5c6-47de-88e4-340ac422dd44	Annex IIA 7.2.1/02, Molinari, G.P.	First Order	recalculated,no further information about the model	C/C=C(\C)/C(=O)O[C@H]1C[C@H]([C@]2(CO[C@@H]3[C@@H]2[C@@]41CO[C@@]([C@H]4[C@@](C)([C@@H]3O)[C@@]56[C@@H]7C[C@H]([C@]5(C)O6)[C@]8(C=CO[C@H]8O7)O)(C(=O)OC)O)C(=O)OC)OC(=O)C	8		0.47				25		WHC	45		Silty clay	7.25	47.5	45.25	C/C=C(\C)/C(=O)O[C@H]1C[C@H]([C@]2(CO[C@@H]3[C@@H]2[C@@]41CO[C@@]([C@H]4[C@@](C)([C@@H]3O)[C@@]56[C@@H]7C[C@H]([C@]5(C)O6)[C@]8(C=CO[C@H]8O7)O)(C(=O)OC)O)C(=O)OC)OC(=O)C	FALSE	C/C=C(\C)C(=O)O[C@H]1C[C@@H](OC(C)=O)[C@@]2(C(=O)OC)CO[C@H]3[C@@H](O)[C@@](C)([C@]45O[C@@]4(C)[C@H]4C[C@@H]5O[C@@H]5OC=C[C@@]54O)[C@H]4[C@]1(CO[C@]4(O)C(=O)OC)[C@@H]32	C/C=C(\C)C(=O)O[C@H]1C[C@@H](OC(C)=O)[C@@]2(C(=O)OC)CO[C@H]3[C@@H](O)[C@@](C)([C@]45O[C@@]4(C)[C@H]4C[C@@H]5O[C@@H]5OC=C[C@@]54O)[C@H]4[C@]1(CO[C@]4(O)C(=O)OC)[C@@H]32	CC=C(C)C(=O)O[C@H]1C[C@@H](OC(C)=O)[C@@]2(C(=O)OC)CO[C@H]3[C@@H](O)[C@@](C)([C@]45O[C@@]4(C)[C@H]4C[C@@H]5O[C@@H]5OC=C[C@@]54O)[C@H]4[C@]1(CO[C@]4(O)C(=O)OC)[C@@H]32	1.40773	7	0.60206	4.69104	0.671269	0.379554	1.12898	0.67	0.42	0.18	TRUE	TRUE	First Order
47	https://envipath.org/package/5882df9c-dae1-4d80-a40e-db4724271456/compound/2bef546d-050c-4987-9041-8287138b631b/structure/9e69e671-c6f7-44d8-8e20-6623920d6532	Azadirachtin A	C/C=C(\C)/C(=O)O[C@H]1C[C@H]([C@]2(CO[C@@H]3[C@@H]2[C@@]41CO[C@@]([C@H]4[C@@](C)([C@@H]3O)[C@@]56[C@@H]7C[C@H]([C@]5(C)O6)[C@]8(C=CO[C@H]8O7)O)(C(=O)OC)O)C(=O)OC)OC(=O)C	4	https://envipath.org/package/5882df9c-dae1-4d80-a40e-db4724271456/scenario/ee6594a6-8481-4c17-b58f-416b16ede359	Annex IIA 7.2.1/01, Tross, R. 1999	First Order	recalculated,no further information about the model	C/C=C(\C)/C(=O)O[C@H]1C[C@H]([C@]2(CO[C@@H]3[C@@H]2[C@@]41CO[C@@]([C@H]4[C@@](C)([C@@H]3O)[C@@]56[C@@H]7C[C@H]([C@]5(C)O6)[C@]8(C=CO[C@H]8O7)O)(C(=O)OC)O)C(=O)OC)OC(=O)C	5.8	11	2.19	407	351	379	20	50	MWHC	40		Loamy sand	78.1	15.4	6.7	C/C=C(\C)/C(=O)O[C@H]1C[C@H]([C@]2(CO[C@@H]3[C@@H]2[C@@]41CO[C@@]([C@H]4[C@@](C)([C@@H]3O)[C@@]56[C@@H]7C[C@H]([C@]5(C)O6)[C@]8(C=CO[C@H]8O7)O)(C(=O)OC)O)C(=O)OC)OC(=O)C	FALSE	C/C=C(\C)C(=O)O[C@H]1C[C@@H](OC(C)=O)[C@@]2(C(=O)OC)CO[C@H]3[C@@H](O)[C@@](C)([C@]45O[C@@]4(C)[C@H]4C[C@@H]5O[C@@H]5OC=C[C@@]54O)[C@H]4[C@]1(CO[C@]4(O)C(=O)OC)[C@@H]32	C/C=C(\C)C(=O)O[C@H]1C[C@@H](OC(C)=O)[C@@]2(C(=O)OC)CO[C@H]3[C@@H](O)[C@@](C)([C@]45O[C@@]4(C)[C@H]4C[C@@H]5O[C@@H]5OC=C[C@@]54O)[C@H]4[C@]1(CO[C@]4(O)C(=O)OC)[C@@H]32	CC=C(C)C(=O)O[C@H]1C[C@@H](OC(C)=O)[C@@]2(C(=O)OC)CO[C@H]3[C@@H](O)[C@@](C)([C@]45O[C@@]4(C)[C@H]4C[C@@H]5O[C@@H]5OC=C[C@@]54O)[C@H]4[C@]1(CO[C@]4(O)C(=O)OC)[C@@H]32	0.60206	7	0.60206	4.69104	0.671269	0.379554	1.12898	0.67	0.42	0.18	TRUE	TRUE	First Order
47	https://envipath.org/package/5882df9c-dae1-4d80-a40e-db4724271456/compound/2bef546d-050c-4987-9041-8287138b631b/structure/9e69e671-c6f7-44d8-8e20-6623920d6532	Azadirachtin A	C/C=C(\C)/C(=O)O[C@H]1C[C@H]([C@]2(CO[C@@H]3[C@@H]2[C@@]41CO[C@@]([C@H]4[C@@](C)([C@@H]3O)[C@@]56[C@@H]7C[C@H]([C@]5(C)O6)[C@]8(C=CO[C@H]8O7)O)(C(=O)OC)O)C(=O)OC)OC(=O)C	2	https://envipath.org/package/5882df9c-dae1-4d80-a40e-db4724271456/scenario/0d798620-4b0d-4e38-9479-0a6f794c735d	Annex IIA 7.2.1/01, Tross, R. 1999	First Order	recalculated,no further information about the model	C/C=C(\C)/C(=O)O[C@H]1C[C@H]([C@]2(CO[C@@H]3[C@@H]2[C@@]41CO[C@@]([C@H]4[C@@](C)([C@@H]3O)[C@@]56[C@@H]7C[C@H]([C@]5(C)O6)[C@]8(C=CO[C@H]8O7)O)(C(=O)OC)O)C(=O)OC)OC(=O)C	6.6	11	1.18	149	91	120	20	39	MWHC	40		Sandy loam	63.5	28.4	8.1	C/C=C(\C)/C(=O)O[C@H]1C[C@H]([C@]2(CO[C@@H]3[C@@H]2[C@@]41CO[C@@]([C@H]4[C@@](C)([C@@H]3O)[C@@]56[C@@H]7C[C@H]([C@]5(C)O6)[C@]8(C=CO[C@H]8O7)O)(C(=O)OC)O)C(=O)OC)OC(=O)C	FALSE	C/C=C(\C)C(=O)O[C@H]1C[C@@H](OC(C)=O)[C@@]2(C(=O)OC)CO[C@H]3[C@@H](O)[C@@](C)([C@]45O[C@@]4(C)[C@H]4C[C@@H]5O[C@@H]5OC=C[C@@]54O)[C@H]4[C@]1(CO[C@]4(O)C(=O)OC)[C@@H]32	C/C=C(\C)C(=O)O[C@H]1C[C@@H](OC(C)=O)[C@@]2(C(=O)OC)CO[C@H]3[C@@H](O)[C@@](C)([C@]45O[C@@]4(C)[C@H]4C[C@@H]5O[C@@H]5OC=C[C@@]54O)[C@H]4[C@]1(CO[C@]4(O)C(=O)OC)[C@@H]32	CC=C(C)C(=O)O[C@H]1C[C@@H](OC(C)=O)[C@@]2(C(=O)OC)CO[C@H]3[C@@H](O)[C@@](C)([C@]45O[C@@]4(C)[C@H]4C[C@@H]5O[C@@H]5OC=C[C@@]54O)[C@H]4[C@]1(CO[C@]4(O)C(=O)OC)[C@@H]32	0.30103	7	0.60206	4.69104	0.671269	0.379554	1.12898	0.67	0.42	0.18	TRUE	TRUE	First Order
48	https://envipath.org/package/5882df9c-dae1-4d80-a40e-db4724271456/compound/ea1d8a6c-cac2-4974-a8ff-95691a48e422/structure/e118a2b8-378f-4a15-9ae4-6f02ae34c615	JJ999	CN1C(=C(C=N1)C2=NN(C)N=N2)S(=O)(=O)NC(=O)NC3=NC(=CC(=N3)O)OC	142.1	https://envipath.org/package/5882df9c-dae1-4d80-a40e-db4724271456/scenario/619cc678-981d-45df-879a-9159ec1407dd	McMillan, J.A. (1995)	First Order	no further information about the model	CN1C(=C(C=N1)C2=NN(C)N=N2)S(=O)(=O)NC(=O)N[14C]3=NC(=CC(=N3)OC)OC	6.1	22.58	1.05882				25	23	WHCat0.33bar			Silt loam	20	58	22	CN1C(=C(C=N1)C2=NN(C)N=N2)S(=O)(=O)NC(=O)NC3=NC(=CC(=N3)O)OC	FALSE	COc1cc(O)nc(NC(=O)NS(=O)(=O)c2c(-c3nnn(C)n3)cnn2C)n1	COc1cc(O)nc(NC(=O)NS(=O)(=O)c2c(-c3nnn(C)n3)cnn2C)n1	COc1cc(O)nc(NC(=O)NS(=O)(=O)c2c(-c3nnn(C)n3)cnn2C)n1	2.15259	3	0.995635	20.9113	1.32038	0.593173	1.33968	1.34	0.62	0.43	TRUE	FALSE	First Order
48	https://envipath.org/package/5882df9c-dae1-4d80-a40e-db4724271456/compound/ea1d8a6c-cac2-4974-a8ff-95691a48e422/structure/e118a2b8-378f-4a15-9ae4-6f02ae34c615	JJ999	CN1C(=C(C=N1)C2=NN(C)N=N2)S(=O)(=O)NC(=O)NC3=NC(=CC(=N3)O)OC	9.9	https://envipath.org/package/5882df9c-dae1-4d80-a40e-db4724271456/scenario/aaee0864-2d51-4a91-8a85-39ba7bc7342e	Sato, K. & Kato, Y. (1993)	DFOP		CN1C(=C(C=N1)C2=NN(C)N=N2)S(=O)(=O)NC(=O)N[14C]3=NC(=CC(=N3)OC)OC							25									CN1C(=C(C=N1)C2=NN(C)N=N2)S(=O)(=O)NC(=O)NC3=NC(=CC(=N3)O)OC	FALSE	COc1cc(O)nc(NC(=O)NS(=O)(=O)c2c(-c3nnn(C)n3)cnn2C)n1	COc1cc(O)nc(NC(=O)NS(=O)(=O)c2c(-c3nnn(C)n3)cnn2C)n1	COc1cc(O)nc(NC(=O)NS(=O)(=O)c2c(-c3nnn(C)n3)cnn2C)n1	0.995635	3	0.995635	20.9113	1.32038	0.593173	1.33968	1.34	0.62	0.43	TRUE	FALSE	DFOP
48	https://envipath.org/package/5882df9c-dae1-4d80-a40e-db4724271456/compound/ea1d8a6c-cac2-4974-a8ff-95691a48e422/structure/e118a2b8-378f-4a15-9ae4-6f02ae34c615	JJ999	CN1C(=C(C=N1)C2=NN(C)N=N2)S(=O)(=O)NC(=O)NC3=NC(=CC(=N3)O)OC	6.5	https://envipath.org/package/5882df9c-dae1-4d80-a40e-db4724271456/scenario/d28021f3-90e3-4ff7-8151-a578abded315	Sato, K. & Kato, Y. (1993)	DFOP		CN1C(=C(C=N1)C2=NN(C)N=N2)S(=O)(=O)NC(=O)N[14C]3=NC(=CC(=N3)OC)OC							25									CN1C(=C(C=N1)C2=NN(C)N=N2)S(=O)(=O)NC(=O)NC3=NC(=CC(=N3)O)OC	FALSE	COc1cc(O)nc(NC(=O)NS(=O)(=O)c2c(-c3nnn(C)n3)cnn2C)n1	COc1cc(O)nc(NC(=O)NS(=O)(=O)c2c(-c3nnn(C)n3)cnn2C)n1	COc1cc(O)nc(NC(=O)NS(=O)(=O)c2c(-c3nnn(C)n3)cnn2C)n1	0.812913	3	0.995635	20.9113	1.32038	0.593173	1.33968	1.34	0.62	0.43	TRUE	FALSE	DFOP
49	https://envipath.org/package/5882df9c-dae1-4d80-a40e-db4724271456/compound/a18a8225-9a7c-47e9-994d-41ebc8f90973/structure/f56ed789-e870-42db-8f1e-ce66b00f0a13	Azimsulfuron	CN1C(=C(C=N1)C2=NN(C)N=N2)S(=O)(=O)NC(=O)NC3=NC(=CC(=N3)OC)OC	28.4	https://envipath.org/package/5882df9c-dae1-4d80-a40e-db4724271456/scenario/52a694f8-78f2-4015-b63b-b114e02d577e	Gaddamidi, V. & Lilly, D.E. (1995)	First Order	Recalculated by Snyder, N.J. & Paul, K. (2009),no further information about the model	CN1[14C](=C(C=N1)C2=NN(C)N=N2)S(=O)(=O)NC(=O)NC3=NC(=CC(=N3)OC)OC	6.9						20									CN1C(=C(C=N1)C2=NN(C)N=N2)S(=O)(=O)NC(=O)NC3=NC(=CC(=N3)OC)OC	FALSE	COc1cc(OC)nc(NC(=O)NS(=O)(=O)c2c(-c3nnn(C)n3)cnn2C)n1	COc1cc(OC)nc(NC(=O)NS(=O)(=O)c2c(-c3nnn(C)n3)cnn2C)n1	COc1cc(OC)nc(NC(=O)NS(=O)(=O)c2c(-c3nnn(C)n3)cnn2C)n1	1.45332	7	1.50379	41.2957	1.61591	0.329902	0.885152	1.61	0.39	0.16	TRUE	TRUE	First Order
49	https://envipath.org/package/5882df9c-dae1-4d80-a40e-db4724271456/compound/a18a8225-9a7c-47e9-994d-41ebc8f90973/structure/f56ed789-e870-42db-8f1e-ce66b00f0a13	Azimsulfuron	CN1C(=C(C=N1)C2=NN(C)N=N2)S(=O)(=O)NC(=O)NC3=NC(=CC(=N3)OC)OC	31.9	https://envipath.org/package/5882df9c-dae1-4d80-a40e-db4724271456/scenario/bbc297dd-28f6-41b3-8198-2c013a030843	Sato, K. & Kato, Y. (1993)	First Order	Recalculated by Snyder, N.J. & Paul, K. (2009),no further information about the model	CN1C(=C(C=N1)C2=NN(C)N=N2)S(=O)(=O)NC(=O)N[14C]3=NC(=CC(=N3)OC)OC							25									CN1C(=C(C=N1)C2=NN(C)N=N2)S(=O)(=O)NC(=O)NC3=NC(=CC(=N3)OC)OC	FALSE	COc1cc(OC)nc(NC(=O)NS(=O)(=O)c2c(-c3nnn(C)n3)cnn2C)n1	COc1cc(OC)nc(NC(=O)NS(=O)(=O)c2c(-c3nnn(C)n3)cnn2C)n1	COc1cc(OC)nc(NC(=O)NS(=O)(=O)c2c(-c3nnn(C)n3)cnn2C)n1	1.50379	7	1.50379	41.2957	1.61591	0.329902	0.885152	1.61	0.39	0.16	TRUE	TRUE	First Order
49	https://envipath.org/package/5882df9c-dae1-4d80-a40e-db4724271456/compound/a18a8225-9a7c-47e9-994d-41ebc8f90973/structure/f56ed789-e870-42db-8f1e-ce66b00f0a13	Azimsulfuron	CN1C(=C(C=N1)C2=NN(C)N=N2)S(=O)(=O)NC(=O)NC3=NC(=CC(=N3)OC)OC	123	https://envipath.org/package/5882df9c-dae1-4d80-a40e-db4724271456/scenario/245f9bb1-9ad1-4d7a-b87f-2425f2745914	Gaddamidi, V. & Lilly, D.E. (1995)	First Order	Recalculated by Snyder, N.J. & Paul, K. (2009),no further information about the model	CN1[14C](=C(C=N1)C2=NN(C)N=N2)S(=O)(=O)NC(=O)NC3=NC(=CC(=N3)OC)OC	8.1						20									CN1C(=C(C=N1)C2=NN(C)N=N2)S(=O)(=O)NC(=O)NC3=NC(=CC(=N3)OC)OC	FALSE	COc1cc(OC)nc(NC(=O)NS(=O)(=O)c2c(-c3nnn(C)n3)cnn2C)n1	COc1cc(OC)nc(NC(=O)NS(=O)(=O)c2c(-c3nnn(C)n3)cnn2C)n1	COc1cc(OC)nc(NC(=O)NS(=O)(=O)c2c(-c3nnn(C)n3)cnn2C)n1	2.08991	7	1.50379	41.2957	1.61591	0.329902	0.885152	1.61	0.39	0.16	TRUE	TRUE	First Order
49	https://envipath.org/package/5882df9c-dae1-4d80-a40e-db4724271456/compound/a18a8225-9a7c-47e9-994d-41ebc8f90973/structure/f56ed789-e870-42db-8f1e-ce66b00f0a13	Azimsulfuron	CN1C(=C(C=N1)C2=NN(C)N=N2)S(=O)(=O)NC(=O)NC3=NC(=CC(=N3)OC)OC	39.8	https://envipath.org/package/5882df9c-dae1-4d80-a40e-db4724271456/scenario/b9c05aac-3867-4fe2-a265-247cdd134cb3	Sato, K. & Kato, Y. (1993)	First Order	Recalculated by Snyder, N.J. & Paul, K. (2009),no further information about the model	CN1C(=C(C=N1)C2=NN(C)N=N2)S(=O)(=O)NC(=O)N[14C]3=NC(=CC(=N3)OC)OC							25									CN1C(=C(C=N1)C2=NN(C)N=N2)S(=O)(=O)NC(=O)NC3=NC(=CC(=N3)OC)OC	FALSE	COc1cc(OC)nc(NC(=O)NS(=O)(=O)c2c(-c3nnn(C)n3)cnn2C)n1	COc1cc(OC)nc(NC(=O)NS(=O)(=O)c2c(-c3nnn(C)n3)cnn2C)n1	COc1cc(OC)nc(NC(=O)NS(=O)(=O)c2c(-c3nnn(C)n3)cnn2C)n1	1.59988	7	1.50379	41.2957	1.61591	0.329902	0.885152	1.61	0.39	0.16	TRUE	TRUE	First Order
49	https://envipath.org/package/5882df9c-dae1-4d80-a40e-db4724271456/compound/a18a8225-9a7c-47e9-994d-41ebc8f90973/structure/f56ed789-e870-42db-8f1e-ce66b00f0a13	Azimsulfuron	CN1C(=C(C=N1)C2=NN(C)N=N2)S(=O)(=O)NC(=O)NC3=NC(=CC(=N3)OC)OC	17.3	https://envipath.org/package/5882df9c-dae1-4d80-a40e-db4724271456/scenario/6c09beab-8a2f-4aa3-847e-702a9eac04a7	Gaddamidi, V. & Lilly, D.E. (1995)	First Order	Recalculated by Snyder, N.J. & Paul, K. (2009),no further information about the model	CN1[14C](=C(C=N1)C2=NN(C)N=N2)S(=O)(=O)NC(=O)NC3=NC(=CC(=N3)OC)OC	5.9						20									CN1C(=C(C=N1)C2=NN(C)N=N2)S(=O)(=O)NC(=O)NC3=NC(=CC(=N3)OC)OC	FALSE	COc1cc(OC)nc(NC(=O)NS(=O)(=O)c2c(-c3nnn(C)n3)cnn2C)n1	COc1cc(OC)nc(NC(=O)NS(=O)(=O)c2c(-c3nnn(C)n3)cnn2C)n1	COc1cc(OC)nc(NC(=O)NS(=O)(=O)c2c(-c3nnn(C)n3)cnn2C)n1	1.23805	7	1.50379	41.2957	1.61591	0.329902	0.885152	1.61	0.39	0.16	TRUE	TRUE	First Order
49	https://envipath.org/package/5882df9c-dae1-4d80-a40e-db4724271456/compound/a18a8225-9a7c-47e9-994d-41ebc8f90973/structure/f56ed789-e870-42db-8f1e-ce66b00f0a13	Azimsulfuron	CN1C(=C(C=N1)C2=NN(C)N=N2)S(=O)(=O)NC(=O)NC3=NC(=CC(=N3)OC)OC	132.8	https://envipath.org/package/5882df9c-dae1-4d80-a40e-db4724271456/scenario/dfd85177-5a6a-4229-a423-2e20c4cf5c46	Gaddamidi, V. & Lilly, D.E. (1995)	First Order	Recalculated by Snyder, N.J. & Paul, K. (2009),no further information about the model	CN1[14C](=C(C=N1)C2=NN(C)N=N2)S(=O)(=O)NC(=O)NC3=NC(=CC(=N3)OC)OC	8.1						20									CN1C(=C(C=N1)C2=NN(C)N=N2)S(=O)(=O)NC(=O)NC3=NC(=CC(=N3)OC)OC	FALSE	COc1cc(OC)nc(NC(=O)NS(=O)(=O)c2c(-c3nnn(C)n3)cnn2C)n1	COc1cc(OC)nc(NC(=O)NS(=O)(=O)c2c(-c3nnn(C)n3)cnn2C)n1	COc1cc(OC)nc(NC(=O)NS(=O)(=O)c2c(-c3nnn(C)n3)cnn2C)n1	2.1232	7	1.50379	41.2957	1.61591	0.329902	0.885152	1.61	0.39	0.16	TRUE	TRUE	First Order
49	https://envipath.org/package/5882df9c-dae1-4d80-a40e-db4724271456/compound/a18a8225-9a7c-47e9-994d-41ebc8f90973/structure/f56ed789-e870-42db-8f1e-ce66b00f0a13	Azimsulfuron	CN1C(=C(C=N1)C2=NN(C)N=N2)S(=O)(=O)NC(=O)NC3=NC(=CC(=N3)OC)OC	20.1	https://envipath.org/package/5882df9c-dae1-4d80-a40e-db4724271456/scenario/74287c2f-374f-4c75-af04-d55793737202	McMillan, J.A. (1995)	First Order	Recalculated by Snyder, N.J. & Paul, K. (2009),no further information about the model	CN1C(=C(C=N1)C2=NN(C)N=N2)S(=O)(=O)NC(=O)N[14C]3=NC(=CC(=N3)OC)OC	6.1	22.58	1.05882				25	23	WHCat0.33bar			Silt loam	20	58	22	CN1C(=C(C=N1)C2=NN(C)N=N2)S(=O)(=O)NC(=O)NC3=NC(=CC(=N3)OC)OC	FALSE	COc1cc(OC)nc(NC(=O)NS(=O)(=O)c2c(-c3nnn(C)n3)cnn2C)n1	COc1cc(OC)nc(NC(=O)NS(=O)(=O)c2c(-c3nnn(C)n3)cnn2C)n1	COc1cc(OC)nc(NC(=O)NS(=O)(=O)c2c(-c3nnn(C)n3)cnn2C)n1	1.3032	7	1.50379	41.2957	1.61591	0.329902	0.885152	1.61	0.39	0.16	TRUE	TRUE	First Order
50	https://envipath.org/package/5882df9c-dae1-4d80-a40e-db4724271456/compound/6358408d-2559-4ec1-ab03-3e83eeb5e54e/structure/46fd611f-3642-4579-b877-fb0497ef8b86	S13 (2-amino-4,6-dimethoxypyrimidine)	COC1=NC(=NC(=C1)OC)N	47.3	https://envipath.org/package/5882df9c-dae1-4d80-a40e-db4724271456/scenario/4fb45979-30e5-4a11-ad3e-c59e28b13cea	Sato, K. & Kato, Y. (1993)		DFOP	CN1C(=C(C=N1)C2=NN(C)N=N2)S(=O)(=O)NC(=O)N[14C]3=NC(=CC(=N3)OC)OC							25									COC1=NC(=NC(=C1)OC)N	FALSE	COc1cc(OC)nc(N)n1	COc1cc(OC)nc(N)n1	COc1cc(OC)nc(N)n1	1.67486	37	1.10037	15.7487	1.19724	0.599221	2.07918	1.19	0.6	0.1	TRUE	FALSE	DFOP
50	https://envipath.org/package/5882df9c-dae1-4d80-a40e-db4724271456/compound/6358408d-2559-4ec1-ab03-3e83eeb5e54e/structure/46fd611f-3642-4579-b877-fb0497ef8b86	S13 (2-amino-4,6-dimethoxypyrimidine)	COC1=NC(=NC(=C1)OC)N	18.7	https://envipath.org/package/5882df9c-dae1-4d80-a40e-db4724271456/scenario/f7ee1c1f-2faa-4308-a2d4-7b9bc860c7af	Shaw, D. (2002)		-	COC1=N[14C](=NC(=C1)OC)N	8	5.54	0.823529	231	158	194.5	20	35	MWHC	50		Sandy loam	57.2	30	12.8	COC1=NC(=NC(=C1)OC)N	FALSE	COc1cc(OC)nc(N)n1	COc1cc(OC)nc(N)n1	COc1cc(OC)nc(N)n1	1.27184	37	1.10037	15.7487	1.19724	0.599221	2.07918	1.19	0.6	0.1	TRUE	TRUE
50	https://envipath.org/package/5882df9c-dae1-4d80-a40e-db4724271456/compound/6358408d-2559-4ec1-ab03-3e83eeb5e54e/structure/46fd611f-3642-4579-b877-fb0497ef8b86	S13 (2-amino-4,6-dimethoxypyrimidine)	COC1=NC(=NC(=C1)OC)N	18	https://envipath.org/package/5882df9c-dae1-4d80-a40e-db4724271456/scenario/af62d89d-2e23-4bdd-abc5-1e82afe9c71e	Shaw, D. (2002)		-	COC1=N[14C](=NC(=C1)OC)N	5.5	5.01	0.294118	51	32	41.5	20	31.7	MWHC	50		Loamy sand	82	10.4	7.6	COC1=NC(=NC(=C1)OC)N	FALSE	COc1cc(OC)nc(N)n1	COc1cc(OC)nc(N)n1	COc1cc(OC)nc(N)n1	1.25527	37	1.10037	15.7487	1.19724	0.599221	2.07918	1.19	0.6	0.1	TRUE	TRUE
50	https://envipath.org/package/5882df9c-dae1-4d80-a40e-db4724271456/compound/6358408d-2559-4ec1-ab03-3e83eeb5e54e/structure/46fd611f-3642-4579-b877-fb0497ef8b86	S13 (2-amino-4,6-dimethoxypyrimidine)	COC1=NC(=NC(=C1)OC)N	12.6	https://envipath.org/package/5882df9c-dae1-4d80-a40e-db4724271456/scenario/1d5e247d-5f61-4fcb-ae15-53d6e260f062	Shaw, D. (2002)		-	COC1=N[14C](=NC(=C1)OC)N	6.1	9.66	1.05882	174	89	131.5	20	56.7	MWHC	50		Silt loam	22	64.4	13.6	COC1=NC(=NC(=C1)OC)N	FALSE	COc1cc(OC)nc(N)n1	COc1cc(OC)nc(N)n1	COc1cc(OC)nc(N)n1	1.10037	37	1.10037	15.7487	1.19724	0.599221	2.07918	1.19	0.6	0.1	TRUE	TRUE
50	https://envipath.org/package/5882df9c-dae1-4d80-a40e-db4724271456/compound/6358408d-2559-4ec1-ab03-3e83eeb5e54e/structure/46fd611f-3642-4579-b877-fb0497ef8b86	S13 (2-amino-4,6-dimethoxypyrimidine)	COC1=NC(=NC(=C1)OC)N	3.1	https://envipath.org/package/5882df9c-dae1-4d80-a40e-db4724271456/scenario/543e050a-8e3e-4a5e-8747-eb5c06b01471	Shaw, D. (2002)		-	COC1=N[14C](=NC(=C1)OC)N	6.7	9.09	2.52941	482	572	527	20	47.8	MWHC	50		Sandy loam	73.2	20	6.8	COC1=NC(=NC(=C1)OC)N	FALSE	COc1cc(OC)nc(N)n1	COc1cc(OC)nc(N)n1	COc1cc(OC)nc(N)n1	0.491362	37	1.10037	15.7487	1.19724	0.599221	2.07918	1.19	0.6	0.1	TRUE	TRUE
50	https://envipath.org/package/5882df9c-dae1-4d80-a40e-db4724271456/compound/6358408d-2559-4ec1-ab03-3e83eeb5e54e/structure/46fd611f-3642-4579-b877-fb0497ef8b86	S13 (2-amino-4,6-dimethoxypyrimidine)	COC1=NC(=NC(=C1)OC)N	196.5	https://envipath.org/package/5882df9c-dae1-4d80-a40e-db4724271456/scenario/e97c9950-e197-4113-a709-2e25f141f3bb	McMillan, J.A. (1995)		FOMC	CN1C(=C(C=N1)C2=NN(C)N=N2)S(=O)(=O)NC(=O)N[14C]3=NC(=CC(=N3)OC)OC	6.1	22.58	1.05882				25	23	WHCat0.33bar			Silt loam	20	58	22	COC1=NC(=NC(=C1)OC)N	FALSE	COc1cc(OC)nc(N)n1	COc1cc(OC)nc(N)n1	COc1cc(OC)nc(N)n1	2.29336	37	1.10037	15.7487	1.19724	0.599221	2.07918	1.19	0.6	0.1	TRUE	FALSE	FOMC
51	https://envipath.org/package/5882df9c-dae1-4d80-a40e-db4724271456/compound/0007b9f8-f8da-4925-bea1-619c93fa08d9/structure/3acd0430-906d-4979-9ee1-49686e227b7a	A8342	CN1C(=C(C=N1)C2=NN(C)N=N2)S(=O)(=O)N	92.3	https://envipath.org/package/5882df9c-dae1-4d80-a40e-db4724271456/scenario/a197645f-218c-4b6f-a137-75d319b7ecd4	Sato, K. & Kato, Y. (1993)	DFOP		CN1C(=C(C=N1)C2=NN(C)N=N2)S(=O)(=O)NC(=O)N[14C]3=NC(=CC(=N3)OC)OC							25									CN1C(=C(C=N1)C2=NN(C)N=N2)S(=O)(=O)N	FALSE	Cn1nnc(-c2cnn(C)c2S(N)(=O)=O)n1	Cn1nnc(-c2cnn(C)c2S(N)(=O)=O)n1	Cn1nnc(-c2cnn(C)c2S(N)(=O)=O)n1	1.9652	2	2.10162	126.364	2.10162	0.136422	0.272844	2.11	0.4	0.36	TRUE	FALSE	DFOP
51	https://envipath.org/package/5882df9c-dae1-4d80-a40e-db4724271456/compound/0007b9f8-f8da-4925-bea1-619c93fa08d9/structure/3acd0430-906d-4979-9ee1-49686e227b7a	A8342	CN1C(=C(C=N1)C2=NN(C)N=N2)S(=O)(=O)N	173	https://envipath.org/package/5882df9c-dae1-4d80-a40e-db4724271456/scenario/86745926-8410-4be4-98e4-0bd7e10efda2	Sato, K. & Kato, Y. (1993)	DFOP		CN1C(=C(C=N1)C2=NN(C)N=N2)S(=O)(=O)NC(=O)N[14C]3=NC(=CC(=N3)OC)OC							25									CN1C(=C(C=N1)C2=NN(C)N=N2)S(=O)(=O)N	FALSE	Cn1nnc(-c2cnn(C)c2S(N)(=O)=O)n1	Cn1nnc(-c2cnn(C)c2S(N)(=O)=O)n1	Cn1nnc(-c2cnn(C)c2S(N)(=O)=O)n1	2.23805	2	2.10162	126.364	2.10162	0.136422	0.272844	2.11	0.4	0.36	TRUE	FALSE	DFOP
52	https://envipath.org/package/5882df9c-dae1-4d80-a40e-db4724271456/compound/4aa21314-0395-42bd-9d23-b2efe541ed9b/structure/47a60a8a-2dab-4296-af1d-3186f95a45bd	Compound 20 (R402173)	C1=CC(=C(C=C1)OC2=NC=NC(=C2)OC3=C(C=CC=C3)C#N)CC(=O)O	9.8	https://envipath.org/package/5882df9c-dae1-4d80-a40e-db4724271456/scenario/255ecda5-3af2-4e5c-bcf2-772477c50405	Annex II, Jones R.N., Campbell A.	SFO		C1=CC(=C(C=C1)OC2=CC(=NC=N2)O)C#N	7.9	8.1	2.52941	610	450	530	20	24	MWHC	40		Loamy sand	82	7	11	C1=CC(=C(C=C1)OC2=NC=NC(=C2)OC3=C(C=CC=C3)C#N)CC(=O)O	FALSE	N#Cc1ccccc1Oc1cc(Oc2ccccc2CC(=O)O)ncn1	N#Cc1ccccc1Oc1cc(Oc2ccccc2CC(=O)O)ncn1	N#Cc1ccccc1Oc1cc(Oc2ccccc2CC(=O)O)ncn1	0.991226	3	0.924279	7.01862	0.846252	0.160037	0.367977	0.88	0.38	0.28	TRUE	FALSE	SFO
52	https://envipath.org/package/5882df9c-dae1-4d80-a40e-db4724271456/compound/4aa21314-0395-42bd-9d23-b2efe541ed9b/structure/47a60a8a-2dab-4296-af1d-3186f95a45bd	Compound 20 (R402173)	C1=CC(=C(C=C1)OC2=NC=NC(=C2)OC3=C(C=CC=C3)C#N)CC(=O)O	8.4	https://envipath.org/package/5882df9c-dae1-4d80-a40e-db4724271456/scenario/e9dd7d33-4d4b-4705-b680-808dd88c9399	Annex II, Jones R.N., Campbell A.	SFO		C1=CC(=C(C=C1)OC2=CC(=NC=N2)O)C#N	6.6	7	1.64706	650	400	525	20	27	MWHC	40		Sandy loam	73	16	11	C1=CC(=C(C=C1)OC2=NC=NC(=C2)OC3=C(C=CC=C3)C#N)CC(=O)O	FALSE	N#Cc1ccccc1Oc1cc(Oc2ccccc2CC(=O)O)ncn1	N#Cc1ccccc1Oc1cc(Oc2ccccc2CC(=O)O)ncn1	N#Cc1ccccc1Oc1cc(Oc2ccccc2CC(=O)O)ncn1	0.924279	3	0.924279	7.01862	0.846252	0.160037	0.367977	0.88	0.38	0.28	TRUE	FALSE	SFO
52	https://envipath.org/package/5882df9c-dae1-4d80-a40e-db4724271456/compound/4aa21314-0395-42bd-9d23-b2efe541ed9b/structure/47a60a8a-2dab-4296-af1d-3186f95a45bd	Compound 20 (R402173)	C1=CC(=C(C=C1)OC2=NC=NC(=C2)OC3=C(C=CC=C3)C#N)CC(=O)O	4.2	https://envipath.org/package/5882df9c-dae1-4d80-a40e-db4724271456/scenario/357974b8-156a-4496-86a6-a41729779a77	Annex II, Jones R.N., Campbell A.	SFO		C1=CC(=C(C=C1)OC2=CC(=NC=N2)O)C#N	6.4	11.1	2.11765	400	410	405	20	34	MWHC	40		Silty clay loam	9	59	32	C1=CC(=C(C=C1)OC2=NC=NC(=C2)OC3=C(C=CC=C3)C#N)CC(=O)O	FALSE	N#Cc1ccccc1Oc1cc(Oc2ccccc2CC(=O)O)ncn1	N#Cc1ccccc1Oc1cc(Oc2ccccc2CC(=O)O)ncn1	N#Cc1ccccc1Oc1cc(Oc2ccccc2CC(=O)O)ncn1	0.623249	3	0.924279	7.01862	0.846252	0.160037	0.367977	0.88	0.38	0.28	TRUE	FALSE	SFO
53	https://envipath.org/package/5882df9c-dae1-4d80-a40e-db4724271456/compound/eaa7df1b-849e-42c1-ac5f-c538508a06ce/structure/cc914c7f-89bc-49fd-bde4-ee02b775e89c	Azoxystrobin	CO/C=C(\C1=C(C=CC=C1)OC2=CC(=NC=N2)OC3=C(C=CC=C3)C#N)/C(=O)OC	87	https://envipath.org/package/5882df9c-dae1-4d80-a40e-db4724271456/scenario/dc3e68d8-b5d2-412d-a252-49d06dd9a14d	Annex II 7.1.1, Warington, Chalofti, Harvey	SFO		CO/C=C(\C1=C(C=CC=C1)OC2=[14CH]C(=NC=N2)OC3=C(C=CC=C3)C#N)/C(=O)OC	7	16.6	2.52941	649	456	552.5	20	19.42	WHCat0.33bar	75		Sandy clay loam	55	24	21	CO/C=C(\C1=C(C=CC=C1)OC2=CC(=NC=N2)OC3=C(C=CC=C3)C#N)/C(=O)OC	FALSE	CO/C=C(/C(=O)OC)c1ccccc1Oc1cc(Oc2ccccc2C#N)ncn1	CO/C=C(/C(=O)OC)c1ccccc1Oc1cc(Oc2ccccc2C#N)ncn1	COC=C(C(=O)OC)c1ccccc1Oc1cc(Oc2ccccc2C#N)ncn1	1.93952	8	1.95655	93.3842	1.97027	0.146357	0.434546	1.96	0.29	0.11	TRUE	TRUE	SFO
53	https://envipath.org/package/5882df9c-dae1-4d80-a40e-db4724271456/compound/eaa7df1b-849e-42c1-ac5f-c538508a06ce/structure/cc914c7f-89bc-49fd-bde4-ee02b775e89c	Azoxystrobin	CO/C=C(\C1=C(C=CC=C1)OC2=CC(=NC=N2)OC3=C(C=CC=C3)C#N)/C(=O)OC	66.9	https://envipath.org/package/5882df9c-dae1-4d80-a40e-db4724271456/scenario/e317ef6b-c43a-4d5f-b8de-c5e74ca8041c	Annex II 7, Tummon,1995	SFO			7.9	8.1	2.52941				20	24	MWHC	40		Sand	82	7	11	CO/C=C(\C1=C(C=CC=C1)OC2=CC(=NC=N2)OC3=C(C=CC=C3)C#N)/C(=O)OC	FALSE	CO/C=C(/C(=O)OC)c1ccccc1Oc1cc(Oc2ccccc2C#N)ncn1	CO/C=C(/C(=O)OC)c1ccccc1Oc1cc(Oc2ccccc2C#N)ncn1	COC=C(C(=O)OC)c1ccccc1Oc1cc(Oc2ccccc2C#N)ncn1	1.82543	8	1.95655	93.3842	1.97027	0.146357	0.434546	1.96	0.29	0.11	TRUE	FALSE	SFO
53	https://envipath.org/package/5882df9c-dae1-4d80-a40e-db4724271456/compound/eaa7df1b-849e-42c1-ac5f-c538508a06ce/structure/cc914c7f-89bc-49fd-bde4-ee02b775e89c	Azoxystrobin	CO/C=C(\C1=C(C=CC=C1)OC2=CC(=NC=N2)OC3=C(C=CC=C3)C#N)/C(=O)OC	141.6	https://envipath.org/package/5882df9c-dae1-4d80-a40e-db4724271456/scenario/25ad883d-6552-46c2-a010-7475f3381570	Annex II 7.1.1, Warington, Chalofti, Harvey	SFO		CO/C=C(\C1=C(C=CC=C1)OC2=[14CH]C(=NC=N2)OC3=C(C=CC=C3)C#N)/C(=O)OC	8.4	7.9	0.294118	69	62	65.5	20	11.14	WHCat0.33bar	75		Sandy loam	73	18	9	CO/C=C(\C1=C(C=CC=C1)OC2=CC(=NC=N2)OC3=C(C=CC=C3)C#N)/C(=O)OC	FALSE	CO/C=C(/C(=O)OC)c1ccccc1Oc1cc(Oc2ccccc2C#N)ncn1	CO/C=C(/C(=O)OC)c1ccccc1Oc1cc(Oc2ccccc2C#N)ncn1	COC=C(C(=O)OC)c1ccccc1Oc1cc(Oc2ccccc2C#N)ncn1	2.15106	8	1.95655	93.3842	1.97027	0.146357	0.434546	1.96	0.29	0.11	TRUE	TRUE	SFO
53	https://envipath.org/package/5882df9c-dae1-4d80-a40e-db4724271456/compound/eaa7df1b-849e-42c1-ac5f-c538508a06ce/structure/cc914c7f-89bc-49fd-bde4-ee02b775e89c	Azoxystrobin	CO/C=C(\C1=C(C=CC=C1)OC2=CC(=NC=N2)OC3=C(C=CC=C3)C#N)/C(=O)OC	72.8	https://envipath.org/package/5882df9c-dae1-4d80-a40e-db4724271456/scenario/07b756c5-7ef0-4b7c-b828-9045cfe89d45	Annex II 7.1.1, Warington, Chalofti, Harvey	SFO		CO/C=C(\C1=C(C=CC=C1)OC2=[14CH]C(=NC=N2)OC3=C(C=CC=C3)C#N)/C(=O)OC	7	14.6	1.64706	455	276	365.5	20	16.44	WHCat0.33bar	75		Sandy loam	55	25	20	CO/C=C(\C1=C(C=CC=C1)OC2=CC(=NC=N2)OC3=C(C=CC=C3)C#N)/C(=O)OC	FALSE	CO/C=C(/C(=O)OC)c1ccccc1Oc1cc(Oc2ccccc2C#N)ncn1	CO/C=C(/C(=O)OC)c1ccccc1Oc1cc(Oc2ccccc2C#N)ncn1	COC=C(C(=O)OC)c1ccccc1Oc1cc(Oc2ccccc2C#N)ncn1	1.86213	8	1.95655	93.3842	1.97027	0.146357	0.434546	1.96	0.29	0.11	TRUE	TRUE	SFO
53	https://envipath.org/package/5882df9c-dae1-4d80-a40e-db4724271456/compound/eaa7df1b-849e-42c1-ac5f-c538508a06ce/structure/cc914c7f-89bc-49fd-bde4-ee02b775e89c	Azoxystrobin	CO/C=C(\C1=C(C=CC=C1)OC2=CC(=NC=N2)OC3=C(C=CC=C3)C#N)/C(=O)OC	118.4	https://envipath.org/package/5882df9c-dae1-4d80-a40e-db4724271456/scenario/d179421a-1ce5-45da-a005-139f5d26e32c	Annex II 7, Evans	SFO		CO/C=C(\C1=C(C=CC=C1)OC2=CC(=NC=N2)OC3=C(C=CC=C3)C#N)/C(=O)OC	7.5	11.9	1.64706	308	260	284	20	25.2	pF2	100		Clay loam	42	30	28	CO/C=C(\C1=C(C=CC=C1)OC2=CC(=NC=N2)OC3=C(C=CC=C3)C#N)/C(=O)OC	FALSE	CO/C=C(/C(=O)OC)c1ccccc1Oc1cc(Oc2ccccc2C#N)ncn1	CO/C=C(/C(=O)OC)c1ccccc1Oc1cc(Oc2ccccc2C#N)ncn1	COC=C(C(=O)OC)c1ccccc1Oc1cc(Oc2ccccc2C#N)ncn1	2.07335	8	1.95655	93.3842	1.97027	0.146357	0.434546	1.96	0.29	0.11	TRUE	TRUE	SFO
53	https://envipath.org/package/5882df9c-dae1-4d80-a40e-db4724271456/compound/eaa7df1b-849e-42c1-ac5f-c538508a06ce/structure/cc914c7f-89bc-49fd-bde4-ee02b775e89c	Azoxystrobin	CO/C=C(\C1=C(C=CC=C1)OC2=CC(=NC=N2)OC3=C(C=CC=C3)C#N)/C(=O)OC	94.1	https://envipath.org/package/5882df9c-dae1-4d80-a40e-db4724271456/scenario/8ac6ccfe-eb59-4cc8-83eb-92d665ad13cd	Annex II 7, Tummon,1995	SFO			6.4	11.1	2.11765				20	34	MWHC	40		Silty clay loam	9	59	32	CO/C=C(\C1=C(C=CC=C1)OC2=CC(=NC=N2)OC3=C(C=CC=C3)C#N)/C(=O)OC	FALSE	CO/C=C(/C(=O)OC)c1ccccc1Oc1cc(Oc2ccccc2C#N)ncn1	CO/C=C(/C(=O)OC)c1ccccc1Oc1cc(Oc2ccccc2C#N)ncn1	COC=C(C(=O)OC)c1ccccc1Oc1cc(Oc2ccccc2C#N)ncn1	1.97359	8	1.95655	93.3842	1.97027	0.146357	0.434546	1.96	0.29	0.11	TRUE	FALSE	SFO
53	https://envipath.org/package/5882df9c-dae1-4d80-a40e-db4724271456/compound/eaa7df1b-849e-42c1-ac5f-c538508a06ce/structure/cc914c7f-89bc-49fd-bde4-ee02b775e89c	Azoxystrobin	CO/C=C(\C1=C(C=CC=C1)OC2=CC(=NC=N2)OC3=C(C=CC=C3)C#N)/C(=O)OC	56.4	https://envipath.org/package/5882df9c-dae1-4d80-a40e-db4724271456/scenario/a347f06b-d6e0-4c71-9277-7fc75a27e166	Annex II 7, Tummon,1995	SFO			7	19.42	2.52941	649	456	552.5	20	28	MWHC	40		Sandy clay loam	55	24	21	CO/C=C(\C1=C(C=CC=C1)OC2=CC(=NC=N2)OC3=C(C=CC=C3)C#N)/C(=O)OC	FALSE	CO/C=C(/C(=O)OC)c1ccccc1Oc1cc(Oc2ccccc2C#N)ncn1	CO/C=C(/C(=O)OC)c1ccccc1Oc1cc(Oc2ccccc2C#N)ncn1	COC=C(C(=O)OC)c1ccccc1Oc1cc(Oc2ccccc2C#N)ncn1	1.75128	8	1.95655	93.3842	1.97027	0.146357	0.434546	1.96	0.29	0.11	TRUE	FALSE	SFO
53	https://envipath.org/package/5882df9c-dae1-4d80-a40e-db4724271456/compound/eaa7df1b-849e-42c1-ac5f-c538508a06ce/structure/cc914c7f-89bc-49fd-bde4-ee02b775e89c	Azoxystrobin	CO/C=C(\C1=C(C=CC=C1)OC2=CC(=NC=N2)OC3=C(C=CC=C3)C#N)/C(=O)OC	153.4	https://envipath.org/package/5882df9c-dae1-4d80-a40e-db4724271456/scenario/d55255c0-821f-4d56-b4b6-c715d20dc9a9	Annex II 7, Evans	SFO		CO/C=C(\C1=C(C=CC=C1)OC2=CC(=NC=N2)OC3=C(C=CC=C3)C#N)/C(=O)OC	8.2	6.2	1	207	190	198.5	20	22.9	pF2	100		Sandy loam	66	20	14	CO/C=C(\C1=C(C=CC=C1)OC2=CC(=NC=N2)OC3=C(C=CC=C3)C#N)/C(=O)OC	FALSE	CO/C=C(/C(=O)OC)c1ccccc1Oc1cc(Oc2ccccc2C#N)ncn1	CO/C=C(/C(=O)OC)c1ccccc1Oc1cc(Oc2ccccc2C#N)ncn1	COC=C(C(=O)OC)c1ccccc1Oc1cc(Oc2ccccc2C#N)ncn1	2.18583	8	1.95655	93.3842	1.97027	0.146357	0.434546	1.96	0.29	0.11	TRUE	TRUE	SFO
54	https://envipath.org/package/5882df9c-dae1-4d80-a40e-db4724271456/compound/fa880a68-eb76-4351-8696-394d9fc9546a/structure/7ba67c7a-c45f-4f33-9212-a1a43982d37e	Compound 2 (R234886)	CO/C=C(\C1=C(C=CC=C1)OC2=CC(=NC=N2)OC3=C(C=CC=C3)C#N)/C(=O)O	23.7	https://envipath.org/package/5882df9c-dae1-4d80-a40e-db4724271456/scenario/40d89899-d8a2-413f-9958-eb11d7df4c3b	Annex II 7.1.1, Warington, Chalofti, Harvey	SFO		CO/C=C(\C1=C(C=CC=C1)OC2=[14CH]C(=NC=N2)OC3=C(C=CC=C3)C#N)/C(=O)OC	7	16.6	2.52941	649	456	552.5	20	19.42	WHCat0.33bar	75		Sandy clay loam	55	24	21	CO/C=C(\C1=C(C=CC=C1)OC2=CC(=NC=N2)OC3=C(C=CC=C3)C#N)/C(=O)O	FALSE	CO/C=C(/C(=O)O)c1ccccc1Oc1cc(Oc2ccccc2C#N)ncn1	CO/C=C(/C(=O)O)c1ccccc1Oc1cc(Oc2ccccc2C#N)ncn1	COC=C(C(=O)O)c1ccccc1Oc1cc(Oc2ccccc2C#N)ncn1	1.37475	5	1.75205	49.4367	1.69405	0.221491	0.564271	1.69	0.35	0.18	TRUE	FALSE	SFO
54	https://envipath.org/package/5882df9c-dae1-4d80-a40e-db4724271456/compound/fa880a68-eb76-4351-8696-394d9fc9546a/structure/7ba67c7a-c45f-4f33-9212-a1a43982d37e	Compound 2 (R234886)	CO/C=C(\C1=C(C=CC=C1)OC2=CC(=NC=N2)OC3=C(C=CC=C3)C#N)/C(=O)O	86.9	https://envipath.org/package/5882df9c-dae1-4d80-a40e-db4724271456/scenario/4e77f26e-1c21-47d1-949a-6a8129fd7d2d	Annex II, Jones R.M., Robertson T. 1999	SFO		CO/C=C(\C1=C(C=CC=C1)OC2=CC(=NC=N2)OC3=C(C=CC=C3)C#N)/C(=O)O	6.6	7	1.64706	650	360	505	20	27	MWHC	40		Sandy loam	73	16	11	CO/C=C(\C1=C(C=CC=C1)OC2=CC(=NC=N2)OC3=C(C=CC=C3)C#N)/C(=O)O	FALSE	CO/C=C(/C(=O)O)c1ccccc1Oc1cc(Oc2ccccc2C#N)ncn1	CO/C=C(/C(=O)O)c1ccccc1Oc1cc(Oc2ccccc2C#N)ncn1	COC=C(C(=O)O)c1ccccc1Oc1cc(Oc2ccccc2C#N)ncn1	1.93902	5	1.75205	49.4367	1.69405	0.221491	0.564271	1.69	0.35	0.18	TRUE	TRUE	SFO
54	https://envipath.org/package/5882df9c-dae1-4d80-a40e-db4724271456/compound/fa880a68-eb76-4351-8696-394d9fc9546a/structure/7ba67c7a-c45f-4f33-9212-a1a43982d37e	Compound 2 (R234886)	CO/C=C(\C1=C(C=CC=C1)OC2=CC(=NC=N2)OC3=C(C=CC=C3)C#N)/C(=O)O	31.8	https://envipath.org/package/5882df9c-dae1-4d80-a40e-db4724271456/scenario/32716086-8d16-47d2-b5bb-5eb5a14c50ac	Annex II 7.1.1, Warington, Chalofti, Harvey	SFO		CO/C=C(\C1=C(C=CC=C1)OC2=[14CH]C(=NC=N2)OC3=C(C=CC=C3)C#N)/C(=O)OC	7	14.6	1.64706	455	276	365.5	20	16.44	WHCat0.33bar	75		Sandy loam	55	25	20	CO/C=C(\C1=C(C=CC=C1)OC2=CC(=NC=N2)OC3=C(C=CC=C3)C#N)/C(=O)O	FALSE	CO/C=C(/C(=O)O)c1ccccc1Oc1cc(Oc2ccccc2C#N)ncn1	CO/C=C(/C(=O)O)c1ccccc1Oc1cc(Oc2ccccc2C#N)ncn1	COC=C(C(=O)O)c1ccccc1Oc1cc(Oc2ccccc2C#N)ncn1	1.50243	5	1.75205	49.4367	1.69405	0.221491	0.564271	1.69	0.35	0.18	TRUE	FALSE	SFO
54	https://envipath.org/package/5882df9c-dae1-4d80-a40e-db4724271456/compound/fa880a68-eb76-4351-8696-394d9fc9546a/structure/7ba67c7a-c45f-4f33-9212-a1a43982d37e	Compound 2 (R234886)	CO/C=C(\C1=C(C=CC=C1)OC2=CC(=NC=N2)OC3=C(C=CC=C3)C#N)/C(=O)O	79.8	https://envipath.org/package/5882df9c-dae1-4d80-a40e-db4724271456/scenario/77e2dab9-d946-4b15-814c-8013c15bbe7f	Annex II, Jones R.M., Robertson T. 1999	SFO		CO/C=C(\C1=C(C=CC=C1)OC2=CC(=NC=N2)OC3=C(C=CC=C3)C#N)/C(=O)O	6.4	11.1	2.11765	400	370	385	20	34	MWHC	40		Silty clay loam	9	59	32	CO/C=C(\C1=C(C=CC=C1)OC2=CC(=NC=N2)OC3=C(C=CC=C3)C#N)/C(=O)O	FALSE	CO/C=C(/C(=O)O)c1ccccc1Oc1cc(Oc2ccccc2C#N)ncn1	CO/C=C(/C(=O)O)c1ccccc1Oc1cc(Oc2ccccc2C#N)ncn1	COC=C(C(=O)O)c1ccccc1Oc1cc(Oc2ccccc2C#N)ncn1	1.902	5	1.75205	49.4367	1.69405	0.221491	0.564271	1.69	0.35	0.18	TRUE	TRUE	SFO
54	https://envipath.org/package/5882df9c-dae1-4d80-a40e-db4724271456/compound/fa880a68-eb76-4351-8696-394d9fc9546a/structure/7ba67c7a-c45f-4f33-9212-a1a43982d37e	Compound 2 (R234886)	CO/C=C(\C1=C(C=CC=C1)OC2=CC(=NC=N2)OC3=C(C=CC=C3)C#N)/C(=O)O	56.5	https://envipath.org/package/5882df9c-dae1-4d80-a40e-db4724271456/scenario/7603c85a-2825-49fe-b612-c8786c147e60	Annex II, Jones R.M., Robertson T. 1999	SFO		CO/C=C(\C1=C(C=CC=C1)OC2=CC(=NC=N2)OC3=C(C=CC=C3)C#N)/C(=O)O	7.9	8.1	2.52941	610	400	505	20	24	MWHC	40		Loamy sand	82	7	11	CO/C=C(\C1=C(C=CC=C1)OC2=CC(=NC=N2)OC3=C(C=CC=C3)C#N)/C(=O)O	FALSE	CO/C=C(/C(=O)O)c1ccccc1Oc1cc(Oc2ccccc2C#N)ncn1	CO/C=C(/C(=O)O)c1ccccc1Oc1cc(Oc2ccccc2C#N)ncn1	COC=C(C(=O)O)c1ccccc1Oc1cc(Oc2ccccc2C#N)ncn1	1.75205	5	1.75205	49.4367	1.69405	0.221491	0.564271	1.69	0.35	0.18	TRUE	TRUE	SFO
55	https://envipath.org/package/5882df9c-dae1-4d80-a40e-db4724271456/compound/86fe69fe-8304-41a9-b1eb-561aeb760f72/structure/231eddd2-7a74-4188-8925-36df86b6b62f	Compound 28 (R401553)	C1=CC(=C(C=C1)OC2=CC(=NC=N2)O)C#N	1.6	https://envipath.org/package/5882df9c-dae1-4d80-a40e-db4724271456/scenario/3567337f-1822-4b21-8b38-812a2b4c9ee3	Annex II, Jones R.N., Entwistle K.	SFO		C1=CC(=C(C=C1)OC2=CC(=NC=N2)O)C#N	6.4	11.1	2.11765	400	410	405	20	34	MWHC	40		Silty clay loam	9	59	32	C1=CC(=C(C=C1)OC2=CC(=NC=N2)O)C#N	FALSE	N#Cc1ccccc1Oc1cc(O)ncn1	N#Cc1ccccc1Oc1cc(O)ncn1	N#Cc1ccccc1Oc1cc(O)ncn1	0.20412	3	0.20412	1.64851	0.217093	0.0639003	0.154902	0.23	0.36	0.24	TRUE	TRUE	SFO
55	https://envipath.org/package/5882df9c-dae1-4d80-a40e-db4724271456/compound/86fe69fe-8304-41a9-b1eb-561aeb760f72/structure/231eddd2-7a74-4188-8925-36df86b6b62f	Compound 28 (R401553)	C1=CC(=C(C=C1)OC2=CC(=NC=N2)O)C#N	2	https://envipath.org/package/5882df9c-dae1-4d80-a40e-db4724271456/scenario/6ca3705e-9407-4a0a-a999-a564a46f1ed8	Annex II, Jones R.N., Entwistle K.	SFO		C1=CC(=C(C=C1)OC2=CC(=NC=N2)O)C#N	7.9	8.1	2.52941	610	530	570	20	24	MWHC	40		Loamy sand	82	7	11	C1=CC(=C(C=C1)OC2=CC(=NC=N2)O)C#N	FALSE	N#Cc1ccccc1Oc1cc(O)ncn1	N#Cc1ccccc1Oc1cc(O)ncn1	N#Cc1ccccc1Oc1cc(O)ncn1	0.30103	3	0.20412	1.64851	0.217093	0.0639003	0.154902	0.23	0.36	0.24	TRUE	TRUE	SFO
55	https://envipath.org/package/5882df9c-dae1-4d80-a40e-db4724271456/compound/86fe69fe-8304-41a9-b1eb-561aeb760f72/structure/231eddd2-7a74-4188-8925-36df86b6b62f	Compound 28 (R401553)	C1=CC(=C(C=C1)OC2=CC(=NC=N2)O)C#N	1.4	https://envipath.org/package/5882df9c-dae1-4d80-a40e-db4724271456/scenario/564610ae-b386-4e91-9e01-389e2eb4a156	Annex II, Jones R.N., Entwistle K.	SFO		C1=CC(=C(C=C1)OC2=CC(=NC=N2)O)C#N	6.6	7	1.64706	650	510	580	20	27	MWHC	40		Sandy loam	73	16	11	C1=CC(=C(C=C1)OC2=CC(=NC=N2)O)C#N	FALSE	N#Cc1ccccc1Oc1cc(O)ncn1	N#Cc1ccccc1Oc1cc(O)ncn1	N#Cc1ccccc1Oc1cc(O)ncn1	0.146128	3	0.20412	1.64851	0.217093	0.0639003	0.154902	0.23	0.36	0.24	TRUE	TRUE	SFO
56	https://envipath.org/package/5882df9c-dae1-4d80-a40e-db4724271456/compound/51ccac9c-97f7-4cbe-9e6c-b9a85af013ea/structure/1d9c2973-57e5-46c5-99c9-c06833a27f1b	M650F01	CCC1=NC2=NC=NN2C(=C1CCCC(=O)O)N	1.21	https://envipath.org/package/5882df9c-dae1-4d80-a40e-db4724271456/scenario/bc91d6a3-eda8-4266-8c49-3deaaa6391c2	Horn, A. (2008)	First Order	recalculated,no further information about the model	CCCCCCCCC1=[14C](N)N2C(=N[14C]=N2)N=C1CC	7.3	12.2	1.69	301	249	275	20	30.8	MWHC	40		Sandy loam	62	28	10	CCC1=NC2=NC=NN2C(=C1CCCC(=O)O)N	FALSE	CCc1nc2ncnn2c(N)c1CCCC(=O)O	CCc1nc2ncnn2c(N)c1CCCC(=O)O	CCc1nc2ncnn2c(N)c1CCCC(=O)O	0.0827854	8	0.397592	3.15717	0.499298	0.329972	0.950638	0.5	0.39	0.15	TRUE	FALSE	First Order
56	https://envipath.org/package/5882df9c-dae1-4d80-a40e-db4724271456/compound/51ccac9c-97f7-4cbe-9e6c-b9a85af013ea/structure/1d9c2973-57e5-46c5-99c9-c06833a27f1b	M650F01	CCC1=NC2=NC=NN2C(=C1CCCC(=O)O)N	2.4	https://envipath.org/package/5882df9c-dae1-4d80-a40e-db4724271456/scenario/88a01d54-3255-439f-93cc-7ffb5b7c968d	Horn, A. (2009a)	SFO		CCCCCCCCC1=[14C](N)N2C(=N[14C]=N2)N=C1CC	7.3	12.1	2.62	314	207	260.5	20	40.24	MWHC	40		Sandy loam	64	25	12	CCC1=NC2=NC=NN2C(=C1CCCC(=O)O)N	FALSE	CCc1nc2ncnn2c(N)c1CCCC(=O)O	CCc1nc2ncnn2c(N)c1CCCC(=O)O	CCc1nc2ncnn2c(N)c1CCCC(=O)O	0.380211	8	0.397592	3.15717	0.499298	0.329972	0.950638	0.5	0.39	0.15	TRUE	FALSE	SFO
56	https://envipath.org/package/5882df9c-dae1-4d80-a40e-db4724271456/compound/51ccac9c-97f7-4cbe-9e6c-b9a85af013ea/structure/1d9c2973-57e5-46c5-99c9-c06833a27f1b	M650F01	CCC1=NC2=NC=NN2C(=C1CCCC(=O)O)N	3.9	https://envipath.org/package/5882df9c-dae1-4d80-a40e-db4724271456/scenario/06517a00-ac96-40ea-a267-ea0b8fe80a01	Horn, A. (2009a)	SFO		CCCCCCCCC1=[14C](N)N2C(=N[14C]=N2)N=C1CC	5.6	6.3	1.88	277	203	240	20	35.3	MWHC	40		Loamy sand	86	10	4	CCC1=NC2=NC=NN2C(=C1CCCC(=O)O)N	FALSE	CCc1nc2ncnn2c(N)c1CCCC(=O)O	CCc1nc2ncnn2c(N)c1CCCC(=O)O	CCc1nc2ncnn2c(N)c1CCCC(=O)O	0.591065	8	0.397592	3.15717	0.499298	0.329972	0.950638	0.5	0.39	0.15	TRUE	FALSE	SFO
56	https://envipath.org/package/5882df9c-dae1-4d80-a40e-db4724271456/compound/51ccac9c-97f7-4cbe-9e6c-b9a85af013ea/structure/1d9c2973-57e5-46c5-99c9-c06833a27f1b	M650F01	CCC1=NC2=NC=NN2C(=C1CCCC(=O)O)N	1.6	https://envipath.org/package/5882df9c-dae1-4d80-a40e-db4724271456/scenario/b9ffcbea-28d3-4ca8-bb35-1ab0bb3ad8df	Horn, A. (2009a)	SFO		CCCCCCCCC1=[14C](N)N2C(=N[14C]=N2)N=C1CC	7.3	12.2	1.69	301	249	275	20	30.8	MWHC	40		Sandy loam	62	28	10	CCC1=NC2=NC=NN2C(=C1CCCC(=O)O)N	FALSE	CCc1nc2ncnn2c(N)c1CCCC(=O)O	CCc1nc2ncnn2c(N)c1CCCC(=O)O	CCc1nc2ncnn2c(N)c1CCCC(=O)O	0.20412	8	0.397592	3.15717	0.499298	0.329972	0.950638	0.5	0.39	0.15	TRUE	FALSE	SFO
56	https://envipath.org/package/5882df9c-dae1-4d80-a40e-db4724271456/compound/51ccac9c-97f7-4cbe-9e6c-b9a85af013ea/structure/1d9c2973-57e5-46c5-99c9-c06833a27f1b	M650F01	CCC1=NC2=NC=NN2C(=C1CCCC(=O)O)N	10	https://envipath.org/package/5882df9c-dae1-4d80-a40e-db4724271456/scenario/02b229ad-4445-41ec-9e48-3838e966d820	Horn, A. (2008)	First Order	recalculated,no further information about the model	CCCCCCCCC1=[14C](N)N2C(=N[14C]=N2)N=C1CC	6.3	5	0.66	112	135	123.5	20	23.3	MWHC	40		Loamy sand	83	12	5	CCC1=NC2=NC=NN2C(=C1CCCC(=O)O)N	FALSE	CCc1nc2ncnn2c(N)c1CCCC(=O)O	CCc1nc2ncnn2c(N)c1CCCC(=O)O	CCc1nc2ncnn2c(N)c1CCCC(=O)O	1	8	0.397592	3.15717	0.499298	0.329972	0.950638	0.5	0.39	0.15	TRUE	FALSE	First Order
56	https://envipath.org/package/5882df9c-dae1-4d80-a40e-db4724271456/compound/51ccac9c-97f7-4cbe-9e6c-b9a85af013ea/structure/1d9c2973-57e5-46c5-99c9-c06833a27f1b	M650F01	CCC1=NC2=NC=NN2C(=C1CCCC(=O)O)N	10.8	https://envipath.org/package/5882df9c-dae1-4d80-a40e-db4724271456/scenario/bab9a728-b985-42d6-8c78-3dfcd49ddd0b	Horn, A. (2009a)	SFO		CCCCCCCCC1=[14C](N)N2C(=N[14C]=N2)N=C1CC	6.3	5	0.66	112	135	123.5	20	23.3	MWHC	40		Loamy sand	83	12	5	CCC1=NC2=NC=NN2C(=C1CCCC(=O)O)N	FALSE	CCc1nc2ncnn2c(N)c1CCCC(=O)O	CCc1nc2ncnn2c(N)c1CCCC(=O)O	CCc1nc2ncnn2c(N)c1CCCC(=O)O	1.03342	8	0.397592	3.15717	0.499298	0.329972	0.950638	0.5	0.39	0.15	TRUE	FALSE	SFO
56	https://envipath.org/package/5882df9c-dae1-4d80-a40e-db4724271456/compound/51ccac9c-97f7-4cbe-9e6c-b9a85af013ea/structure/1d9c2973-57e5-46c5-99c9-c06833a27f1b	M650F01	CCC1=NC2=NC=NN2C(=C1CCCC(=O)O)N	2.6	https://envipath.org/package/5882df9c-dae1-4d80-a40e-db4724271456/scenario/c7b7affb-8a6b-4120-a608-5f9a3f9ae452	Horn, A. (2008)	First Order	recalculated,no further information about the model	CCCCCCCCC1=[14C](N)N2C(=N[14C]=N2)N=C1CC	5.6	6.3	1.88	277	203	240	20	35.3	MWHC	40		Loamy sand	86	10	4	CCC1=NC2=NC=NN2C(=C1CCCC(=O)O)N	FALSE	CCc1nc2ncnn2c(N)c1CCCC(=O)O	CCc1nc2ncnn2c(N)c1CCCC(=O)O	CCc1nc2ncnn2c(N)c1CCCC(=O)O	0.414973	8	0.397592	3.15717	0.499298	0.329972	0.950638	0.5	0.39	0.15	TRUE	FALSE	First Order
56	https://envipath.org/package/5882df9c-dae1-4d80-a40e-db4724271456/compound/51ccac9c-97f7-4cbe-9e6c-b9a85af013ea/structure/1d9c2973-57e5-46c5-99c9-c06833a27f1b	M650F01	CCC1=NC2=NC=NN2C(=C1CCCC(=O)O)N	1.94	https://envipath.org/package/5882df9c-dae1-4d80-a40e-db4724271456/scenario/f078570c-bf0e-46ce-9df1-40a7ea807907	Horn, A. (2008)	First Order	recalculated,no further information about the model	CCCCCCCCC1=[14C](N)N2C(=N[14C]=N2)N=C1CC	7.3	12.1	2.62	314	207	260.5	20	40.24	MWHC	40		Sandy loam	64	25	12	CCC1=NC2=NC=NN2C(=C1CCCC(=O)O)N	FALSE	CCc1nc2ncnn2c(N)c1CCCC(=O)O	CCc1nc2ncnn2c(N)c1CCCC(=O)O	CCc1nc2ncnn2c(N)c1CCCC(=O)O	0.287802	8	0.397592	3.15717	0.499298	0.329972	0.950638	0.5	0.39	0.15	TRUE	FALSE	First Order
57	https://envipath.org/package/5882df9c-dae1-4d80-a40e-db4724271456/compound/bcf89fcf-eee2-4ba0-bcd3-123c7a466f9e/structure/3544256b-394d-4307-a4fa-2d7284bb59ea	M650F02	CCC1=NC2=NC=NN2C(=C1CCC(=O)O)N	8.2	https://envipath.org/package/5882df9c-dae1-4d80-a40e-db4724271456/scenario/9785f6e2-68a6-46e7-b692-072e8e31cd3d	Horn, A. (2009a)	SFO		CCCCCCCCC1=[14C](N)N2C(=N[14C]=N2)N=C1CC	7.3	12.1	2.62	314	207	260.5	20	40.24	MWHC	40		Sandy loam	64	25	12	CCC1=NC2=NC=NN2C(=C1CCC(=O)O)N	FALSE	CCc1nc2ncnn2c(N)c1CCC(=O)O	CCc1nc2ncnn2c(N)c1CCC(=O)O	CCc1nc2ncnn2c(N)c1CCC(=O)O	0.913814	8	0.880475	8.84673	0.946783	0.222468	0.61845	0.95	0.31	0.12	TRUE	FALSE	SFO
57	https://envipath.org/package/5882df9c-dae1-4d80-a40e-db4724271456/compound/bcf89fcf-eee2-4ba0-bcd3-123c7a466f9e/structure/3544256b-394d-4307-a4fa-2d7284bb59ea	M650F02	CCC1=NC2=NC=NN2C(=C1CCC(=O)O)N	7.3	https://envipath.org/package/5882df9c-dae1-4d80-a40e-db4724271456/scenario/6c627372-3be7-4598-bee9-a294dc3b0b9c	Horn, A. (2009a)	SFO		CCCCCCCCC1=[14C](N)N2C(=N[14C]=N2)N=C1CC	6.3	5	0.66	112	135	123.5	20	23.3	MWHC	40		Loamy sand	83	12	5	CCC1=NC2=NC=NN2C(=C1CCC(=O)O)N	FALSE	CCc1nc2ncnn2c(N)c1CCC(=O)O	CCc1nc2ncnn2c(N)c1CCC(=O)O	CCc1nc2ncnn2c(N)c1CCC(=O)O	0.863323	8	0.880475	8.84673	0.946783	0.222468	0.61845	0.95	0.31	0.12	TRUE	FALSE	SFO
57	https://envipath.org/package/5882df9c-dae1-4d80-a40e-db4724271456/compound/bcf89fcf-eee2-4ba0-bcd3-123c7a466f9e/structure/3544256b-394d-4307-a4fa-2d7284bb59ea	M650F02	CCC1=NC2=NC=NN2C(=C1CCC(=O)O)N	19.6	https://envipath.org/package/5882df9c-dae1-4d80-a40e-db4724271456/scenario/713d0bed-b1f5-4cfd-b1c0-24e0651fce04	Horn, A. (2008)	First Order	recalculated,no further information about the model	CCCCCCCCC1=[14C](N)N2C(=N[14C]=N2)N=C1CC	5.6	6.3	1.88	277	203	240	20	35.3	MWHC	40		Loamy sand	86	10	4	CCC1=NC2=NC=NN2C(=C1CCC(=O)O)N	FALSE	CCc1nc2ncnn2c(N)c1CCC(=O)O	CCc1nc2ncnn2c(N)c1CCC(=O)O	CCc1nc2ncnn2c(N)c1CCC(=O)O	1.29226	8	0.880475	8.84673	0.946783	0.222468	0.61845	0.95	0.31	0.12	TRUE	FALSE	First Order
57	https://envipath.org/package/5882df9c-dae1-4d80-a40e-db4724271456/compound/bcf89fcf-eee2-4ba0-bcd3-123c7a466f9e/structure/3544256b-394d-4307-a4fa-2d7284bb59ea	M650F02	CCC1=NC2=NC=NN2C(=C1CCC(=O)O)N	5.3	https://envipath.org/package/5882df9c-dae1-4d80-a40e-db4724271456/scenario/e8cc3e05-292a-408e-a70c-bf9858cb15bb	Horn, A. (2009a)	SFO		CCCCCCCCC1=[14C](N)N2C(=N[14C]=N2)N=C1CC	7.3	12.2	1.69	301	249	275	20	30.8	MWHC	40		Sandy loam	62	28	10	CCC1=NC2=NC=NN2C(=C1CCC(=O)O)N	FALSE	CCc1nc2ncnn2c(N)c1CCC(=O)O	CCc1nc2ncnn2c(N)c1CCC(=O)O	CCc1nc2ncnn2c(N)c1CCC(=O)O	0.724276	8	0.880475	8.84673	0.946783	0.222468	0.61845	0.95	0.31	0.12	TRUE	FALSE	SFO
57	https://envipath.org/package/5882df9c-dae1-4d80-a40e-db4724271456/compound/bcf89fcf-eee2-4ba0-bcd3-123c7a466f9e/structure/3544256b-394d-4307-a4fa-2d7284bb59ea	M650F02	CCC1=NC2=NC=NN2C(=C1CCC(=O)O)N	5.2	https://envipath.org/package/5882df9c-dae1-4d80-a40e-db4724271456/scenario/71577b22-4b7e-4473-9be9-ac4356b8c710	Horn, A. (2008)	First Order	recalculated,no further information about the model	CCCCCCCCC1=[14C](N)N2C(=N[14C]=N2)N=C1CC	7.3	12.2	1.69	301	249	275	20	30.8	MWHC	40		Sandy loam	62	28	10	CCC1=NC2=NC=NN2C(=C1CCC(=O)O)N	FALSE	CCc1nc2ncnn2c(N)c1CCC(=O)O	CCc1nc2ncnn2c(N)c1CCC(=O)O	CCc1nc2ncnn2c(N)c1CCC(=O)O	0.716003	8	0.880475	8.84673	0.946783	0.222468	0.61845	0.95	0.31	0.12	TRUE	FALSE	First Order
57	https://envipath.org/package/5882df9c-dae1-4d80-a40e-db4724271456/compound/bcf89fcf-eee2-4ba0-bcd3-123c7a466f9e/structure/3544256b-394d-4307-a4fa-2d7284bb59ea	M650F02	CCC1=NC2=NC=NN2C(=C1CCC(=O)O)N	7.9	https://envipath.org/package/5882df9c-dae1-4d80-a40e-db4724271456/scenario/23b61e8d-c20f-4b58-b0fe-1a4ff09ad62a	Horn, A. (2008)	First Order	recalculated,no further information about the model	CCCCCCCCC1=[14C](N)N2C(=N[14C]=N2)N=C1CC	7.3	12.1	2.62	314	207	260.5	20	40.24	MWHC	40		Sandy loam	64	25	12	CCC1=NC2=NC=NN2C(=C1CCC(=O)O)N	FALSE	CCc1nc2ncnn2c(N)c1CCC(=O)O	CCc1nc2ncnn2c(N)c1CCC(=O)O	CCc1nc2ncnn2c(N)c1CCC(=O)O	0.897627	8	0.880475	8.84673	0.946783	0.222468	0.61845	0.95	0.31	0.12	TRUE	FALSE	First Order
57	https://envipath.org/package/5882df9c-dae1-4d80-a40e-db4724271456/compound/bcf89fcf-eee2-4ba0-bcd3-123c7a466f9e/structure/3544256b-394d-4307-a4fa-2d7284bb59ea	M650F02	CCC1=NC2=NC=NN2C(=C1CCC(=O)O)N	21.6	https://envipath.org/package/5882df9c-dae1-4d80-a40e-db4724271456/scenario/62d6ccf9-0cd3-4193-86f5-9196de5b2b33	Horn, A. (2009a)	SFO		CCCCCCCCC1=[14C](N)N2C(=N[14C]=N2)N=C1CC	5.6	6.3	1.88	277	203	240	20	35.3	MWHC	40		Loamy sand	86	10	4	CCC1=NC2=NC=NN2C(=C1CCC(=O)O)N	FALSE	CCc1nc2ncnn2c(N)c1CCC(=O)O	CCc1nc2ncnn2c(N)c1CCC(=O)O	CCc1nc2ncnn2c(N)c1CCC(=O)O	1.33445	8	0.880475	8.84673	0.946783	0.222468	0.61845	0.95	0.31	0.12	TRUE	FALSE	SFO
57	https://envipath.org/package/5882df9c-dae1-4d80-a40e-db4724271456/compound/bcf89fcf-eee2-4ba0-bcd3-123c7a466f9e/structure/3544256b-394d-4307-a4fa-2d7284bb59ea	M650F02	CCC1=NC2=NC=NN2C(=C1CCC(=O)O)N	6.8	https://envipath.org/package/5882df9c-dae1-4d80-a40e-db4724271456/scenario/5900220a-eb0c-493f-a8ba-7d3883256c98	Horn, A. (2008)	First Order	recalculated,no further information about the model	CCCCCCCCC1=[14C](N)N2C(=N[14C]=N2)N=C1CC	6.3	5	0.66	112	135	123.5	20	23.3	MWHC	40		Loamy sand	83	12	5	CCC1=NC2=NC=NN2C(=C1CCC(=O)O)N	FALSE	CCc1nc2ncnn2c(N)c1CCC(=O)O	CCc1nc2ncnn2c(N)c1CCC(=O)O	CCc1nc2ncnn2c(N)c1CCC(=O)O	0.832509	8	0.880475	8.84673	0.946783	0.222468	0.61845	0.95	0.31	0.12	TRUE	FALSE	First Order
58	https://envipath.org/package/5882df9c-dae1-4d80-a40e-db4724271456/compound/e8cebd78-46ce-4972-81d9-cc9dccfef12a/structure/11c695f5-f567-48ae-a79f-37ad7f58ada2	M650F03	CCC1=NC2=NC=NN2C(=C1CC(=O)O)N	29.7	https://envipath.org/package/5882df9c-dae1-4d80-a40e-db4724271456/scenario/90c91112-019f-42e5-a46a-c03a8484c7e6	Hassink, J. (2008b)	SFO		CC[14C]1=NC2=NC=NN2C(=C1CC(=O)O)N	6.7	6.2	0.97	169	172	170.5	20	36.3	MWHC	40		Sandy loam	62	29	9	CCC1=NC2=NC=NN2C(=C1CC(=O)O)N	FALSE	CCc1nc2ncnn2c(N)c1CC(=O)O	CCc1nc2ncnn2c(N)c1CC(=O)O	CCc1nc2ncnn2c(N)c1CC(=O)O	1.47276	12	1.78501	50.9432	1.70709	0.183918	0.495776	1.71	0.28	0.09	TRUE	TRUE	SFO
58	https://envipath.org/package/5882df9c-dae1-4d80-a40e-db4724271456/compound/e8cebd78-46ce-4972-81d9-cc9dccfef12a/structure/11c695f5-f567-48ae-a79f-37ad7f58ada2	M650F03	CCC1=NC2=NC=NN2C(=C1CC(=O)O)N	28.3	https://envipath.org/package/5882df9c-dae1-4d80-a40e-db4724271456/scenario/55de3d4e-85cb-430b-b99c-2d28074e9e8e	Horn, A. (2009a)	SFO		CCCCCCCCC1=[14C](N)N2C(=N[14C]=N2)N=C1CC	7.3	12.2	1.69	301	249	275	20	30.8	MWHC	40		Sandy loam	62	28	10	CCC1=NC2=NC=NN2C(=C1CC(=O)O)N	FALSE	CCc1nc2ncnn2c(N)c1CC(=O)O	CCc1nc2ncnn2c(N)c1CC(=O)O	CCc1nc2ncnn2c(N)c1CC(=O)O	1.45179	12	1.78501	50.9432	1.70709	0.183918	0.495776	1.71	0.28	0.09	TRUE	FALSE	SFO
58	https://envipath.org/package/5882df9c-dae1-4d80-a40e-db4724271456/compound/e8cebd78-46ce-4972-81d9-cc9dccfef12a/structure/11c695f5-f567-48ae-a79f-37ad7f58ada2	M650F03	CCC1=NC2=NC=NN2C(=C1CC(=O)O)N	67.6	https://envipath.org/package/5882df9c-dae1-4d80-a40e-db4724271456/scenario/13bec939-6741-4172-b84c-9c4cf34b758c	Horn, A. (2008)	First Order	recalculated,no further information about the model	CCCCCCCCC1=[14C](N)N2C(=N[14C]=N2)N=C1CC	5.6	6.3	1.88	277	203	240	20	35.3	MWHC	40		Loamy sand	86	10	4	CCC1=NC2=NC=NN2C(=C1CC(=O)O)N	FALSE	CCc1nc2ncnn2c(N)c1CC(=O)O	CCc1nc2ncnn2c(N)c1CC(=O)O	CCc1nc2ncnn2c(N)c1CC(=O)O	1.82995	12	1.78501	50.9432	1.70709	0.183918	0.495776	1.71	0.28	0.09	TRUE	FALSE	First Order
58	https://envipath.org/package/5882df9c-dae1-4d80-a40e-db4724271456/compound/e8cebd78-46ce-4972-81d9-cc9dccfef12a/structure/11c695f5-f567-48ae-a79f-37ad7f58ada2	M650F03	CCC1=NC2=NC=NN2C(=C1CC(=O)O)N	43.1	https://envipath.org/package/5882df9c-dae1-4d80-a40e-db4724271456/scenario/e8c99b13-4257-43ff-9af4-75e9f29c5201	Hassink, J. (2008b)	SFO		CC[14C]1=NC2=NC=NN2C(=C1CC(=O)O)N	5.7	7.9	1.91	281	191	236	20	43.2	MWHC	40		Loamy sand	83	11	6	CCC1=NC2=NC=NN2C(=C1CC(=O)O)N	FALSE	CCc1nc2ncnn2c(N)c1CC(=O)O	CCc1nc2ncnn2c(N)c1CC(=O)O	CCc1nc2ncnn2c(N)c1CC(=O)O	1.63448	12	1.78501	50.9432	1.70709	0.183918	0.495776	1.71	0.28	0.09	TRUE	TRUE	SFO
58	https://envipath.org/package/5882df9c-dae1-4d80-a40e-db4724271456/compound/e8cebd78-46ce-4972-81d9-cc9dccfef12a/structure/11c695f5-f567-48ae-a79f-37ad7f58ada2	M650F03	CCC1=NC2=NC=NN2C(=C1CC(=O)O)N	28.1	https://envipath.org/package/5882df9c-dae1-4d80-a40e-db4724271456/scenario/9a40b330-0900-4fba-b707-7dca1de4533f	Hassink, J. (2008b)	FOMC		CC[14C]1=NC2=NC=NN2C(=C1CC(=O)O)N	5.4	4.9	1.21	240	127	183.5	20	30.9	MWHC	40		Sand	89	7	4	CCC1=NC2=NC=NN2C(=C1CC(=O)O)N	FALSE	CCc1nc2ncnn2c(N)c1CC(=O)O	CCc1nc2ncnn2c(N)c1CC(=O)O	CCc1nc2ncnn2c(N)c1CC(=O)O	1.44871	12	1.78501	50.9432	1.70709	0.183918	0.495776	1.71	0.28	0.09	TRUE	TRUE	FOMC
58	https://envipath.org/package/5882df9c-dae1-4d80-a40e-db4724271456/compound/e8cebd78-46ce-4972-81d9-cc9dccfef12a/structure/11c695f5-f567-48ae-a79f-37ad7f58ada2	M650F03	CCC1=NC2=NC=NN2C(=C1CC(=O)O)N	68.7	https://envipath.org/package/5882df9c-dae1-4d80-a40e-db4724271456/scenario/c12e916d-8e08-4463-90bd-c853c41502ef	Horn, A. (2009a)	SFO		CCCCCCCCC1=[14C](N)N2C(=N[14C]=N2)N=C1CC	7.3	12.1	2.62	314	207	260.5	20	40.24	MWHC	40		Sandy loam	64	25	12	CCC1=NC2=NC=NN2C(=C1CC(=O)O)N	FALSE	CCc1nc2ncnn2c(N)c1CC(=O)O	CCc1nc2ncnn2c(N)c1CC(=O)O	CCc1nc2ncnn2c(N)c1CC(=O)O	1.83696	12	1.78501	50.9432	1.70709	0.183918	0.495776	1.71	0.28	0.09	TRUE	FALSE	SFO
58	https://envipath.org/package/5882df9c-dae1-4d80-a40e-db4724271456/compound/e8cebd78-46ce-4972-81d9-cc9dccfef12a/structure/11c695f5-f567-48ae-a79f-37ad7f58ada2	M650F03	CCC1=NC2=NC=NN2C(=C1CC(=O)O)N	72.9	https://envipath.org/package/5882df9c-dae1-4d80-a40e-db4724271456/scenario/fd1c6429-d8c9-4bd5-bead-3a9c25468dd8	Horn, A. (2008)	First Order	recalculated,no further information about the model	CCCCCCCCC1=[14C](N)N2C(=N[14C]=N2)N=C1CC	7.3	12.1	2.62	314	207	260.5	20	40.24	MWHC	40		Sandy loam	64	25	12	CCC1=NC2=NC=NN2C(=C1CC(=O)O)N	FALSE	CCc1nc2ncnn2c(N)c1CC(=O)O	CCc1nc2ncnn2c(N)c1CC(=O)O	CCc1nc2ncnn2c(N)c1CC(=O)O	1.86273	12	1.78501	50.9432	1.70709	0.183918	0.495776	1.71	0.28	0.09	TRUE	FALSE	First Order
58	https://envipath.org/package/5882df9c-dae1-4d80-a40e-db4724271456/compound/e8cebd78-46ce-4972-81d9-cc9dccfef12a/structure/11c695f5-f567-48ae-a79f-37ad7f58ada2	M650F03	CCC1=NC2=NC=NN2C(=C1CC(=O)O)N	88	https://envipath.org/package/5882df9c-dae1-4d80-a40e-db4724271456/scenario/7c999eec-e8be-416d-8586-2d9fe9342bf7	Horn, A. (2008)	First Order	recalculated,no further information about the model	CCCCCCCCC1=[14C](N)N2C(=N[14C]=N2)N=C1CC	6.3	5	0.66	112	135	123.5	20	23.3	MWHC	40		Loamy sand	83	12	5	CCC1=NC2=NC=NN2C(=C1CC(=O)O)N	FALSE	CCc1nc2ncnn2c(N)c1CC(=O)O	CCc1nc2ncnn2c(N)c1CC(=O)O	CCc1nc2ncnn2c(N)c1CC(=O)O	1.94448	12	1.78501	50.9432	1.70709	0.183918	0.495776	1.71	0.28	0.09	TRUE	FALSE	First Order
58	https://envipath.org/package/5882df9c-dae1-4d80-a40e-db4724271456/compound/e8cebd78-46ce-4972-81d9-cc9dccfef12a/structure/11c695f5-f567-48ae-a79f-37ad7f58ada2	M650F03	CCC1=NC2=NC=NN2C(=C1CC(=O)O)N	84.2	https://envipath.org/package/5882df9c-dae1-4d80-a40e-db4724271456/scenario/9963f30f-93ff-4a1d-9f07-a51b9be1e43b	Horn, A. (2009a)	SFO		CCCCCCCCC1=[14C](N)N2C(=N[14C]=N2)N=C1CC	6.3	5	0.66	112	135	123.5	20	23.3	MWHC	40		Loamy sand	83	12	5	CCC1=NC2=NC=NN2C(=C1CC(=O)O)N	FALSE	CCc1nc2ncnn2c(N)c1CC(=O)O	CCc1nc2ncnn2c(N)c1CC(=O)O	CCc1nc2ncnn2c(N)c1CC(=O)O	1.92531	12	1.78501	50.9432	1.70709	0.183918	0.495776	1.71	0.28	0.09	TRUE	FALSE	SFO
58	https://envipath.org/package/5882df9c-dae1-4d80-a40e-db4724271456/compound/e8cebd78-46ce-4972-81d9-cc9dccfef12a/structure/11c695f5-f567-48ae-a79f-37ad7f58ada2	M650F03	CCC1=NC2=NC=NN2C(=C1CC(=O)O)N	65.3	https://envipath.org/package/5882df9c-dae1-4d80-a40e-db4724271456/scenario/c8ce868c-5e81-43dc-8ca3-cd9c6f477ea9	Hassink, J. (2008b)	DFOP		CC[14C]1=NC2=NC=NN2C(=C1CC(=O)O)N	7.3	22	3.57	961	823	892	20	40.2	MWHC	40		Loam	34	44	22	CCC1=NC2=NC=NN2C(=C1CC(=O)O)N	FALSE	CCc1nc2ncnn2c(N)c1CC(=O)O	CCc1nc2ncnn2c(N)c1CC(=O)O	CCc1nc2ncnn2c(N)c1CC(=O)O	1.81491	12	1.78501	50.9432	1.70709	0.183918	0.495776	1.71	0.28	0.09	TRUE	TRUE	DFOP
58	https://envipath.org/package/5882df9c-dae1-4d80-a40e-db4724271456/compound/e8cebd78-46ce-4972-81d9-cc9dccfef12a/structure/11c695f5-f567-48ae-a79f-37ad7f58ada2	M650F03	CCC1=NC2=NC=NN2C(=C1CC(=O)O)N	56.9	https://envipath.org/package/5882df9c-dae1-4d80-a40e-db4724271456/scenario/bcfcea76-7201-448e-84ec-65e113e82a1c	Horn, A. (2009a)	SFO		CCCCCCCCC1=[14C](N)N2C(=N[14C]=N2)N=C1CC	5.6	6.3	1.88	277	203	240	20	35.3	MWHC	40		Loamy sand	86	10	4	CCC1=NC2=NC=NN2C(=C1CC(=O)O)N	FALSE	CCc1nc2ncnn2c(N)c1CC(=O)O	CCc1nc2ncnn2c(N)c1CC(=O)O	CCc1nc2ncnn2c(N)c1CC(=O)O	1.75511	12	1.78501	50.9432	1.70709	0.183918	0.495776	1.71	0.28	0.09	TRUE	FALSE	SFO
58	https://envipath.org/package/5882df9c-dae1-4d80-a40e-db4724271456/compound/e8cebd78-46ce-4972-81d9-cc9dccfef12a/structure/11c695f5-f567-48ae-a79f-37ad7f58ada2	M650F03	CCC1=NC2=NC=NN2C(=C1CC(=O)O)N	32.2	https://envipath.org/package/5882df9c-dae1-4d80-a40e-db4724271456/scenario/148cfa32-0c81-4cba-a8aa-5e1732fffad7	Horn, A. (2008)	First Order	recalculated,no further information about the model	CCCCCCCCC1=[14C](N)N2C(=N[14C]=N2)N=C1CC	7.3	12.2	1.69	301	249	275	20	30.8	MWHC	40		Sandy loam	62	28	10	CCC1=NC2=NC=NN2C(=C1CC(=O)O)N	FALSE	CCc1nc2ncnn2c(N)c1CC(=O)O	CCc1nc2ncnn2c(N)c1CC(=O)O	CCc1nc2ncnn2c(N)c1CC(=O)O	1.50786	12	1.78501	50.9432	1.70709	0.183918	0.495776	1.71	0.28	0.09	TRUE	FALSE	First Order
59	https://envipath.org/package/5882df9c-dae1-4d80-a40e-db4724271456/compound/7d5c8b7f-49e0-44e6-90b5-806e0fcf9967/structure/1e8d4ae7-425e-4969-b438-3cc191ecd094	M650F04	CCC1=NC2=NC=NN2C(=C1C(=O)O)N	92	https://envipath.org/package/5882df9c-dae1-4d80-a40e-db4724271456/scenario/11e59fb5-9907-4083-8514-9e955a293e88	Staudenmaier, H. (2008)	DFOP		CCC1=NC2=NC=NN2C(=[14C]1C(=O)O)N	6.6	7.7	0.89	136	107	121.5	20	31.8	MWHC	40		Sandy loam	59	31	10	CCC1=NC2=NC=NN2C(=C1C(=O)O)N	FALSE	CCc1nc2ncnn2c(N)c1C(=O)O	CCc1nc2ncnn2c(N)c1C(=O)O	CCc1nc2ncnn2c(N)c1C(=O)O	1.96379	5	2.08991	114.184	2.05761	0.354995	1.00473	2.07	0.41	0.2	TRUE	TRUE	DFOP
59	https://envipath.org/package/5882df9c-dae1-4d80-a40e-db4724271456/compound/7d5c8b7f-49e0-44e6-90b5-806e0fcf9967/structure/1e8d4ae7-425e-4969-b438-3cc191ecd094	M650F04	CCC1=NC2=NC=NN2C(=C1C(=O)O)N	123	https://envipath.org/package/5882df9c-dae1-4d80-a40e-db4724271456/scenario/a0975744-fa9c-4d16-b50c-1298dd96adaf	Staudenmaier, H. (2008)	SFO		CCC1=NC2=NC=NN2C(=[14C]1C(=O)O)N	5.5	6.8	0.77	99	74	86.5	20	31.1	MWHC	40		Loamy sand	87	7	6	CCC1=NC2=NC=NN2C(=C1C(=O)O)N	FALSE	CCc1nc2ncnn2c(N)c1C(=O)O	CCc1nc2ncnn2c(N)c1C(=O)O	CCc1nc2ncnn2c(N)c1C(=O)O	2.08991	5	2.08991	114.184	2.05761	0.354995	1.00473	2.07	0.41	0.2	TRUE	TRUE	SFO
59	https://envipath.org/package/5882df9c-dae1-4d80-a40e-db4724271456/compound/7d5c8b7f-49e0-44e6-90b5-806e0fcf9967/structure/1e8d4ae7-425e-4969-b438-3cc191ecd094	M650F04	CCC1=NC2=NC=NN2C(=C1C(=O)O)N	27.4	https://envipath.org/package/5882df9c-dae1-4d80-a40e-db4724271456/scenario/213f9ef1-5512-4409-abbe-037096bd5179	Staudenmaier, H. (2008)	DFOP		CCC1=NC2=NC=NN2C(=[14C]1C(=O)O)N	7.2	20.4	3.23	829	759	794	20	41.6	MWHC	40		Loam	40	41	19	CCC1=NC2=NC=NN2C(=C1C(=O)O)N	FALSE	CCc1nc2ncnn2c(N)c1C(=O)O	CCc1nc2ncnn2c(N)c1C(=O)O	CCc1nc2ncnn2c(N)c1C(=O)O	1.43775	5	2.08991	114.184	2.05761	0.354995	1.00473	2.07	0.41	0.2	TRUE	TRUE	DFOP
59	https://envipath.org/package/5882df9c-dae1-4d80-a40e-db4724271456/compound/7d5c8b7f-49e0-44e6-90b5-806e0fcf9967/structure/1e8d4ae7-425e-4969-b438-3cc191ecd094	M650F04	CCC1=NC2=NC=NN2C(=C1C(=O)O)N	226	https://envipath.org/package/5882df9c-dae1-4d80-a40e-db4724271456/scenario/62fdbc6d-d9ae-41bb-a1f2-b720df4dde24	Horn, A. (2008)	First Order	recalculated,no further information about the model	CCCCCCCCC1=[14C](N)N2C(=N[14C]=N2)N=C1CC	7.3	12.1	2.62	314	207	260.5	20	40.24	MWHC	40		Sandy loam	64	25	12	CCC1=NC2=NC=NN2C(=C1C(=O)O)N	FALSE	CCc1nc2ncnn2c(N)c1C(=O)O	CCc1nc2ncnn2c(N)c1C(=O)O	CCc1nc2ncnn2c(N)c1C(=O)O	2.35411	5	2.08991	114.184	2.05761	0.354995	1.00473	2.07	0.41	0.2	TRUE	FALSE	First Order
59	https://envipath.org/package/5882df9c-dae1-4d80-a40e-db4724271456/compound/7d5c8b7f-49e0-44e6-90b5-806e0fcf9967/structure/1e8d4ae7-425e-4969-b438-3cc191ecd094	M650F04	CCC1=NC2=NC=NN2C(=C1C(=O)O)N	277	https://envipath.org/package/5882df9c-dae1-4d80-a40e-db4724271456/scenario/e3e35098-fe47-41cc-b706-93b37a5ca447	Staudenmaier, H. (2008)	DFOP		CCC1=NC2=NC=NN2C(=[14C]1C(=O)O)N	6.1	4.2	0.69	202	170	186	20	24.2	MWHC	40		Loamy sand	78	15	7	CCC1=NC2=NC=NN2C(=C1C(=O)O)N	FALSE	CCc1nc2ncnn2c(N)c1C(=O)O	CCc1nc2ncnn2c(N)c1C(=O)O	CCc1nc2ncnn2c(N)c1C(=O)O	2.44248	5	2.08991	114.184	2.05761	0.354995	1.00473	2.07	0.41	0.2	TRUE	TRUE	DFOP
60	https://envipath.org/package/5882df9c-dae1-4d80-a40e-db4724271456/compound/4bfe8b3d-7d89-4db2-9954-729fb4e5256e/structure/a674cdf6-3c95-4a82-9127-69916ba39eae	BAS 650 F	CCCCCCCCC1=C(N)N2C(=NC=N2)N=C1CC	6.4	https://envipath.org/package/5882df9c-dae1-4d80-a40e-db4724271456/scenario/5f83ec1a-34a3-438c-8ca5-bd9f36bae572	Janz, U. & Bayer, H. (2008c)	DFOP		CCCCCCCCC1=[14C](N)N2C(=N[14C]=N2)N=C1CC	6.3	5	0.66	112	113	112.5	10	23.3	MWHC	40		Loamy sand	83	12	5	CCCCCCCCC1=C(N)N2C(=NC=N2)N=C1CC	FALSE	CCCCCCCCc1c(CC)nc2ncnn2c1N	CCCCCCCCc1c(CC)nc2ncnn2c1N	CCCCCCCCc1c(CC)nc2ncnn2c1N	0.80618	12	0.255273	2.1813	0.338715	0.19889	0.688909	0.34	0.28	0.08	TRUE	TRUE	DFOP
60	https://envipath.org/package/5882df9c-dae1-4d80-a40e-db4724271456/compound/4bfe8b3d-7d89-4db2-9954-729fb4e5256e/structure/a674cdf6-3c95-4a82-9127-69916ba39eae	BAS 650 F	CCCCCCCCC1=C(N)N2C(=NC=N2)N=C1CC	1.5	https://envipath.org/package/5882df9c-dae1-4d80-a40e-db4724271456/scenario/7610f766-0e5c-4a80-a7aa-44aa396d8d7c	Horn, A. (2008)	First Order	recalculated,no further information about the model	CCCCCCCCC1=[14C](N)N2C(=N[14C]=N2)N=C1CC	7.3	12.1	2.62	314	207	260.5	20	40.24	MWHC	40		Sandy loam	64	25	12	CCCCCCCCC1=C(N)N2C(=NC=N2)N=C1CC	FALSE	CCCCCCCCc1c(CC)nc2ncnn2c1N	CCCCCCCCc1c(CC)nc2ncnn2c1N	CCCCCCCCc1c(CC)nc2ncnn2c1N	0.176091	12	0.255273	2.1813	0.338715	0.19889	0.688909	0.34	0.28	0.08	TRUE	TRUE	First Order
60	https://envipath.org/package/5882df9c-dae1-4d80-a40e-db4724271456/compound/4bfe8b3d-7d89-4db2-9954-729fb4e5256e/structure/a674cdf6-3c95-4a82-9127-69916ba39eae	BAS 650 F	CCCCCCCCC1=C(N)N2C(=NC=N2)N=C1CC	1.47	https://envipath.org/package/5882df9c-dae1-4d80-a40e-db4724271456/scenario/a4143755-965e-4aa9-8343-764218abaaa4	Horn, A. (2009a)	DFOP		CCCCCCCCC1=[14C](N)N2C(=N[14C]=N2)N=C1CC	7.3	12.2	1.69	301	249	275	20	30.8	MWHC	40		Sandy loam	62	28	10	CCCCCCCCC1=C(N)N2C(=NC=N2)N=C1CC	FALSE	CCCCCCCCc1c(CC)nc2ncnn2c1N	CCCCCCCCc1c(CC)nc2ncnn2c1N	CCCCCCCCc1c(CC)nc2ncnn2c1N	0.167317	12	0.255273	2.1813	0.338715	0.19889	0.688909	0.34	0.28	0.08	TRUE	TRUE	DFOP
[truncated: 5,814 more rows]

## Sheet: Table S2
ID	SMILES ("Canonicalized clean SMILES without stereochemical information, used for compound entry unification" from Table S1)	Compound Name	Compound URI in enviPath	Number of reported DT50s	Geometric mean DT50	Median log(DT50)	Mean log(DT50)	Spread log(DT50)	Standard deviation log(DT50)	Bayesian-inferred mean log(DT50)	Bayesian-inferred mean standard deviation log(DT50) - Experimental variability	Bayesian-inferred standard deviation of mean log(DT50) - Uncertainty of the mean
[truncated: 893 more rows]
